# Supplementary material for: Clostridium thermocellum LL1210 pH homeostasis mechanisms informed by transcriptomics and metabolomics
Source: Biotechnol Biofuels. 2018 Apr 5;11:98. doi: 10.1186/s13068-018-1095-y (PMC5887222; doi:10.1186/s13068-018-1095-y)
Supplement: Supplementary file 1 — Additional file 1. Data logs, substrate and product concentrations, internal and external pH readings, and media formulation for chemostat reactor cultures of C. thermocellum LL1210. [file 13068_2018_1095_MOESM1_ESM.xlsx]

## Sheet: Chemostat 1 data log
Date	Time	Biocommand time	Agitation	Time of growth (Hr)	OD	pH	Temp	Comments/samples
2016-04-05	15:26:00	0.213889	250			6.05	55	Batch mode
2016-04-05	16:30:00	0.26	250	0	0.052	6.77	55	Inoculated with 25 ml of LL1210 with 42 hour culture
2016-04-06	08:30:00	0.90625	250	16	0.166	6.99	55
2016-04-06	10:00:00	0.96875	250	17.5		7	55	Culture turned continuous and flow started D=0.1/h
2016-04-06	14:00:00	1.13542	250	21.5	0.282	6.99	55
2016-04-06	22:00:00	35.15	250	29.5	0.547	6.98	55
2016-04-07	10:00:00	1.96875	250	41.5	0.632	7.02	55
2016-04-07	18:00:00	2.30208	250	49.5	0.669	6.98	55
2016-04-08	00:30:00	2.59375	250	56	0.692	6.98	55
2016-04-08	08:00:00	69.15	250	63.5	0.699	6.98	55
2016-04-08	18:00:00	79.15	250	73.5	0.693	6.98	55
2016-04-09	10:00:00	95.15	250	89.5	0.692	6.98	55
2016-04-09	13:00:00	98.15	250	92.5		6.98	55
2016-04-09	21:00:00	106.15	250	100.5	0.679	6.98	55
2016-04-10	11:00:00	118.15	250	112.5	0.644	6.98	55
2016-04-10	21:00:00	128.15	250	122.5	0.66	6.98	55
2016-04-10	22:00:00	129.15	250	123.5		6.98	55	Change carboy #2
2016-04-11	09:00:00	142.26	250	134.5	0.613	6.98	55
2016-04-11	14:30:00	146.15	250	140	0.68	6.98	55
2016-04-11	21:00:00	152.75	249	146.5	0.653	6.98	55
2016-04-12	09:00:00	164.75	250	158.5	0.672	6.98	55
2016-04-12	21:00:00	176.75	250	170.5	0.678	6.98	55
2016-04-13	09:00:00	188.75	250	182.5	0.669	6.98	55	2 x 50 ml samples for omics #1
2016-04-13	15:00:00	194.75	250	188.5	0.669	6.98	55
2016-04-13	15:30:00	195.25	250	189		6.98	55	2 x 50 ml samples for omics #2; afterwards pH drop to pH 6.5
2016-04-13	16:10:00	195.75	249	189.5		6.53	54.7
2016-04-13	17:00:00	196.25	251	190		6.51	54.9	External probe pH 6.50
2016-04-14	10:00:00	213.25	250	207	0.641	6.49	55
2016-04-14	21:00:00	224.25	250	218	0.636	6.49	55
2016-04-15	09:00:00	236.25	249	230	0.645	6.49	55
2016-04-15	18:00:00	245.25	251	239		6.49	55	2 x 50 ml samples for omics #3
2016-04-15	20:30:00	247.75		241.5				Change carboy #3
2016-04-15	21:00:00	248.25	250	242	0.629	6.49	55
2016-04-16	09:30:00	260.25	250	254.5	0.693	6.49	55
2016-04-16	21:00:00	271.75	250	266	0.705	6.49	55
2016-04-17	09:00:00	283.75	250	278	0.72	6.49	55
2016-04-17	21:00:00	295.75	250	290	0.718	6.49	55
2016-04-18	09:00:00	307.75	250	302	0.722	6.49	55
2016-04-18	14:00:00	315.5	250	307	0.712	6.5	55
2016-04-18	15:00:00	316.5	250	308		6.5	55	2 x 50 ml samples for omics #4; pH dropped to 6.10
2016-04-18	15:20:00	316.6	250	308.33		6.1	55
2016-04-18	15:50:00	317.3	250	308.83		6.12	55	2 x 50 ml samples for omics #5
2016-04-19	09:00:00	319.75	250	326	0.197	6.11	55
2016-04-19	14:20:00	340	250	331.33	0.095	6.11	55
2016-04-19	15:30:00	341.15	250	332.5		6.11	55	2 x 50 ml samples for omics #6
2016-04-19	19:30:00	345.15	250	336.5	0.055	6.11	55	Flow stopped and pH increased to 6.25
2016-04-20	09:00:00	14.9479	250	350	0.085	6.24	55	External probe pH 6.23
2016-04-20	16:00:00	365.45	250	357	0.108	6.24	55
2016-04-20	21:10:00	370.5	250	362.17	0.134	6.24	55
2016-04-21	09:00:00	380.25	250	374	0.336	6.28	55	Flow started D=0.1/h
2016-04-21	12:30:00
2016-04-21	11:30AM	385.15	250	376.58	0.374	6.26	55
2016-04-21	2:00PM	387.4	250	379	0.381	6.26	55
2016-04-21	10:00PM	395.4	250	387	0.453	6.26	55
2016-04-22	09:00:00	404.25	250	398	0.6	6.25	55
2016-04-22	09:20:00	404.58		398.33
2016-04-22	16:00:00	411.25	250	405		6.25	55	Change carboy #4
2016-04-22	21:00:00	416.25	248	410	0.619	6.24	55
2016-04-23	09:00:00	428.25	250	422	0.612	6.24	55
2016-04-23	21:00:00	440.25	250	434	0.543	6.24	55
2016-04-24	09:00:00	452.25	250	446	0.509	6.24	55
2016-04-24	22:00:00	467.45	250	459	0.52	6.24	55
2016-04-25	09:00:00	476.25	250	470	0.561	6.24	55
2016-04-25	12:00:00	481.4	250	473	0.579	6.24	55	2 x 50 ml samples for omics #7
2016-04-25	21:00:00	488.25	250	482	0.591	6.24	55
2016-04-26	09:30:00	500.75	250	494.5	0.618	6.23	55	2 x 50 ml samples for omics #8; pH decrease to 6.15
2016-04-26	11:00:00	502.25		496		6.19		External probe pH 6.12
2016-04-26	21:00:00	512.25	250	506	0.573	6.19	55
2016-04-27	09:00:00	524.25	250	518	0.511	6.19	55
2016-04-27	19:00:00	534.25	250	528		6.19	55	Change carboy #5
2016-04-27	20:00:00	535.25	250	529	0.488	6.19	55
2016-04-27	21:00:00	536.25		530				Flow changed D=0.05/hr
2016-04-28	09:00:00	548.25	250	542	0.485	6.19	55
2016-04-28	10:30:00	549.75		543.5
2016-04-28	11:00:00	550.25	249	544		6.15	55	External probe pH 6.11
2016-04-28	13:00:00	552.25		546				Recalibrate internal probe pH 6.10
2016-04-28	20:00:00	559.25	250	553	0.465	6.09	55
2016-04-29	09:00:00	572.25	250	566	0.456	6.09	55
2016-04-29	10:00:00	573.25		567				pH decrease to 6.05
2016-04-29	14:00:00	577.25	250	571		6.04	55
2016-04-29	20:00:00	583.25	250	577		6.04	55
2016-04-30	09:00:00	24.9424	250	590	0.443	6.04	55	pH decrease to 6.00
2016-04-30	21:00:00	608.25	249	602	0.359	6	55
2016-05-01	09:00:00	622.37	250	614	0.322	5.99	55
2016-05-01	20:30:00	634.12	250	625.5	0.305	6.01	55
2016-05-02	09:30:00	26.9667	250	638.5	0.309	6	55	pH decrease to 5.95
2016-05-02	18:00:00	654.25	250	647	0.28	5.96	55	pH decrease to 5.90
2016-05-03	09:00:00	668.25	250	662	0.199	5.91	55
2016-05-03	12:00:00	671.25	250	665		5.91	55	Flow changed D=0.01/hr
2016-05-03	19:00:00	678.25	250	672	0.184	5.89	55
2016-05-04	09:00:00	694.4	250	686		5.89	55
2016-05-04	17:30:00	703.7		694.5
2016-05-04	19:00:00	704.4	250	696	0.202	5.89	55
2016-05-05	09:00:00	718.5	251	710	0.212	5.91	55
2016-05-05	13:00:00	722.5		714
2016-05-05	19:00:00	728.5	250	720		5.89	55
2016-05-06	08:30:00	742	250	733.5	0.201	5.9	55
2016-05-06	14:45:00	748.5		739.75
2016-05-06	16:30:00	750.1	250	741.5		5.91	55
2016-05-06	21:00:00	754.45	250	746		5.91	55
2016-05-07	10:00:00	767.3	250	759	0.176	5.91	55
2016-05-07	20:00:00	777.3	250	769	0.165	5.91	55
2016-05-08	09:00:00	790.3	250	782	0.171	5.91	55
2016-05-08	21:00:00	802.3	250	794	0.175	5.89	55
2016-05-09	09:00:00	814.4	250	806	0.18	5.89	55
2016-05-09	21:00:00	826.4	250	818	0.2	5.89	55
2016-05-10	08:30:00	838.1	250	829.5	0.234	5.89	55	Dropped pH to 5.85
2016-05-10	14:00:00	843.4	250	835	0.248	5.86	55	External probe pH 5.87
2016-05-10	20:00:00	849.4	250	841	0.267	5.85	55	Dropped pH to 5.80
2016-05-11	10:00:00	863.4	250	855	0.251	5.8	55
2016-05-11	18:00:00	871.4	250	863	0.263	5.8	55	2 x 50 ml samples for omics #9; external probe pH 5.80
2016-05-12	09:00:00	886.3	251	878	0.227	5.79	55
2016-05-12	17:30:00	895.1		886.3
2016-05-12	20:00:00	897.4	250	889	0.201	5.81	55
2016-05-13	08:30:00	910	250	901.5	0.183	5.8	55
2016-05-13	16:20:00	918		909.33	0.161
2016-05-13	16:30:00	918.1	250	909.5	0.172	5.79	55
2016-05-13	18:00:00	919.4		911
2016-05-14	08:30:00	934.1	250	925.5	0.141	5.8	55
2016-05-14	21:00:00	946.4	250	938	0.133	5.81	55
2016-05-15	10:00:00	959.4	250	951	0.116	5.81	55
2016-05-15	21:00:00	970.4	250	962	0.106	5.8	55
2016-05-16	09:00:00	982.4	250	974		5.81	55	Flow stopped
2016-05-16	19:00:00	992.4	250	984	0.086	5.8	55
2016-05-17	08:30:00	1006.1	250	997.5	0.066	5.8	55
2016-05-17	18:00:00	1015.4	251	1008	0.068	5.81	55
2016-05-18	08:30:00	1030	252	1021.5	0.079	5.81	55
2016-05-18	19:00:00	1040.4	251	1033	0.086	5.8	55
2016-05-19	08:30:00	1054	250	1045.5	0.07	5.81	55
2016-05-19	20:00:00	1065.4	248	1058	0.064	5.8	55

## Sheet: Chemostat 2 data log
Date	Time	Biocommand time	Agitation	Time of growth (Hr)	OD	pH	Temp	Comments/samples
2016-04-05	15:26:00	5:08	250			6.17	55	Batch mode
2016-04-05	16:30:00	6:14:00	250	0	0.061	6.87	55	Inoculated with 25 ml of LL1210 with 42 hour culture
2016-04-06	08:30:00	21:45	250	16	0.193	6.99	55
2016-04-06	10:00:00	23:15	250	17.5		6.99	55	Culture turned continuous and flow started D=0.1/h
2016-04-06	14:00:00	27:15	250	21.5	0.337	6.98	55
2016-04-06	22:00:00	35.15	250	29.5	0.568	6.98	55
2016-04-07	10:00:00	47:15	250	41.5	0.767	6.98	55
2016-04-07	18:00:00	55:15	250	49.5	0.679	6.99	55
2016-04-08	00:30:00	62:15	250	56	0.694	6.98	55
2016-04-08	08:00:00	69.15	250	63.5	0.696	6.98	55
2016-04-08	18:00:00	79.15	250	73.5	0.69	6.98	55
2016-04-09	10:00:00	95.15	250	89.5	0.706	6.98	55
2016-04-09	13:00:00	98.15	250	92.5		6.98	55
2016-04-09	21:00:00	106.15	250	100.5	0.399	6.99	55
2016-04-10	11:00:00	118.15	250	112.5	0.582	6.98	55
2016-04-10	21:00:00	128.15	250	122.5	0.734	6.98	55
2016-04-10	22:00:00	129.15	250	123.5		6.98	55	Change carboy #2
2016-04-11	09:00:00	142.26	250	134.5	0.578	6.98	55
2016-04-11	14:30:00	146.15	250	140	0.659	6.98	55
2016-04-11	21:00:00	152.75	250	146.5	0.655	6.98	55
2016-04-12	09:00:00	164.75	250	158.5	0.632	6.98	55
2016-04-12	21:00:00	176.75	250	170.5	0.62	6.98	55
2016-04-13	09:00:00	188.75	250	182.5	0.638	6.98	55	2 x 50 ml samples for omics #1
2016-04-13	15:00:00	194.75	250	188.5	0.644	6.99	55
2016-04-13	15:30:00	195.25	250	189		6.98	55	2 x 50 ml samples for omics #2; afterwards pH drop to pH 6.5
2016-04-13	16:10:00	195.75	250	189.5		6.53	55
2016-04-13	17:00:00	196.25	249	190		6.52	55	External probe pH 6.50
2016-04-14	10:00:00	213.25	250	207	0.626	6.49	55
2016-04-14	21:00:00	224.25	250	218	0.624	6.49	55
2016-04-15	09:00:00	236.25	250	230	0.628	6.49	55
2016-04-15	18:00:00	245.25	250	239		6.51	55	2 x 50 ml samples for omics #3
2016-04-15	21:00:00	248.25	250	242	0.614	6.5	55	Change carboy #3
2016-04-16	09:30:00	260.25	250	254.5	0.655	6.49	55
2016-04-16	21:00:00	271.75	250	266	0.638	6.49	55
2016-04-17	09:00:00	283.75	250	278	0.619	6.49	55
2016-04-17	21:00:00	295.75	250	290	0.642	6.5	55
2016-04-18	09:00:00	307.75	249	302	0.643	6.49	55
2016-04-18	14:00:00	315.5	250	307	0.62	6.5	55
2016-04-18	15:00:00	316.5	250	308		6.5	55
2016-04-18	15:00:00	316.5	250	308		6.5	55	2 x 50 ml samples for omics #4
2016-04-18	15:20:00	316.6	250	308.33		6.1	55	pH dropped to 6.10
2016-04-18	15:50:00	317.3	250	308.83		6.11	55	2 x 50 ml samples for omics #5
2016-04-19	09:00:00	319.75	250	326	0.175	6.11	55
2016-04-19	14:20:00	340	250	331.33	0.104	6.11	55
2016-04-19	15:30:00	341.15	250	332.5		6.11	55	2 x 50 ml samples for omics #6
2016-04-19	19:30:00	345.15	250	336.5	0.057	6.11	55	Flow stopped and pH increased to 6.25
2016-04-20	09:00:00	358:45	250	350	0.074	6.25	55	External probe pH 6.20
2016-04-20	16:00:00	365.45	250	357	0.075	6.26	55
2016-04-20	21:10:00	370.5	250	362.17	0.064	6.26	55
2016-04-21	09:00:00	380.25	250	374	0.068	6.51	55	pH increased to 6.50
2016-04-21	11:30:00	385.15	250	376.58	0.037	6.52	55
2016-04-21	13:30:00	387.2	250	378.58		6.51	55	pH decreased to 6.25
2016-04-21	14:00:00	387.4	250	379	0.088	6.25	55
2016-04-21	22:00:00	395.4	250	387	0.109	6.24	55
2016-04-22	09:00:00	404.25	250	398	0.199	6.25	55
2016-04-22	09:20:00	404.58		398.33				Flow started D=0.1/h
2016-04-22	16:00:00	411.25	251	405		6.24	55	Change carboy #4
2016-04-22	21:00:00	416.25	250	410	0.282	6.24	55
2016-04-23	09:00:00	428.25	250	422	0.381	6.24	55
2016-04-23	21:00:00	440.25	250	434	0.481	6.24	55
2016-04-24	09:00:00	452.25	250	446	0.54	6.25	55
2016-04-24	22:00:00	467.45	250	459	0.597	6.23	55
2016-04-25	09:00:00	476.25	250	470	0.533	6.25	55
2016-04-25	12:00:00	481.4	250	473	0.531	6.25	55	2 x 50 ml samples for omics #7
2016-04-25	21:00:00	488.25	250	482	0.515	6.24	55
2016-04-26	09:30:00	500.75	250	494.5	0.482	6.23	55	2 x 50 ml samples for omics #8; pH decrease to 6.15
2016-04-26	11:00:00	502.25		496		6.19		External probe pH 6.11
2016-04-26	21:00:00	512.25	250	506	0.39	6.19	55
2016-04-27	09:00:00	524.25	250	518	0.302	6.21	55
2016-04-27	19:00:00	534.25	249	528		6.2	55	Change carboy #5
2016-04-27	20:00:00	535.25	250	529	0.276	6.19	55
2016-04-27	21:00:00	536.25		530				Flow changed D=0.05/hr
2016-04-28	09:00:00	548.25	250	542	0.433	6.19	55
2016-04-28	10:30:00	549.75		543.5				pH decrease to 6.15
2016-04-28	11:00:00	550.25	249	544		6.14	55	External probe pH 6.06
2016-04-28	13:00:00	552.25		546				Recalibrate internal probe pH 6.10
2016-04-28	20:00:00	559.25	250	553	0.461	6.09	55
2016-04-29	09:00:00	572.25	250	566	0.45	6.1	55
2016-04-29	10:00:00	573.25		567				pH decrease to 6.05
2016-04-29	14:00:00	577.25	250	571		6.04	55
2016-04-29	20:00:00	583.25	250	577		6.04	55
2016-04-30	09:00:00	598:37	250	590	0.435	6.04	55	pH decrease to 6.00
2016-04-30	21:00:00	608.25	250	602	0.36	6	55
2016-05-01	09:00:00	622.37	250	614	0.317	5.99	55
2016-05-01	20:30:00	634.12	250	625.5	0.31	5.99	55
2016-05-02	09:30:00	647:12	250	638.5	0.285	6	55	pH decrease to 5.95
2016-05-02	18:00:00	655.25	250	647	0.24	5.96	55	pH decrease to 5.90
2016-05-03	09:00:00	668.25	250	662	0.143	5.91	55
2016-05-03	12:00:00	671.25	250	665		5.91	55	Flow changed D=0.01/hr
2016-05-03	19:00:00	678.25	250	672	0.13	5.9	55
2016-05-04	09:00:00	694.4	250	686		5.91	55
2016-05-04	05:30:00	703.7		694.5
2016-05-04	19:00:00	704.4	250	696	0.111	5.91	55
2016-05-05	09:00:00	718.5	250	710	0.099	5.91	55
2016-05-05	13:00:00	722.5		714
2016-05-05	19:00:00	728.5	250	720	0.086	5.91	55
2016-05-06	08:30:00	742	250	733.5	0.077	5.91	55
2016-05-06	02:00:00	747.56	250	739	0.068	5.91	55	Flow stopped
2016-05-06	14:45:00	748.5	250	739.75		5.91	55
2016-05-06	21:00:00	754.45	250	746		5.91	55
2016-05-07	10:00:00	767.3	250	759	0.065	5.91	55
2016-05-07	20:00:00	777.3	250	769	0.052	5.9	55
2016-05-08	09:00:00	790.3	250	782	0.062	5.91	55
2016-05-08	21:00:00	802.3	250	794	0.059	5.91	55	pH increased to 6.50
2016-05-09	09:00:00	814.4	250	806	0.054	6.51	55
2016-05-09	21:00:00	826.4	250	818	0.131	6.49	55
2016-05-10	08:30:00	838.1	250	829.5	0.273	6.5	55	Flow started D=0.05/h; pH dropped to pH 6.3
2016-05-10	14:00:00	843.4	250	835	0.347	6.29	55	External probe pH 6.34
2016-05-10	20:00:00	849.4	250	841	0.565	6.3	55	pH decressed to 6.15
2016-05-11	10:00:00	863.4	250	855	0.513	6.14	55	pH decreased to 5.75; and flow changed D = 0.01/h
2016-05-11	18:00:00	871.4	250	863	0.417	5.75	55	2 x 50 ml samples for omics #9; external probe pH 5.78
2016-05-12	09:00:00	886.3	250	878	0.437	5.76	55
2016-05-12	17:30:00	895.1		886.3
2016-05-12	20:00:00	897.4	250	889	0.386	5.76	55
2016-05-13	08:30:00	910	250	901.5	0.343	5.76	55
2016-05-13	16:20:00	918		909.33	0.236
2016-05-13	16:30:00	918.1	250	909.5	0.278	5.76	55
2016-05-13	18:00:00	919.4		911
2016-05-14	08:30:00	934.1	250	925.5	0.211	5.76	55
2016-05-14	21:00:00	946.4	250	938	0.167	5.76	55
2016-05-15	10:00:00	959.4	250	951	0.161	5.76	55
2016-05-15	21:00:00	970.4	250	962	0.119	5.76	55
2016-05-16	09:00:00	982.4	250	974		5.76	55	Flow stopped
2016-05-16	19:00:00	992.4	250	984	0.101	5.76	55
2016-05-17	08:30:00	1006.1	250	997.5	0.083	5.75	55
2016-05-17	18:00:00	1015.4	250	1008	0.082	5.75	55
2016-05-18	08:30:00	1030	250	1021.5	0.086	5.76	55
2016-05-18	19:00:00	1040.4	250	1033	0.084	5.75	55
2016-05-19	08:30:00	1054	250	1045.5	0.087	5.75	55
2016-05-19	20:00:00	1065.4	250	1058	0.056	5.75	55

## Sheet: Substrates and products
	Chemostat 1						Chemostat 2
	Time (hrs)	pHinternal	cellobiose	glucose	ethanol		Time (hrs)	pHinternal	cellobiose	glucose	ethanol
			2.77	0.063	0.002				2.655	0.055	0
	0	6.87	2.719	0.068	0.016		0	6.77	2.645	0.061	0.018
	92.5	6.98	0	0.022	0.381		92.5	6.98	0.006	0.022	0.508
	182.5	6.98	0	0.05	0.929		182.5	6.98	0.018	0.052	0.941
	189	6.98	0	0.024	0.456		189	6.98	0	0.025	0.539
	239	6.51	0.004	0.021	0.329		239	6.49	0.006	0.025	0.421
	308	6.5	0	0.016	0.307		308	6.5	0.001	0.015	0.33
	308.83	6.11	0.009	0.016	0.306		308.83	6.12	0.009	0.014	0.29
	332.5	6.11	0.928	0.034	0.058		332.5	6.11	0.859	0.025	0.071
	473	6.25	0.015	0.047	0.525		473	6.24	0.453	0.064	0.6
	494.5	6.23	0.075	0.023	0.218		494.5	6.23	0.03	0.022	0.308
	553	6.09	0	0.074	0.637		553	6.09	0	0.056	0.662
	602	6	0.185	0.07	0.566		602	6	0.389	0.075	0.601
	625.5	5.99	0.572	0.117	0.491		625.5	6.01	0.752	0.089	0.521
	662	5.91	1.338	0.131	0.358		662	5.91	1.279	0.083	0.393
	672	5.9	1.264	0.149	0.38		672	5.89	1.118	0.095	0.445
	733.5	5.91	1.14	0.284	0.386		733.5	5.9	0	0.091	0.682
	835	6.29	0.574	0.397	0.46		835	5.86	0.193	0.239	0.562
	863	5.75	0	0.054	0.321		863	5.8	0.051	0.082	0.271

## Sheet: Internal & external pH readings
	Comparison of chemostat probe and external probe pH readings
	Reactor 1			Reactor 2
	Set point	Internal probe	External probe	Set point	Internal probe	External probe
	7	6.98	ND	7	6.98	ND
	6.5	6.51	6.5	6.5	6.52	6.5
	6.25	6.24	6.23	6.25	6.25	6.2
	6.15	6.19	6.12	6.15	6.19	6.11
	6.15	6.15	6.11	6.15	6.14	6.06
	6.1	6.09	6.1	6.1	6.09	6.1
	5.85	5.86	5.87	6.3	6.29	6.34
	5.8	5.8	5.8	5.75	5.75	5.78

## Sheet: Initial reactor media
Chemostat Media Calculations
3 g/L cellobiose
0.750 L in fermenters total (with innoculum)	750
Volume MTC in reactors (L)	0.75
Volume MTC in reactors (mL)	750
Fermenters									0.02
0.750 L less 75 mL innoculum is 0.675 L MTC in reactor (we inoculated with 25 mL making it 0.700L, and will raise it to 0.750 L when we start the flow)
	g/L	g/fermenter of solution A volume					Solution D	15 ml for 750 ml	0.015	L
Solution A			Cellobiose Concentration Check (g/L)				Component	Stock Concentration 50X (g/L)	Amt to add to 45 mL (g)	added
Cellobiose	3	1.8	2.66371				MgCl Hex	50	1
Resazurin	0.5 mL/L	0.375					Calcium Chloride Dihydrate	10	0.2
Water	40 mL per 50 mL	600					Ferrous Chloride Tetrahydrate	5	0.1
Solution M Makeup Water	mL per 50	0					L Cysteine HCL Monohydrate	50	1
Total Water		600
	mL/20 L	mL/fermenter	Total - 2 fermenters
Solution B	800	30	60
Solution C	400	15	30
Solution D	400	15	30
Solution E	400	15	30
Solution F	20	0.75	1.5
Total Cocktail Volume		75.75	151.5	Make in 500 mL bottles
Total Fermenter Volume Before Innoculum		675.75

## Sheet: Carboy refill media
Chemostat Media Calculations
20L MTC in carboy
Cellobiose Concentration (g/L)	3
Volume of MTC to make	20
Innoculum (10% of final volume)	0
Final Volume in Reactor (Media + Innoculum)	20
	g/L	g/fermenter of solution A volume				Solution D	400 ml
Solution A			Cellobiose Concentration Check (g/L)	amount for experiment		Component	Stock Concentration 50X (g/L)	Amt to add to make 400 mL		Amt to add to make 408 mL
Cellobiose	3	60	2.997	0	g	MgCl Hex	50	20		20.4
Resazurin	0.5 mL/L	10		0	mL	Calcium Chloride Dihydrate	10	4		4.08
Water	40 mL per 50 mL	16000				Ferrous Chloride Tetrahydrate	5	2		2.04
Solution M Makeup Water	5 mL per 50	2000				L Cysteine HCL Monohydrate	50	20		20.4
Total Water		18000
	mL/50 mL	mL/carboy	L per experiment
Solution B	2	800	0
Solution C	1	400	0
Solution D	1	400	0
Solution E	1	400	0
Solution F	0.05	20	0
Total Cocktail Volume		2020
Total Carboy Volume		20020
