# Supplementary material for: Clostridium thermocellum LL1210 pH homeostasis mechanisms informed by transcriptomics and metabolomics
Source: Biotechnol Biofuels. 2018 Apr 5;11:98. doi: 10.1186/s13068-018-1095-y (PMC5887222; doi:10.1186/s13068-018-1095-y)
Supplement: Supplementary file 2 — Additional file 2. Raw and processed read counts, alignment statistics, log2-fold changes in the gene expression, and K-means clusters and GO enrichment of differentially expressed genes from samples taken from C. thermocellum LL1210 cultured in chemostats at pH values 6.98, 6.48, pH 6.24, and pH 6.12 (washout conditions). Gene expression at pH 6.98 was used as a reference for differential expression at lower pH values. [file 13068_2018_1095_MOESM2_ESM.xlsx]

## Sheet: QC
1=libraryName	2=SampleId	3=rawReads	4=filteredReads	Aligned 0 Times (%)	Aligned 1 Time (%)	Aligned >1 Times (%)	Alignment Rate	5=sampleName	6=conditionNumber	7=sequencerType	8=runType	9=fileUsed	Column1
BGTZZ	123772	34216346	33496872	155980 (0.47%)	32695428 (97.61%)	645464 (1.93%)	0.9953	Ctherm RNA 4-13-16 9a 6.98 M	1	HiSeq-2500 Rapid V2	2x151	10848.1.182177.AGTCAA.anqrpht.fastq.gz	AGTCAA
BGTZY	123771	35404050	34808522	131219 (0.38%)	33883085 (97.34%)	794218 (2.28%)	0.9962	Ctherm RNA 4-13-16 9a 6.98 J	1	HiSeq-2500 Rapid V2	2x151	10848.1.182177.CTTGTA.anqrpht.fastq.gz	CTTGTA
BGUAB	123774	32341238	31715726	119954 (0.38%)	30951808 (97.59%)	643964 (2.03%)	0.9962	Ctherm RNA 4-13-16 3p 6.98 M	2	HiSeq-2500 Rapid V2	2x151	10848.1.182177.ATGTCA.anqrpht.fastq.gz	ATGTCA
BGUAA	123773	36040522	35440188	92071 (0.26%)	34613691 (97.67%)	734426 (2.07%)	0.9974	Ctherm RNA 4-13-16 3p 6.98 J	2	HiSeq-2500 Rapid V2	2x151	10848.1.182177.AGTTCC.anqrpht.fastq.gz	AGTTCC
BGUAG	123776	30764152	30115548	158645 (0.53%)	29350975 (97.46%)	605928 (2.01%)	0.9947	Ctherm RNA 4-15-16 6p 6.48 M	3	HiSeq-2500 Rapid V2	2x151	10848.1.182177.GTCCGC.anqrpht.fastq.gz	GTCCGC
BGUAC	123775	33305430	32581098	126427 (0.39%)	31913928 (97.95%)	540743 (1.66%)	0.9961	Ctherm RNA 4-15-16 6p 6.48 J	3	HiSeq-2500 Rapid V2	2x151	10848.1.182177.CCGTCC.anqrpht.fastq.gz	CCGTCC
BGUAN	123778	30840848	30225378	208513 (0.69%)	29540997 (97.74%)	475868 (1.57%)	0.9931	Ctherm RNA 4-18-16 3:50p 6.12 M	4	HiSeq-2500 Rapid V2	2x151	10848.1.182177.GTGGCC.anqrpht.fastq.gz	GTGGCC
BGUAH	123777	33612820	33032616	619090 (1.87%)	31928668 (96.66%)	484858 (1.47%)	0.9813	Ctherm RNA 4-18-16 3:50p 6.12 J	4	HiSeq-2500 Rapid V2	2x151	10848.1.182177.GTGAAA.anqrpht.fastq.gz	GTGAAA
BGUAP	123780	33058592	32413624	422734 (1.30%)	31321068 (96.63%)	669822 (2.07%)	0.987	Ctherm RNA 4-25-16 noon 6.23 M	5	HiSeq-2500 Rapid V2	2x151	10848.1.182177.CGTACG.anqrpht.fastq.gz	CGTACG
BGUAO	123779	33769240	33228978	363382 (1.09%)	31868099 (95.90%)	997497 (3.00%)	0.9891	Ctherm RNA 4-25-16 noon 6.23 J	5	HiSeq-2500 Rapid V2	2x151	10848.1.182177.GTTTCG.anqrpht.fastq.gz	GTTTCG
BGUAT	123782	38627936	37961714	425058 (1.12%)	36766289 (96.85%)	770367 (2.03%)	0.9888	Ctherm RNA 4-26-16 9:30a 6.23 M	6	HiSeq-2500 Rapid V2	2x151	10848.1.182177.ACTGAT.anqrpht.fastq.gz	ACTGAT
BGUAS	123781	35609630	34978262	548721 (1.57%)	33722967 (96.41%)	706574 (2.02%)	0.9843	Ctherm RNA 4-26-16 9:30a 6.23 J	6	HiSeq-2500 Rapid V2	2x151	10848.1.182177.GAGTGG.anqrpht.fastq.gz	GAGTGG

## Sheet: RawCounts
				Date	2016-04-13	2016-04-13	2016-04-13	2016-04-13	2016-04-15	2016-04-15	2016-04-18	2016-04-18	2016-04-25	2016-04-25	2016-04-26	2016-04-26
				Time (Military)	9	9	15	15	18	18	15:50:00	15:50:00	12	12	09:30:00	09:30:00
				Morning/Evening	AM	AM	PM	PM	PM	PM	PM	PM	AM	AM	AM	AM
				pH	6.98	6.98	6.98	6.98	6.48	6.48	6.12	6.12	6.23	6.23	6.23	6.23
				Reactor	M	J	M	J	M	J	M	J	M	J	M	J
					AGTCAA	CTTGTA	ATGTCA	AGTTCC	GTCCGC	CCGTCC	GTGGCC	GTGAAA	CGTACG	GTTTCG	ACTGAT	GAGTGG
Locus_Tag	Old_Locus_Tag	Length	RefSeqAnnotation	Adapter	AGTCAA	CTTGTA	ATGTCA	AGTTCC	GTCCGC	CCGTCC	GTGGCC	GTGAAA	CGTACG	GTTTCG	ACTGAT	GAGTGG
CLO1313_RS00010	Clo1313_0001	1332	chromosomal replication initiator protein DnaA	gene0	5388	6275	5655	6241	5665	6081	4604	3773	3581	4801	4288	5470
CLO1313_RS00015	Clo1313_0002	1101	DNA polymerase III subunit beta	gene1	3166	3145	3080	3348	3059	2993	1919	1497	1850	2143	2289	2789
CLO1313_RS00020	Clo1313_0003	207	RNA-binding protein S4	gene2	216	270	264	265	252	283	161	138	157	152	159	243
CLO1313_RS00025	Clo1313_0004	1110	DNA recombination protein RecF	gene3	839	692	785	701	750	711	396	306	468	441	647	710
CLO1313_RS00030	Clo1313_0005	315	DUF370 domain-containing protein	gene4	736	425	516	476	694	703	1161	873	785	692	969	2457
CLO1313_RS00035	Clo1313_0006	1926	DNA gyrase subunit B	gene5	17967	17260	16249	18642	17374	15344	16957	13604	17732	17780	20962	21111
CLO1313_RS00040	Clo1313_0007	777	sporulation initiation inhibitor Soj	gene6	1294	1210	1280	1257	1224	1334	1429	1120	1163	1125	1789	2280
CLO1313_RS00045	Clo1313_0008	870	chromosome partitioning protein ParB	gene7	2369	2408	2275	2230	2433	2603	2806	2181	2316	2579	3037	4496
CLO1313_RS00050	Clo1313_0009	510	hypothetical protein	gene8	1511	1333	1268	1139	1281	1281	899	592	948	1021	1482	2014
CLO1313_RS00055	Clo1313_0010	741	hypothetical protein	gene9	3045	1977	2107	1510	1656	1391	1009	744	1159	1277	3065	2114
CLO1313_RS00060	Clo1313_0011	1272	serine--tRNA ligase	gene10	8510	8020	7364	7292	6688	6825	6050	5142	6537	6530	7663	9679
CLO1313_RS00065	Clo1313_R0001	91	tRNA-Ser	gene11	478	669	534	856	989	1143	6672	12146	1188	1133	840	896
CLO1313_RS00070	Clo1313_R0002	94	tRNA-Ser	gene12	13	13	13	22	35	29	122	183	32	32	33	37
CLO1313_RS00075	Clo1313_0012	1401	MFS transporter	gene13	412	292	393	383	458	413	313	278	647	600	684	875
CLO1313_RS00080	Clo1313_0013	915	copper amine oxidase	gene14	13934	9988	11800	10849	17174	15919	7339	11124	23961	25311	28699	31906
CLO1313_RS00085	Clo1313_0014	570	hypothetical protein	gene15	12217	14018	10676	14335	10506	11949	13154	17838	7129	8692	8573	8155
CLO1313_RS00090	Clo1313_0015	534	membrane protein	gene16	7	15	7	9	13	6	7	13	12	10	9	17
CLO1313_RS00095	Clo1313_0016	1710	vanomycin resistance protein VanB	gene17	971	1076	861	1108	734	729	763	457	408	413	561	540
CLO1313_RS00100	Clo1313_0017	1272	peptidase M14	gene18	69	66	81	64	72	86	57	56	103	83	72	134
CLO1313_RS00105	Clo1313_0018	324	hypothetical protein	gene19	4	3	2	7	5	3	3	3	3	6	9	19
CLO1313_RS00110	Clo1313_0019	279	pro-sigmaK processing inhibitor BofA	gene20	8	4	5	2	14	4	11	4	16	9	47	35
CLO1313_RS00115	Clo1313_0020	579	pyruvate synthase	gene21	9219	11393	10629	11012	14465	13930	8878	8353	18994	19373	27385	25368
CLO1313_RS00120	Clo1313_0021	306	ferredoxin	gene22	2618	3792	3378	3444	4581	4569	2961	2574	6494	6063	7271	9938
CLO1313_RS00125	Clo1313_0022	1185	2-ketoisovalerate ferredoxin oxidoreductase subunit alpha	gene23	15870	18748	17062	17006	23777	22960	14680	13492	30976	29328	44862	42023
CLO1313_RS00130	Clo1313_0023	936	thiamine pyrophosphate protein TPP-binding	gene24	18573	20875	19525	19777	27614	26663	21035	20047	33833	33501	49943	38519
CLO1313_RS00135	Clo1313_0025	840	hypothetical protein	gene25	40	36	33	33	25	45	12	9	21	23	27	55
CLO1313_RS00140	Clo1313_0026	720	transcriptional regulator	gene26	3	3	4	4	3	1	0	4	1	1	0	8
CLO1313_RS00145	Clo1313_0027	264	hypothetical protein	gene27	22	20	19	18	18	19	9	9	15	16	24	22
CLO1313_RS00150	Clo1313_0028	1221	glycosyl transferase family 39	gene28	34	16	25	15	18	26	11	9	22	16	20	25
CLO1313_RS00155	Clo1313_0029	990	spore coat protein	gene29	75	33	38	26	57	55	12	12	57	37	65	101
CLO1313_RS00160	Clo1313_0030	1671	formate--tetrahydrofolate ligase	gene30	2159	2283	2486	2501	2441	2817	2781	2967	3125	2840	3112	4298
CLO1313_RS00165	Clo1313_0031	870	peptidase	gene31	2	3	4	2	5	4	2	3	10	6	5	17
CLO1313_RS00170	Clo1313_0032	267	DUF1021 domain-containing protein	gene32	32586	26741	27054	36398	33940	41101	66909	73208	35527	31552	29225	29993
CLO1313_RS00175	Clo1313_0033	1569	peptidoglycan-binding protein LysM	gene33	448	399	457	456	447	387	521	457	399	502	323	423
CLO1313_RS00180	Clo1313_0034	852	4-diphosphocytidyl-2C-methyl-D-erythritol kinase	gene34	648	706	692	788	699	878	879	976	938	926	723	1998
CLO1313_RS00185	Clo1313_0035	693	GntR family transcriptional regulator	gene35	1912	1815	1984	1894	1558	1610	1366	1737	1646	1654	1898	2404
CLO1313_RS00190	Clo1313_0036	207	heavy metal transporter	gene36	597	580	615	596	533	472	317	514	390	362	903	649
CLO1313_RS00195	Clo1313_0037	513	hypothetical protein	gene37	360	329	375	345	226	248	170	167	159	153	325	303
CLO1313_RS00200	Clo1313_0038	1623	ATPase AAA	gene38	2321	2175	1996	1784	1880	1948	2661	2521	2382	2453	3496	5190
CLO1313_RS00205	Clo1313_0039	729	hypothetical protein	gene39	9165	7858	8228	8608	7646	7735	10386	8124	10234	10128	9599	13355
CLO1313_RS00210	Clo1313_0040	807	hypothetical protein	gene40	710	579	684	585	681	647	497	357	614	651	918	1409
CLO1313_RS00215	Clo1313_0041	1593	hypothetical protein	gene41	1557	1426	1238	1347	809	626	1880	705	618	394	720	959
CLO1313_RS00220	Clo1313_0042	1146	metallophosphoesterase	gene42	484	489	481	524	629	682	640	469	661	744	1035	1136
CLO1313_RS00225	Clo1313_0043	2652	chromosome segregation protein SMC	gene43	679	602	830	563	717	786	459	366	715	890	1323	1392
CLO1313_RS00230	Clo1313_0044	1023	peptidase P60	gene44	370	328	397	280	355	354	217	198	338	364	507	553
CLO1313_RS00235		390	galactosyldiacylglycerol synthase	gene45	109	81	95	87	98	87	44	64	89	107	188	94
CLO1313_RS00240		636	galactosyldiacylglycerol synthase	gene46	32	30	24	28	13	18	30	22	23	17	33	33
CLO1313_RS00245	Clo1313_0046	702	spore cortex-lytic enzyme	gene47	10	11	17	5	7	8	6	9	5	10	7	11
CLO1313_RS00250	Clo1313_0047	1395	germination protein YpeB	gene48	50	40	45	48	34	34	34	25	30	30	36	55
CLO1313_RS00255	Clo1313_0048	1089	abortive infection protein	gene49	1049	900	1029	1020	847	798	968	886	1086	1057	1847	2443
CLO1313_RS00260	Clo1313_0049	1044	DNA replication protein DnaC	gene50	1239	1168	1184	1110	1308	1251	1185	898	1664	1594	1952	3012
CLO1313_RS00265	Clo1313_0050	979	DNA replication protein DnaD	gene51	3630	2875	3106	2989	3430	3177	3631	2943	4811	4324	4830	7337
CLO1313_RS00270	Clo1313_R0003	77	tRNA-Arg	gene52	22	8	13	25	15	28	124	151	36	23	15	41
CLO1313_RS00275	Clo1313_0051	1782	phosphohydrolase	gene53	3226	1844	2152	1832	2082	1962	2677	1458	2023	1758	2843	5188
CLO1313_RS00280	Clo1313_0052	249	hypothetical protein	gene54	1004	746	871	909	740	637	875	566	907	917	1068	1324
CLO1313_RS00285	Clo1313_0053	1074	DUF5050 domain-containing protein	gene55	15368	13094	12077	12812	11701	11592	12699	7562	11116	12153	14860	18766
CLO1313_RS00290	Clo1313_0054	3006	type 3a cellulose-binding domain protein	gene56	11924	9517	11220	9382	15137	14947	3790	4798	17862	21819	32330	23287
CLO1313_RS00295	Clo1313_0055	831	copper amine oxidase	gene57	3127	3141	3007	3041	3653	3941	1200	1454	4345	5404	8452	6032
CLO1313_RS00300	Clo1313_0056	840	motility protein A	gene58	2299	2611	1808	2262	1045	632	4309	1422	309	173	389	183
CLO1313_RS00305	Clo1313_0057	801	membrane protein	gene59	2507	3376	2268	3030	1429	889	5340	1335	374	219	332	175
CLO1313_RS00310	Clo1313_0058	957	membrane protein	gene60	3837	2522	3073	2666	2708	2668	2470	2097	3822	2806	3795	4787
CLO1313_RS00315	Clo1313_0059	909	protein-(glutamine-N5) methyltransferase, release factor-specific	gene61	456	339	462	370	375	344	339	299	723	408	465	990
CLO1313_RS00320	Clo1313_0060	1071	sporulation integral membrane protein YtvI	gene62	248	189	243	231	209	201	168	121	266	194	218	331
CLO1313_RS00325	Clo1313_0061	1320	electron transporter RnfC	gene63	8662	5218	7487	5217	7888	7236	5450	4498	13324	8580	13412	18718
CLO1313_RS00330	Clo1313_0062	966	NADH:ubiquinone oxidoreductase	gene64	2593	2729	2568	2401	2918	2896	2525	2144	5330	3427	6139	7329
CLO1313_RS00335	Clo1313_0063	594	electron transporter RnfG	gene65	1804	1812	1717	1542	1767	1895	1885	1377	2626	2190	3458	5153
CLO1313_RS00340	Clo1313_0064	657	electron transport complex subunit RsxE	gene66	969	1063	1055	1048	1107	1202	996	814	1603	1514	2992	2635
CLO1313_RS00345	Clo1313_0065	588	electron transport complex subunit RsxA	gene67	1478	1559	1533	1341	1513	1707	1519	1191	1885	1994	3435	4493
CLO1313_RS00350	Clo1313_0066	804	ferredoxin	gene68	1574	1991	1950	2108	2328	2723	2534	1673	3142	2835	2716	3525
CLO1313_RS00355	Clo1313_0067	237	hypothetical protein	gene69	19	25	12	15	17	29	24	17	40	24	42	85
CLO1313_RS00360	Clo1313_0068	510	shikimate kinase	gene70	27705	8685	16142	8566	14677	10393	3980	3571	17251	7246	9722	17560
CLO1313_RS00365	Clo1313_0070	480	GCN5 family N-acetyltransferase	gene71	604	433	451	471	435	441	352	252	327	266	296	547
CLO1313_RS00370	Clo1313_0071	426	hypothetical protein	gene72	685	591	664	616	506	515	426	302	477	307	399	497
CLO1313_RS00375	Clo1313_0072	804	alkaline phosphatase	gene73	443	584	446	544	526	605	1281	647	604	800	843	1126
CLO1313_RS00380	Clo1313_0073	1485	carbohydrate kinase	gene74	368	392	423	396	295	358	3086	2159	480	381	671	1051
CLO1313_RS00385	Clo1313_0074	837	transketolase	gene75	112	113	160	103	98	96	779	340	160	126	213	257
CLO1313_RS00390	Clo1313_0075	942	transketolase	gene76	117	111	194	120	129	141	949	404	224	148	254	256
CLO1313_RS00395	Clo1313_0076	1044	sorbitol dehydrogenase	gene77	267	220	337	238	230	214	1542	668	442	298	554	458
CLO1313_RS00400	Clo1313_0077	1119	sugar ABC transporter substrate-binding protein	gene78	2812	2655	3064	2589	2942	2237	5983	2751	4667	3648	4917	3892
CLO1313_RS00405	Clo1313_0078	1488	ABC transporter	gene79	1321	1077	1411	1008	1076	859	3109	1461	1568	1029	1925	2021
CLO1313_RS00410	Clo1313_0079	984	ABC transporter permease	gene80	431	436	532	457	416	315	1298	702	666	449	859	652
CLO1313_RS00415	Clo1313_0080	615	phosphoglycerate mutase	gene81	220	198	207	190	156	124	592	381	195	136	524	304
CLO1313_RS00420		225	hypothetical protein	gene82	17	10	6	10	11	10	12	5	2	4	14	25
CLO1313_RS00425	Clo1313_0081	3264	helicase	gene83	1299	1023	1162	1034	1642	1369	894	860	3049	2799	2781	5515
CLO1313_RS00430	Clo1313_0082	1809	oligoendopeptidase F	gene84	1022	1059	1054	1074	1397	1416	801	573	1488	1664	1753	2024
CLO1313_RS00435	Clo1313_0083	357	nucleotide pyrophosphohydrolase	gene85	280	190	188	274	324	378	392	362	382	381	278	492
CLO1313_RS00440	Clo1313_0084	3129	ferrous iron transporter A	gene86	3101	3557	2584	3350	1662	1004	5871	2020	372	149	447	127
CLO1313_RS00445	Clo1313_R0004	77	tRNA-Arg	gene87	14	5	7	8	13	23	70	98	18	25	10	27
CLO1313_RS00450	Clo1313_0085	486	tRNA-specific adenosine deaminase	gene88	2088	1946	1955	2975	3675	4785	10558	8671	7521	5507	2270	8065
CLO1313_RS00455	Clo1313_R0005	91	tRNA-Ser	gene89	3	7	4	2	11	12	15	11	8	9	13	8
CLO1313_RS00460		165	methionyl-tRNA synthetase	gene90	5	1	2	2	7	6	8	2	6	3	3	13
CLO1313_RS00465	Clo1313_0087	609	cupin	gene91	55	50	71	92	68	52	55	31	66	71	68	83
CLO1313_RS00470	Clo1313_0088	1290	hypothetical protein	gene92	280	246	245	313	237	227	229	131	267	257	236	389
CLO1313_RS00475	Clo1313_0089	1029	LacI family transcriptional regulator	gene93	1193	1391	1132	1569	1115	1143	2574	2443	1811	1401	1118	2934
CLO1313_RS00480		1995	hypothetical protein	gene94	2448	2981	2421	2663	1237	1191	1431	712	823	646	989	652
CLO1313_RS00485		987	S-layer protein	gene95	1415	1758	1569	1544	839	753	972	633	444	342	562	331
CLO1313_RS00490	Clo1313_0091	816	peptidase U57	gene96	10	10	9	6	6	8	7	2	4	3	7	6
CLO1313_RS00495	Clo1313_0092	1959	DNA topoisomerase III	gene97	728	593	693	669	671	670	627	726	670	475	532	760
CLO1313_RS00500	Clo1313_0093	858	DUF368 domain-containing protein	gene98	2327	2239	2502	2923	2817	2910	3267	2784	4201	3920	3739	5847
CLO1313_RS00505	Clo1313_0094	849	mechanosensitive ion channel protein	gene99	99	97	118	121	100	101	71	95	107	151	147	314
CLO1313_RS00510	Clo1313_0095	201	hypothetical protein	gene100	58	20	41	28	31	26	17	15	54	31	78	89
CLO1313_RS00515	Clo1313_0096	1179	peptidase S1	gene101	383	284	411	267	358	313	227	207	444	335	398	604
CLO1313_RS00520	Clo1313_0097	294	hypothetical protein	gene102	117	73	110	49	65	63	39	33	71	62	150	179
CLO1313_RS00525	Clo1313_0098	465	tRNA-specific adenosine deaminase	gene103	2044	2312	2163	2421	2074	2312	2936	2893	1955	2537	3063	2988
CLO1313_RS00530	Clo1313_0099	1629	acetolactate synthase, large subunit, biosynthetic type	gene104	4428	3604	4268	3890	2719	2780	2075	2382	3545	3335	4394	7444
CLO1313_RS00535	Clo1313_0100	513	acetolactate synthase small subunit	gene105	2601	2471	2971	2314	2501	2483	1632	1876	3248	2942	3976	5807
CLO1313_RS00540	Clo1313_0101	996	ketol-acid reductoisomerase	gene106	20359	18837	20877	19202	22029	19350	11315	14597	31357	31007	34938	36024
CLO1313_RS00545	Clo1313_0102	1581	citramalate synthase	gene107	5998	6700	7024	6370	5521	5963	3271	5040	9434	8168	10596	15291
CLO1313_RS00550	Clo1313_0103	258	hypothetical protein	gene108	1205	1630	1376	1812	1430	1459	1097	1776	2156	2364	2412	2755
CLO1313_RS00555	Clo1313_0104	708	RNA polymerase sigma factor SigI	gene109	647	604	643	705	682	815	848	715	1123	867	940	1711
CLO1313_RS00560	Clo1313_0105	1623	membrane protein	gene110	818	748	698	728	707	776	750	429	783	705	708	1317
CLO1313_RS00565	Clo1313_0106	381	hypothetical protein	gene111	20003	6958	12716	8772	18136	15967	5807	5642	25477	17060	31647	21345
CLO1313_RS00570	Clo1313_0107	444	Rrf2 family transcriptional regulator	gene112	354	63	72	120	142	80	95	65	315	64	41	165
CLO1313_RS00575	Clo1313_0108	996	glutamyl-tRNA reductase	gene113	10	13	10	12	6	9	13	10	15	4	14	21
CLO1313_RS00580	Clo1313_0109	474	precorrin-2 oxidase	gene114	12	7	7	3	6	5	5	6	8	2	4	7
CLO1313_RS00585	Clo1313_0110	879	hydroxymethylbilane synthase	gene115	28	7	13	11	13	6	16	7	13	13	10	24
CLO1313_RS00590	Clo1313_0111	1482	uroporphyrinogen III methyltransferase	gene116	25	39	22	18	21	25	21	27	36	27	34	40
CLO1313_RS00595	Clo1313_0112	981	delta-aminolevulinic acid dehydratase	gene117	43	35	34	45	38	30	54	62	48	43	53	40
CLO1313_RS00600	Clo1313_0113	1284	glutamate-1-semialdehyde 2,1-aminomutase	gene118	11	21	25	17	12	19	20	20	23	15	22	26
CLO1313_RS00605	Clo1313_0114	1071	sulfate transporter subunit	gene119	286	426	319	356	165	217	172	314	139	112	197	151
CLO1313_RS00610	Clo1313_0115	849	sulfate ABC transporter permease subunit CysT	gene120	199	263	227	272	119	144	93	240	119	76	185	79
CLO1313_RS00615	Clo1313_0116	885	sulfate ABC transporter permease subunit CysW	gene121	95	119	82	109	43	61	32	89	54	39	59	54
CLO1313_RS00620	Clo1313_0117	1065	sulfate ABC transporter ATP-binding protein	gene122	112	141	108	125	58	91	35	104	51	29	70	53
CLO1313_RS00625	Clo1313_0118	720	phosphoadenosine phosphosulfate reductase	gene123	44	56	38	48	18	30	12	28	22	14	41	23
CLO1313_RS00630	Clo1313_0119	882	sulfate adenylyltransferase	gene124	100	172	132	153	102	128	51	108	50	38	67	70
CLO1313_RS00635	Clo1313_0120	1800	adenylyl-sulfate kinase	gene125	78	109	97	99	42	78	31	83	82	43	92	91
CLO1313_RS00640	Clo1313_0121	210	thiamine biosynthesis protein ThiS	gene126	13	16	13	18	6	9	5	10	6	4	15	19
CLO1313_RS00645	Clo1313_0122	813	adenylyltransferase	gene127	61	87	61	86	33	51	27	82	45	35	78	64
CLO1313_RS00650	Clo1313_0123	420	Mov34/MPN/PAD-1 family protein	gene128	13	22	19	30	7	21	8	25	21	15	21	17
CLO1313_RS00655	Clo1313_0124	873	nitrite and sulphite reductase 4Fe-4S region	gene129	60	63	52	60	34	52	29	75	51	30	55	81
CLO1313_RS00660	Clo1313_0125	246	transcriptional regulator	gene130	66	55	62	70	23	38	50	77	93	30	27	67
CLO1313_RS00665	Clo1313_0126	1398	sporulation protein	gene131	7067	3824	5525	4267	4099	4141	2506	1189	5215	3778	4860	5937
CLO1313_RS00670	Clo1313_0127	582	RNA polymerase subunit sigma-24	gene132	4429	1812	2950	1766	2542	2154	701	519	2924	2208	4172	4027
CLO1313_RS00675	Clo1313_0128	564	histidine kinase	gene133	5	6	5	8	3	4	6	2	1	3	0	4
CLO1313_RS00680	Clo1313_0129	489	histidine kinase	gene134	3	3	2	2	0	0	4	1	2	3	5	1
CLO1313_RS00685		246	transcriptional regulator, partial	gene135	0	0	0	0	0	0	0	0	2	1	0	2
CLO1313_RS00690	Clo1313_0131	183	hypothetical protein	gene136	791	328	413	333	415	439	324	285	583	485	485	1808
CLO1313_RS00695	Clo1313_0132	327	hypothetical protein	gene137	1133	866	1024	1107	931	965	758	636	1276	1223	598	1304
CLO1313_RS00700	Clo1313_0133	1512	Intracellular exo-alpha-(1->5)-L-arabinofuranosidase	gene138	582	535	552	552	507	493	452	377	580	576	633	716
CLO1313_RS00705	Clo1313_0135	975	dockerin	gene139	86	67	81	81	75	61	51	45	88	71	50	88
CLO1313_RS00710	Clo1313_0136	984	glycosyl transferase	gene140	65	52	43	53	33	31	28	17	20	13	36	28
CLO1313_RS00715	Clo1313_0137	1035	radical SAM protein	gene141	41	33	22	25	21	17	8	5	16	16	26	19
CLO1313_RS00720	Clo1313_0138	1023	radical SAM protein	gene142	48	43	26	30	30	20	23	7	24	11	24	26
CLO1313_RS00725	Clo1313_0139	1026	radical SAM protein	gene143	109	71	69	81	52	44	37	16	33	24	43	57
CLO1313_RS00730	Clo1313_0140	1254	glycosyl transferase family 1	gene144	97	82	75	112	65	51	57	17	44	35	48	56
CLO1313_RS00735	Clo1313_0141	1152	FkbM family methyltransferase	gene145	131	117	92	126	74	38	44	26	23	38	64	64
CLO1313_RS00740	Clo1313_0142	1014	radical SAM protein	gene146	323	382	272	316	188	136	159	48	164	103	129	122
CLO1313_RS00745	Clo1313_0143	1500	glycosyl transferase	gene147	320	212	206	218	218	121	136	45	212	109	138	238
CLO1313_RS00750	Clo1313_0144	918	NAD-dependent dehydratase	gene148	206	118	118	185	75	68	282	67	25	4	21	7
CLO1313_RS00755	Clo1313_0145	1374	dTDP-4-amino-4,6-dideoxygalactose transaminase	gene149	808	512	593	591	555	526	289	229	451	370	559	682
CLO1313_RS00760	Clo1313_0146	546	dTDP-4-dehydrorhamnose 3,5-epimerase	gene150	304	218	265	244	232	224	183	83	188	144	217	215
CLO1313_RS00765	Clo1313_0147	1140	CDP-glucose 4,6-dehydratase	gene151	372	360	363	376	199	147	438	110	90	48	139	114
CLO1313_RS00770	Clo1313_0148	780	glucose-1-phosphate cytidylyltransferase	gene152	688	535	467	664	374	233	1273	384	130	71	143	59
CLO1313_RS00775	Clo1313_0149	1782	hypothetical protein	gene153	513	348	383	352	348	340	325	178	345	338	444	840
CLO1313_RS00780	Clo1313_0150	1224	MULTISPECIES: transposase	gene154	18	13	10	14	7	8	14	9	17	18	29	33
CLO1313_RS00785	Clo1313_0151	687	hypothetical protein	gene155	68	46	61	50	53	51	46	28	65	59	62	106
CLO1313_RS00790	Clo1313_0152	1362	B12-binding domain-containing radical SAM protein	gene156	65	35	46	41	85	55	32	16	111	77	71	196
CLO1313_RS00795	Clo1313_0153	171	hypothetical protein	gene157	11	6	3	6	6	2	3	2	1	7	11	11
CLO1313_RS00800	Clo1313_0154	675	hypothetical protein	gene158	25	27	19	23	30	17	13	4	26	44	51	91
CLO1313_RS00805	Clo1313_0155	360	hypothetical protein	gene159	7	7	5	11	7	8	2	0	3	5	7	15
CLO1313_RS00810	Clo1313_0156	210	hypothetical protein	gene160	0	1	1	2	0	0	4	1	3	0	2	3
CLO1313_RS00815	Clo1313_0157	2391	hypothetical protein	gene161	123	116	134	116	149	159	107	77	188	164	281	360
CLO1313_RS00820		180	hypothetical protein	gene162	16	16	21	25	8	17	8	6	32	10	12	21
CLO1313_RS00825	Clo1313_0159	621	hypothetical protein	gene163	220	137	175	154	186	211	185	136	164	200	351	438
CLO1313_RS00830	Clo1313_0160	735	spermidine/putrescine ABC transporter ATP-binding protein	gene164	6	4	8	4	10	7	3	2	14	6	3	14
CLO1313_RS00835	Clo1313_0161	813	sulfonate ABC transporter permease	gene165	3	0	1	1	0	1	2	1	1	0	4	7
CLO1313_RS00840	Clo1313_0162	999	hypothetical protein	gene166	31	28	22	22	18	15	33	23	35	34	60	87
CLO1313_RS00845	Clo1313_0163	1293	hypothetical protein	gene167	1053	953	998	1207	1106	1302	1976	1934	2048	1573	1227	2982
CLO1313_RS00850	Clo1313_0164	471	adenylate cyclase	gene168	150	184	175	197	193	167	194	143	188	170	281	266
CLO1313_RS00855	Clo1313_0165	1521	exopolyphosphatase	gene169	2066	1470	1703	1491	2002	1794	1614	1115	2757	2014	2407	2848
CLO1313_RS00860	Clo1313_0166	1107	alcohol dehydrogenase	gene170	1264	1264	1329	1563	1237	1498	2109	2098	1373	1758	1616	2661
CLO1313_RS00865	Clo1313_0167	486	phosphodiesterase	gene171	236	279	311	260	287	348	374	301	305	374	671	807
CLO1313_RS00870	Clo1313_0168	1182	dihydropteroate synthase	gene172	713	782	953	775	690	837	776	634	923	994	1637	1679
CLO1313_RS00875	Clo1313_0169	378	dihydroneopterin aldolase	gene173	106	95	114	89	95	105	73	82	121	102	237	183
CLO1313_RS00880	Clo1313_0170	516	2-amino-4-hydroxy-6-hydroxymethyldihydropteridine pyrophosphokinase	gene174	338	264	315	279	288	307	261	220	323	334	685	692
CLO1313_RS00885	Clo1313_0171	627	hypothetical protein	gene175	1118	680	874	779	863	818	592	570	1022	964	1290	1333
CLO1313_RS00890	Clo1313_0172	1017	bifunctional biotin-	gene176	1494	1207	1417	1293	1198	1336	1252	1328	1647	1414	1644	2202
CLO1313_RS00895	Clo1313_0173	789	amidohydrolase	gene177	1578	1515	1605	1500	1364	1572	1105	921	1286	1376	2395	2204
CLO1313_RS00900	Clo1313_0174	498	hypothetical protein	gene178	705	718	722	599	601	641	532	360	606	513	881	1035
CLO1313_RS00905	Clo1313_0175	768	type III pantothenate kinase	gene179	1493	1434	1574	1401	1189	1260	1087	891	1180	973	1528	1655
CLO1313_RS00910	Clo1313_0176	1359	hypothetical protein	gene180	220	170	231	205	198	246	100	112	394	489	411	854
CLO1313_RS00915	Clo1313_0177	1920	glycoside hydrolase	gene181	521	591	713	574	678	936	169	234	225	625	450	505
CLO1313_RS00920	Clo1313_0178	417	hypothetical protein	gene182	4279	5682	3756	5829	3337	3580	7788	6102	3432	2406	5060	4490
CLO1313_RS00925	Clo1313_0179	468	hypothetical protein	gene183	250	177	183	160	211	205	117	77	309	218	624	751
CLO1313_RS00930	Clo1313_0180	1083	peptide chain release factor 1	gene184	3060	3178	3572	3530	2778	3318	3970	3622	4545	3479	3002	4902
CLO1313_RS00935	Clo1313_0181	741	zinc permease	gene185	742	802	865	799	591	646	783	891	1044	769	1376	1439
CLO1313_RS00940	Clo1313_0182	1056	tRNA threonylcarbamoyladenosine biosynthesis protein	gene186	1052	948	1099	969	1023	1142	878	1030	1612	1348	1790	2581
CLO1313_RS00945	Clo1313_0183	480	protein-tyrosine-phosphatase	gene187	953	983	919	911	886	981	1098	1029	1119	1142	1983	2517
CLO1313_RS00950	Clo1313_0184	450	ribose-5-phosphate isomerase	gene188	2801	2926	3089	2935	2544	2737	3379	2856	3251	2981	4219	5392
CLO1313_RS00955	Clo1313_0185	630	uracil phosphoribosyltransferase	gene189	4564	4916	5100	4272	3855	3771	4639	4272	5424	4275	6988	9031
CLO1313_RS00960	Clo1313_0186	462	cytidine deaminase	gene190	2800	3002	3441	2856	2490	2423	3019	2702	3410	2856	4167	3698
CLO1313_RS00965	Clo1313_0187	1131	undecaprenyl-phosphate alpha-N-acetylglucosaminyl 1-phosphate transferase	gene191	3492	3384	3629	3388	3194	3128	3628	3618	4051	3930	7296	5511
CLO1313_RS00970	Clo1313_0188	1155	UDP-N-acetyl glucosamine 2-epimerase	gene192	3529	3648	3801	3514	3647	3395	3700	2872	4134	3825	4163	5579
CLO1313_RS00975	Clo1313_0189	756	F0F1 ATP synthase subunit A	gene193	6056	6571	6626	9703	6668	8494	6252	9570	11300	14186	9341	10128
CLO1313_RS00980	Clo1313_0190	222	F0F1 ATP synthase subunit C	gene194	1266	908	1081	1173	1430	1891	1772	2298	3271	3814	2832	4312
CLO1313_RS00985	Clo1313_0191	546	ATP synthase subunit B	gene195	964	717	818	695	997	1153	886	1001	1571	1832	2725	3585
CLO1313_RS00990	Clo1313_0192	567	ATP synthase F1 subunit delta	gene196	553	480	537	426	629	766	524	644	935	1399	2857	3541
CLO1313_RS00995	Clo1313_0193	1521	ATP synthase subunit alpha	gene197	1803	1800	2114	1805	2167	2696	1830	2241	4043	4715	5714	6722
CLO1313_RS01000	Clo1313_0194	888	ATP synthase subunit gamma	gene198	683	590	655	495	707	861	546	668	1155	1525	3128	3637
CLO1313_RS01005	Clo1313_0195	1395	ATP synthase subunit beta	gene199	2290	2176	2661	2197	3183	3630	2629	3264	6229	6170	7767	9418
CLO1313_RS01010	Clo1313_0196	408	ATP synthase epsilon chain	gene200	819	714	829	809	1295	1386	1041	1181	2045	2522	2145	3099
CLO1313_RS01015	Clo1313_0197	1755	hypothetical protein	gene201	3315	1248	1904	1014	1993	1589	639	614	2934	1529	2824	3084
CLO1313_RS01020	Clo1313_0198	4887	ferrous iron transporter A	gene202	3511	3552	3125	3759	2109	2064	7238	2924	2544	1792	1966	2127
CLO1313_RS01025	Clo1313_0199	3837	ferrous iron transporter A	gene203	1517	1524	1358	1408	911	796	2333	726	584	453	926	798
CLO1313_RS01030	Clo1313_0200	861	hypothetical protein	gene204	1332	1224	1233	1281	1086	956	1743	918	1051	996	1368	1187
CLO1313_RS01035	Clo1313_0201	753	hypothetical protein	gene205	3936	3190	3463	3213	2733	2623	3464	2449	2602	2282	2847	3026
CLO1313_RS01040	Clo1313_0202	1269	UDP-N-acetylglucosamine 1-carboxyvinyltransferase	gene206	2743	2876	2880	2725	2169	2095	3173	2160	2087	1715	1724	2061
CLO1313_RS01045	Clo1313_0203	1005	stage II sporulation protein D	gene207	20	16	16	14	24	16	12	20	32	9	11	27
CLO1313_RS01050	Clo1313_0204	921	peptidase M23	gene208	405	302	370	338	293	301	365	361	306	449	383	246
CLO1313_RS01055	Clo1313_0205	264	stage III sporulation protein D	gene209	1	0	0	0	1	2	2	1	2	0	1	1
CLO1313_RS01060	Clo1313_0206	1035	rod shape-determining protein	gene210	4171	4230	4676	5126	5055	5512	7072	5670	5674	5594	4201	7028
CLO1313_RS01065	Clo1313_0207	780	flagellar basal body rod protein FlgG	gene211	1561	2238	1525	2322	1092	641	3539	1070	259	146	301	109
CLO1313_RS01070	Clo1313_0208	801	flagellar basal-body rod protein FlgG	gene212	1238	1681	1173	1404	697	356	2018	586	156	84	245	96
CLO1313_RS01075	Clo1313_0209	351	flagellar protein FlgJ	gene213	10841	10678	8959	11248	5612	5294	11875	7771	4567	3233	3775	5179
CLO1313_RS01080	Clo1313_0210	1149	exopolysaccharide biosynthesis protein	gene214	183	150	236	236	200	199	208	114	237	166	208	276
CLO1313_RS01085	Clo1313_0211	351	ABC transporter ATP-binding protein	gene215	40	27	48	34	32	29	37	17	38	26	50	61
CLO1313_RS01090	Clo1313_0213	441	beta-hydroxyacyl-ACP dehydratase	gene216	266	254	258	305	246	277	207	201	340	299	255	402
CLO1313_RS01095	Clo1313_0214	1410	UDP-N-acetylmuramate--L-alanine ligase	gene217	1860	1536	1921	1777	1979	2068	2563	2210	2489	2518	2433	3106
CLO1313_RS01100	Clo1313_0215	819	pur operon repressor	gene218	1937	1734	1684	1935	1779	1885	3483	3153	2815	2192	1537	5527
CLO1313_RS01105	Clo1313_0216	285	hypothetical protein	gene219	46234	40765	41598	43618	39825	34755	47112	27346	40001	39014	55103	42999
CLO1313_RS01110	Clo1313_0217	1386	bifunctional N-acetylglucosamine-1-phosphate uridyltransferase/glucosamine-1-phosphate acetyltransferase	gene220	2474	2631	2539	2412	2200	2201	3442	2360	2137	2408	2430	4287
CLO1313_RS01115	Clo1313_0218	963	ribose-phosphate pyrophosphokinase	gene221	5374	4984	5083	5036	5209	5129	4941	3831	5288	5748	5411	6217
CLO1313_RS01120	Clo1313_0219	570	aminoacyl-tRNA hydrolase	gene222	298	258	269	258	244	323	222	185	263	292	277	379
CLO1313_RS01125	Clo1313_0220	3537	transcription-repair coupling factor	gene223	723	644	739	593	694	647	524	381	807	859	1113	1682
CLO1313_RS01130	Clo1313_0221	1095	peptidyl-prolyl cis-trans isomerase	gene224	10018	11972	8892	11527	7148	9631	8423	10239	6546	7584	7638	10517
CLO1313_RS01135	Clo1313_0223	615	AraC family transcriptional regulator	gene225	97	51	62	68	62	87	87	71	84	85	83	238
CLO1313_RS01140	Clo1313_0224	435	pyridoxamine 5\'-phosphate oxidase	gene226	99	43	58	42	46	46	15	13	47	34	33	58
CLO1313_RS01145	Clo1313_0225	1539	lipid II flippase MurJ	gene227	9	13	7	14	11	15	12	13	9	10	14	14
CLO1313_RS01150	Clo1313_0226	1125	glycosyl transferase family 1	gene228	5	4	5	4	5	6	7	4	5	3	7	15
CLO1313_RS01155	Clo1313_0227	1287	polymerase	gene229	19	11	12	18	9	8	16	9	17	13	24	33
CLO1313_RS01160	Clo1313_0228	693	hypothetical protein	gene230	21	3	11	9	4	8	3	4	24	10	12	13
CLO1313_RS01165	Clo1313_0229	1176	UDP-N-acetyl glucosamine 2-epimerase	gene231	4	7	9	6	6	5	6	1	6	9	11	10
CLO1313_RS01170	Clo1313_0230	993	N-acetylneuraminate synthase	gene232	6	1	3	1	1	1	0	0	3	3	1	2
CLO1313_RS01175	Clo1313_0231	645	serine acetyltransferase	gene233	2	0	0	0	2	2	0	3	3	3	5	4
CLO1313_RS01180	Clo1313_0232	1047	nucleotidyltransferase	gene234	4	3	4	2	4	5	1	3	5	1	6	7
CLO1313_RS01185	Clo1313_0233	1170	aminotransferase DegT	gene235	6	6	4	5	11	4	3	2	7	3	5	9
CLO1313_RS01190	Clo1313_0234	981	NAD-dependent dehydratase	gene236	6	5	3	5	1	8	5	3	7	1	6	3
CLO1313_RS01195	Clo1313_0235	1218	capsular polysaccharide biosynthesis protein	gene237	14	7	10	9	6	9	8	1	16	5	7	12
CLO1313_RS01200	Clo1313_0236	927	carboxylate--amine ligase	gene238	7	2	14	6	12	6	3	2	16	3	4	15
CLO1313_RS01205	Clo1313_0237	609	sugar transferase	gene239	21	5	16	3	12	9	1	1	11	5	3	10
CLO1313_RS01210	Clo1313_0238	828	aldolase	gene240	17	7	8	5	8	5	6	4	26	8	16	27
CLO1313_RS01215	Clo1313_0239	1824	nucleoside-diphosphate sugar epimerase	gene241	13	6	8	8	9	8	9	20	25	12	12	27
CLO1313_RS01220	Clo1313_0240	333	hypothetical protein	gene242	15	13	9	17	16	14	7	5	13	10	29	24
CLO1313_RS01225	Clo1313_0241	672	LPS biosynthesis protein	gene243	19	6	19	14	24	18	10	7	34	33	29	33
CLO1313_RS01230	Clo1313_0242	750	capsular polysaccharide biosynthesis protein	gene244	37	25	32	23	26	26	9	8	42	32	32	70
CLO1313_RS01235	Clo1313_0243	711	phosphoesterase	gene245	21	13	17	11	11	16	5	5	28	12	15	28
CLO1313_RS01240	Clo1313_0244	552	stage V sporulation protein T	gene246	41	26	35	38	30	30	40	19	39	48	35	57
CLO1313_RS01245	Clo1313_0245	786	nucleoside triphosphate pyrophosphohydrolase	gene247	1717	1315	1358	1314	1302	1414	2365	2020	1613	1522	1712	2638
CLO1313_RS01250	Clo1313_0246	276	transcriptional regulator	gene248	11070	9586	8756	10949	9619	8773	10608	6389	8060	8772	13124	11190
CLO1313_RS01255	Clo1313_0247	240	hypothetical protein	gene249	1180	1294	1091	1335	1174	1104	1948	1203	1424	1410	1382	1623
CLO1313_RS01260	Clo1313_0248	291	sporulation protein YabP	gene250	5	4	6	5	8	12	14	9	17	15	9	17
CLO1313_RS01265	Clo1313_0249	510	spore cortex biosynthesis protein YabQ	gene251	12	3	12	8	12	9	15	5	15	7	15	26
CLO1313_RS01270	Clo1313_0250	282	septation inhibitor protein	gene252	1397	1331	1276	781	996	736	1320	658	840	833	4117	2601
CLO1313_RS01275	Clo1313_0251	423	RNA-binding protein S1	gene253	4036	3117	3674	3872	3833	3697	3471	2402	4125	4011	3873	5095
CLO1313_RS01280	Clo1313_R0006	90	tRNA-Leu	gene254	453	652	586	1167	1259	1740	4702	5387	1970	1162	249	496
CLO1313_RS01285	Clo1313_R0007	76	tRNA-Met	gene255	6	2	5	7	12	16	23	26	13	5	8	28
CLO1313_RS01290	Clo1313_0252	1257	chemotaxis protein	gene256	306	335	334	405	297	253	599	363	276	294	320	453
CLO1313_RS01295	Clo1313_0253	1701	2-octaprenylphenol hydroxylase	gene257	841	885	781	831	731	788	818	714	791	750	1221	1188
CLO1313_RS01300	Clo1313_0254	405	Zn-finger containing protein	gene258	149	132	121	156	147	132	137	112	201	161	244	369
CLO1313_RS01305	Clo1313_0255	2595	calcium-translocating P-type ATPase, PMCA-type	gene259	3273	2177	3356	2373	2924	2311	1129	827	3128	2527	4189	3501
CLO1313_RS01310	Clo1313_0256	561	TetR family transcriptional regulator	gene260	79	58	65	73	58	77	75	79	74	68	54	145
CLO1313_RS01315		390	transglutaminase	gene261	60	57	54	46	48	56	34	31	57	44	96	110
CLO1313_RS01320		654	transglutaminase	gene262	120	118	127	125	95	87	90	68	116	93	90	123
CLO1313_RS01325		735	hypothetical protein	gene263	257	159	172	153	191	146	126	64	166	115	237	235
CLO1313_RS01330	Clo1313_0258	471	hypothetical protein	gene264	429	233	299	234	241	209	206	145	240	181	228	322
CLO1313_RS01335		207	hypothetical protein	gene265	289	235	205	214	212	168	180	124	199	165	171	310
CLO1313_RS01340	Clo1313_0260	258	hydrolase	gene266	80	65	75	68	58	59	36	36	57	57	84	66
CLO1313_RS01345	Clo1313_0262	270	hypothetical protein	gene267	101	68	72	48	54	55	51	19	29	35	105	109
CLO1313_RS01350		216	hypothetical protein	gene268	56	49	30	40	39	25	22	11	28	21	38	45
CLO1313_RS01355	Clo1313_0264	423	hypothetical protein	gene269	119	67	83	46	75	65	38	21	64	59	111	96
CLO1313_RS01360	Clo1313_0265	669	hypothetical protein	gene270	328	304	273	360	245	273	311	259	228	244	370	399
CLO1313_RS01365	Clo1313_0266	1431	GumN family protein	gene271	7263	7291	6181	6894	6303	6484	5385	3962	7966	6062	8425	6623
CLO1313_RS01370		609	two-component sensor histidine kinase	gene272	184	83	110	102	155	138	121	117	211	160	149	285
CLO1313_RS01375	Clo1313_0268	534	hypothetical protein	gene273	441	482	447	471	390	365	195	130	470	509	612	500
CLO1313_RS01380	Clo1313_0269	1086	hypothetical protein	gene274	2333	2443	2202	2432	1671	1633	1426	775	1691	2268	2344	2713
CLO1313_RS01385	Clo1313_0270	2238	peptidase S41	gene275	255	207	220	242	213	236	200	131	239	261	260	390
CLO1313_RS01390	Clo1313_R0008	77	tRNA-Met	gene276	9	7	8	29	25	49	292	392	42	17	5	17
CLO1313_RS01395	Clo1313_R0009	75	tRNA-Glu	gene277	0	0	0	0	0	0	0	2	0	0	0	0
CLO1313_RS01400	Clo1313_R0010	76	tRNA-Val	gene278	17	7	8	5	7	9	24	32	18	9	12	35
CLO1313_RS01405	Clo1313_0271	2397	stage II sporulation protein E	gene279	628	269	495	224	368	304	176	140	545	262	520	664
CLO1313_RS01410	Clo1313_0272	342	hypothetical protein	gene280	292	170	215	145	180	170	384	167	184	210	379	377
CLO1313_RS01415	Clo1313_0273	684	hypothetical protein	gene281	421	261	366	320	354	381	486	389	556	391	724	1143
CLO1313_RS01420	Clo1313_R0011	75	tRNA-Arg	gene282	159	174	105	172	248	334	604	697	391	269	459	456
CLO1313_RS01425	Clo1313_0274	435	pilus assembly protein PilZ	gene283	2184	4162	2677	3101	1512	1265	1331	1004	968	1005	2792	1177
CLO1313_RS01430	Clo1313_0275	969	hypothetical protein	gene284	2505	3555	3095	3605	3401	4022	5302	3444	3169	3513	3626	3380
CLO1313_RS01435	Clo1313_0276	1104	pilus assembly protein PilM	gene285	15566	15350	13112	15085	11153	12882	16763	12187	10666	12136	12431	20732
CLO1313_RS01440	Clo1313_0277	504	acyl-CoA thioesterase	gene286	1689	1677	1853	1783	1794	1799	914	612	2015	1613	2796	2957
CLO1313_RS01445	Clo1313_0278	1554	stage V sporulation protein B	gene287	1307	1257	1491	1813	1382	1301	946	719	1793	1708	3230	1492
CLO1313_RS01450	Clo1313_0280	1497	GntR family transcriptional regulator	gene288	712	635	698	832	1091	1105	1050	1093	1804	1477	1868	2617
CLO1313_RS01455	Clo1313_0281	906	decaprenyl-phosphate phosphoribosyltransferase	gene289	321	304	326	375	294	377	242	316	420	460	465	686
CLO1313_RS01460	Clo1313_0282	537	acetyltransferase	gene290	199	197	216	174	192	239	84	89	266	225	334	488
CLO1313_RS01465	Clo1313_0283	1104	glycosyl transferase family 1	gene291	531	453	554	470	456	510	275	313	634	571	862	1305
CLO1313_RS01470	Clo1313_0284	498	hypothetical protein	gene292	1707	1498	1830	1716	1884	2072	1803	1752	2493	2491	2864	4977
CLO1313_RS01475	Clo1313_0285	1599	polymerase	gene293	3123	2542	3277	2692	3253	3160	2177	1867	3893	3946	5954	7639
CLO1313_RS01480	Clo1313_0286	633	hypothetical protein	gene294	1646	1120	1264	939	1265	1186	1449	696	1586	1250	2261	3275
CLO1313_RS01485	Clo1313_0287	1548	bifunctional ADP-dependent (S)-NAD(P)H-hydrate dehydratase/NAD(P)H-hydrate epimerase	gene295	2325	1908	2308	2200	2176	2342	2091	1762	4136	3540	3600	4153
CLO1313_RS01490	Clo1313_0288	1170	alanine racemase	gene296	1924	1375	1712	1405	1915	1708	1196	781	2567	2323	2409	2658
CLO1313_RS01495	Clo1313_0289	288	CopG family transcriptional regulator	gene297	1089	937	878	849	627	678	612	384	471	551	950	1025
CLO1313_RS01500	Clo1313_0290	351	mRNA interferase PemK	gene298	492	604	499	576	486	512	438	214	332	409	341	405
CLO1313_RS01505	Clo1313_0291	498	hypothetical protein	gene299	2094	2398	2272	2147	1780	1851	1598	944	1386	1363	1634	1087
CLO1313_RS01510	Clo1313_0292	750	N-acetylmannosaminyltransferase	gene300	811	549	697	569	904	774	453	232	818	784	1167	1123
CLO1313_RS01515	Clo1313_0293	2238	polysaccharide pyruvyl transferase	gene301	1393	1325	1514	1493	2013	2046	2103	1508	2340	2475	3050	4156
CLO1313_RS01520	Clo1313_0294	906	hypothetical protein	gene302	7938	4535	7207	4118	5494	5074	2459	1613	5627	4140	9979	7920
CLO1313_RS01525	Clo1313_0295	846	transketolase	gene303	4947	4901	5340	5043	4838	5754	8562	6801	7529	6134	6513	10853
CLO1313_RS01530	Clo1313_0296	936	transketolase	gene304	6237	6580	6648	6164	5675	6432	7819	4835	6045	6134	7920	8394
CLO1313_RS01535	Clo1313_0297	1110	ABC transporter	gene305	3241	3260	4062	3128	3651	3651	3463	3700	4340	4480	6044	7683
CLO1313_RS01540	Clo1313_0298	723	ABC transporter permease	gene306	920	736	970	702	922	889	743	960	1020	1211	3109	2208
CLO1313_RS01545	Clo1313_0299	1422	ABC transporter	gene307	3099	2804	3475	2683	3509	3404	2897	3464	4236	4235	7291	6659
CLO1313_RS01550	Clo1313_0300	1479	hypothetical protein	gene308	4801	4122	4939	3869	4654	4579	4032	4247	5646	4777	6348	7366
CLO1313_RS01555	Clo1313_0301	1110	membrane protein	gene309	45	44	46	46	30	37	92	52	40	44	65	63
CLO1313_RS01560	Clo1313_0302	1182	hypothetical protein	gene310	2414	2117	2211	2606	1616	1759	2495	1982	1880	1566	1086	2719
CLO1313_RS01565	Clo1313_0303	720	colicin V production protein	gene311	1712	1646	1760	1740	1441	1368	1117	903	1430	1298	1642	1917
CLO1313_RS01570	Clo1313_0304	1665	dihydroxy-acid dehydratase	gene312	5292	4603	5379	4626	3653	4226	3372	4013	5363	4625	7811	10368
CLO1313_RS01575	Clo1313_0305	1668	acetolactate synthase, large subunit, biosynthetic type	gene313	4681	5161	5338	4967	3967	4066	3904	4731	5382	4910	7436	9940
CLO1313_RS01580	Clo1313_0306	150	50S ribosomal protein L33	gene314	3112	2182	2507	2028	2204	2518	3578	2753	2485	1527	2978	9181
CLO1313_RS01585	Clo1313_0307	243	preprotein translocase subunit SecE	gene315	2068	2003	2154	1790	1754	2037	2743	2310	2280	1527	2643	6877
CLO1313_RS01590	Clo1313_0308	534	transcription termination/antitermination protein NusG	gene316	2759	3288	3122	2915	2867	3032	3410	3301	3346	2429	5102	9396
CLO1313_RS01595	Clo1313_0309	426	50S ribosomal protein L11	gene317	20082	19537	17861	17239	17209	17278	24618	31041	17352	13344	21217	30068
CLO1313_RS01600	Clo1313_0310	696	50S ribosomal protein L1	gene318	15318	17612	14965	17955	17193	18085	24957	33805	19916	15588	21812	22464
CLO1313_RS01605	Clo1313_0311	537	50S ribosomal protein L10	gene319	10127	9662	9022	9871	9549	9551	13238	24091	12303	10820	14696	15926
CLO1313_RS01610	Clo1313_0312	390	50S ribosomal protein L7/L12	gene320	12070	12377	10398	11896	12531	12628	14322	26093	14876	13500	18492	19177
CLO1313_RS01615	Clo1313_0313	3753	DNA-directed RNA polymerase subunit beta	gene321	10898	12923	12767	13743	10330	12521	9150	8239	12470	12020	15230	19169
CLO1313_RS01620	Clo1313_0314	3498	DNA-directed RNA polymerase subunit beta\'	gene322	12879	13610	13771	13446	10418	12463	8416	10750	14655	11786	17529	22483
CLO1313_RS01625	Clo1313_0315	240	50S ribosomal protein L7ae	gene323	2221	2473	2466	3127	2956	4057	6184	5422	4755	3875	2703	6740
CLO1313_RS01630	Clo1313_0316	429	30S ribosomal protein S12	gene324	7906	8888	9080	9557	8405	10147	12500	14831	11233	9441	10861	16045
CLO1313_RS01635	Clo1313_0317	471	30S ribosomal protein S7	gene325	9137	11205	9862	9758	9447	10699	13782	15769	11110	9316	11939	19960
CLO1313_RS01640	Clo1313_0318	2094	elongation factor G	gene326	34898	36768	34172	36236	37240	40814	47812	61155	44046	38117	46521	52401
CLO1313_RS01645	Clo1313_0319	1203	elongation factor Tu	gene327	157475	163743	149047	177010	188653	186351	202956	233659	213960	203894	232262	154608
CLO1313_RS01650	Clo1313_0320	525	RNA polymerase subunit sigma-24	gene328	860	584	595	492	553	538	404	330	467	543	708	1039
CLO1313_RS01655	Clo1313_0321	603	hypothetical protein	gene329	371	320	381	427	320	344	323	300	357	442	425	425
CLO1313_RS01660	Clo1313_0322	375	hypothetical protein	gene330	24	18	20	21	18	15	20	6	21	18	40	65
CLO1313_RS01665	Clo1313_0323	840	vanomycin resistance protein VanB	gene331	139	91	130	78	110	99	45	20	125	115	187	211
CLO1313_RS01670	Clo1313_0324	270	HPr kinase	gene332	533	461	552	396	457	549	384	402	503	577	889	1375
CLO1313_RS01675	Clo1313_0325	1755	phosphoenolpyruvate--protein phosphotransferase	gene333	22215	11810	18588	9256	13186	10533	4146	3735	13586	8890	27055	14674
CLO1313_RS01680	Clo1313_0326	1878	excinuclease ABC subunit C	gene334	2357	1461	1947	1346	1251	1429	1039	917	1995	1354	2176	2905
CLO1313_RS01685	Clo1313_0327	708	ser/threonine protein phosphatase	gene335	333	286	320	216	267	335	247	187	346	300	627	680
CLO1313_RS01690	Clo1313_0328	1287	trigger factor	gene336	6623	8415	8187	8132	7063	7766	12171	10097	8350	8555	8646	14700
CLO1313_RS01695	Clo1313_0329	585	ATP-dependent Clp protease proteolytic subunit	gene337	7828	6090	6387	5418	6275	5995	7345	7291	7596	7845	10503	13901
CLO1313_RS01700	Clo1313_0330	1296	ATP-dependent Clp protease ATP-binding subunit ClpX	gene338	10036	7810	8464	7992	9343	9503	13188	11991	13498	11680	14979	19328
CLO1313_RS01705	Clo1313_0331	1677	ATP-dependent protease LonB	gene339	45	34	34	34	25	44	53	48	52	44	36	83
CLO1313_RS01710	Clo1313_0332	1020	tRNA N6-adenosine(37)-threonylcarbamoyltransferase complex transferase subunit TsaD	gene340	3495	3393	3852	3796	3595	3858	2940	3911	4592	4244	5619	5325
CLO1313_RS01715	Clo1313_0333	687	lytic transglycosylase	gene341	3787	4721	3550	4832	2059	1220	7811	2317	515	225	558	238
CLO1313_RS01720	Clo1313_0334	324	hypothetical protein	gene342	69	50	74	60	67	58	37	25	63	56	96	132
CLO1313_RS01725	Clo1313_0335	471	hypothetical protein	gene343	1394	716	1035	810	1011	975	530	537	1314	1193	1864	1583
CLO1313_RS01730	Clo1313_0336	849	phosphatase	gene344	2424	1398	1964	1373	1604	1426	1262	1007	2515	1422	1769	2296
CLO1313_RS01735	Clo1313_0337	465	SsrA-binding protein	gene345	1133	918	903	1008	939	1017	2953	2150	1636	1363	1635	3282
CLO1313_RS01740	Clo1313_0338	180	hypothetical protein	gene346	136	173	131	173	101	99	186	205	103	58	103	186
CLO1313_RS01745	Clo1313_0339	393	DUF5071 domain-containing protein	gene347	143	109	109	136	75	89	88	56	70	44	82	110
CLO1313_RS01750	Clo1313_0341	1332	MBL fold protein	gene348	605	706	668	689	748	777	1058	726	902	1043	1404	1230
CLO1313_RS01755	Clo1313_0342	213	hypothetical protein	gene349	97	78	100	77	89	77	111	59	81	92	174	114
CLO1313_RS01760	Clo1313_0343	717	MBL fold metallo-hydrolase	gene350	795	453	666	414	729	649	363	245	898	646	974	1040
CLO1313_RS01765	Clo1313_0344	822	hypothetical protein	gene351	408	244	358	267	304	277	278	139	412	310	363	328
CLO1313_RS01770	Clo1313_0346	1617	K+/H+ antiporter	gene352	415	370	417	395	442	426	189	105	320	349	361	487
CLO1313_RS01775	Clo1313_0348	879	AraC family transcriptional regulator	gene353	516	364	517	423	501	434	180	105	272	293	515	272
CLO1313_RS01780	Clo1313_0349	2886	glycoside hydrolase	gene354	1431	1152	1751	1110	1733	2086	467	522	1349	2151	2747	2548
CLO1313_RS01785	Clo1313_0350	2124	glycoside hydrolase	gene355	1032	724	1179	738	1170	1295	307	358	918	1293	1791	1583
CLO1313_RS01790	Clo1313_0351	1338	WYL domain-containing protein	gene356	152	152	138	155	184	186	181	100	178	231	318	294
CLO1313_RS01795	Clo1313_0352	1053	WYL domain-containing protein	gene357	112	103	110	105	110	106	86	48	124	123	164	148
CLO1313_RS01800	Clo1313_0353	1464	RNA-binding protein	gene358	51	57	74	65	71	90	242	224	202	229	259	467
CLO1313_RS01805	Clo1313_0354	1581	hypothetical protein	gene359	80	73	82	71	122	106	186	122	253	322	385	496
CLO1313_RS01810	Clo1313_0355	240	hypothetical protein	gene360	13	10	7	7	21	13	7	12	19	24	74	82
CLO1313_RS01815	Clo1313_0356	1398	3\' terminal RNA ribose 2\'-O-methyltransferase Hen1	gene361	101	91	100	84	129	120	142	106	289	271	339	536
CLO1313_RS01820	Clo1313_0357	2613	polynucleotide kinase-phosphatase	gene362	274	199	246	207	306	308	378	309	677	620	661	979
CLO1313_RS01825	Clo1313_0358	702	iron-sulfur cluster repair di-iron protein	gene363	184	153	194	156	154	122	131	57	189	164	160	161
CLO1313_RS01830	Clo1313_0359	1230	flavoprotein	gene364	194	173	186	123	176	161	161	52	182	138	237	227
CLO1313_RS01835	Clo1313_0360	699	Crp/Fnr family transcriptional regulator	gene365	526	482	438	480	381	359	448	358	390	420	482	595
CLO1313_RS01840	Clo1313_0361	621	hypothetical protein	gene366	369	148	220	135	260	242	58	50	270	211	288	262
CLO1313_RS01845		417	hypothetical protein	gene367	235	69	162	89	128	87	38	40	118	74	123	99
CLO1313_RS01850	Clo1313_0364	705	nicotinamide mononucleotide transporter	gene368	247	204	230	246	190	191	235	189	258	207	190	269
CLO1313_RS01855	Clo1313_0365	1023	cytidyltransferase	gene369	106	124	118	118	115	130	117	72	110	123	156	187
CLO1313_RS01860	Clo1313_0366	387	hypothetical protein	gene370	147	54	78	50	66	59	23	14	63	36	62	109
CLO1313_RS01865	Clo1313_0367	186	hypothetical protein	gene371	105	51	86	56	66	49	21	24	64	49	85	76
CLO1313_RS01870	Clo1313_0368	342	hypothetical protein	gene372	386	354	363	372	310	353	431	392	319	350	533	412
CLO1313_RS01875	Clo1313_0369	687	hypothetical protein	gene373	89	104	88	97	62	81	87	65	89	63	110	125
CLO1313_RS01880	Clo1313_0370	741	N-acetylmuramoyl-L-alanine amidase	gene374	54	75	41	92	52	44	61	53	31	25	35	24
CLO1313_RS01885	Clo1313_0372	666	cobalamin-binding protein	gene375	4	2	6	1	6	6	20	9	34	34	79	31
CLO1313_RS01890	Clo1313_0373	1119	methyltransferase MtaA/CmuA family	gene376	10	9	20	16	28	16	52	20	133	65	132	67
CLO1313_RS01895	Clo1313_0374	1068	methylcobamide--CoM methyltransferase	gene377	4	3	8	7	10	2	23	14	49	30	97	50
CLO1313_RS01900	Clo1313_0375	1677	ferredoxin	gene378	11	8	10	9	14	9	31	18	84	34	111	68
CLO1313_RS01905	Clo1313_0376	657	hypothetical protein	gene379	9	3	7	4	3	5	14	10	26	12	42	25
CLO1313_RS01910	Clo1313_0377	1083	metal ABC transporter substrate-binding protein	gene380	10	1	12	2	16	9	15	13	62	36	96	62
CLO1313_RS01915	Clo1313_0378	807	ABC transporter	gene381	5	5	9	11	11	11	14	9	47	21	61	41
CLO1313_RS01920	Clo1313_0379	909	ABC transporter permease	gene382	2	6	8	10	10	7	16	10	42	17	69	43
CLO1313_RS01925	Clo1313_0380	1317	coenzyme F390 synthetase	gene383	7	4	13	2	9	6	24	11	66	37	108	46
CLO1313_RS01930	Clo1313_0381	1173	aminotransferase	gene384	122	113	125	135	222	161	648	286	798	656	1124	317
CLO1313_RS01935	Clo1313_0382	546	pyruvate/ketoisovalerate oxidoreductase gamma subunit	gene385	1	1	7	1	2	4	5	4	14	4	26	9
CLO1313_RS01940	Clo1313_0383	312	pyruvate ferredoxin/flavodoxin oxidoreductase delta subunit	gene386	2	0	0	3	1	1	0	1	8	0	8	2
CLO1313_RS01945	Clo1313_0384	1188	2-ketoisovalerate ferredoxin oxidoreductase subunit alpha	gene387	15	21	24	19	19	15	36	14	50	20	62	48
CLO1313_RS01950	Clo1313_0385	906	2-ketoisovalerate ferredoxin oxidoreductase subunit beta	gene388	3546	1341	3158	1599	2375	2326	1553	1437	4801	1610	2380	3888
CLO1313_RS01955	Clo1313_0386	213	hypothetical protein	gene389	759	166	412	135	191	153	71	81	300	92	291	475
CLO1313_RS01960	Clo1313_0387	381	reactive intermediate/imine deaminase	gene390	1850	1137	1553	1267	863	1039	1159	1467	1252	704	862	1160
CLO1313_RS01965	Clo1313_0388	1161	cystathionine beta-lyase	gene391	5466	3636	4833	3803	3895	4319	3515	3910	6671	4176	5309	7696
CLO1313_RS01970	Clo1313_0389	1182	cystathionine beta-lyase	gene392	1732	1427	1651	1375	936	1165	1280	1500	1843	987	2084	2517
CLO1313_RS01975	Clo1313_0390	2013	carbon-monoxide dehydrogenase catalytic subunit	gene393	223	340	274	296	150	283	355	690	128	96	160	96
CLO1313_RS01980	Clo1313_0391	984	metal ABC transporter substrate-binding protein	gene394	124	140	105	109	85	114	154	231	72	57	85	89
CLO1313_RS01985	Clo1313_0392	780	sulfonate ABC transporter permease	gene395	123	94	92	86	89	108	130	173	94	60	129	104
CLO1313_RS01990	Clo1313_0393	771	nitrate ABC transporter ATP-binding protein	gene396	191	217	177	203	116	151	316	407	112	79	102	120
CLO1313_RS01995	Clo1313_0394	2133	carbohydrate-binding protein	gene397	216	197	184	210	169	232	177	165	339	296	414	333
CLO1313_RS02000	Clo1313_0395	1032	endoglucanase	gene398	513	797	512	595	388	435	457	319	293	456	1146	856
CLO1313_RS02005	Clo1313_0396	1038	LacI family transcriptional regulator	gene399	713	783	782	743	561	637	547	432	649	649	1367	947
CLO1313_RS02010	Clo1313_0397	4407	glycoside hydrolase	gene400	6186	7796	6950	7110	5281	5942	4960	4410	5923	5534	10096	5928
CLO1313_RS02015	Clo1313_0398	1755	Na/Pi cotransporter	gene401	630	515	632	562	715	710	589	575	1002	1068	943	1191
CLO1313_RS02020	Clo1313_0399	1776	glycoside hydrolase	gene402	773	1660	793	1382	591	669	993	750	470	1034	827	585
CLO1313_RS02025	Clo1313_0400	1839	glycoside hydrolase	gene403	2876	5593	3273	4283	3724	3213	1761	1979	5070	11665	9089	7724
CLO1313_RS02030	Clo1313_0401	696	DNA-binding response regulator	gene404	42	59	48	43	45	48	54	39	51	74	57	110
CLO1313_RS02035	Clo1313_0402	2040	two-component sensor histidine kinase	gene405	197	154	151	160	215	219	186	161	259	272	440	496
CLO1313_RS02040	Clo1313_0403	1602	lysine--tRNA ligase	gene406	8437	7992	8618	8348	8151	7758	5566	4692	7228	7234	9061	14217
CLO1313_RS02045	Clo1313_0405	426	chemotaxis protein CheW	gene407	152	165	162	136	153	105	230	135	98	87	210	116
CLO1313_RS02050	Clo1313_0406	1809	chemotaxis protein CheA	gene408	448	490	589	500	574	349	894	514	390	214	532	342
CLO1313_RS02055	Clo1313_0407	4425	chemotaxis protein	gene409	1165	1385	1466	1360	1342	997	2442	1464	854	448	914	520
CLO1313_RS02060	Clo1313_0408	834	chemotaxis protein CheR	gene410	60	47	65	53	62	40	62	42	57	38	88	76
CLO1313_RS02065	Clo1313_0409	1095	chemotaxis response regulator protein-glutamate methylesterase	gene411	79	50	77	61	90	55	78	67	95	53	124	108
CLO1313_RS02070	Clo1313_0410	987	oxidoreductase	gene412	1248	956	990	1301	1372	1520	1598	841	1956	1745	1161	2868
CLO1313_RS02075	Clo1313_0411	1302	hypothetical protein	gene413	458	381	458	461	348	356	287	174	533	794	565	977
CLO1313_RS02080	Clo1313_0412	513	TipAS antibiotic-recognition domain protein	gene414	260	199	198	165	111	106	48	35	195	242	277	288
CLO1313_RS02085	Clo1313_0413	1701	endoglucanase	gene415	35308	31451	38144	31062	37468	30565	19198	15430	32430	34221	49445	36102
CLO1313_RS02090	Clo1313_0414	702	hypothetical protein	gene416	484	435	444	424	524	397	616	490	535	637	817	1102
CLO1313_RS02095	Clo1313_0415	1803	phosphoenolpyruvate carboxykinase	gene417	238923	240973	251661	244967	262548	214733	67036	63181	200958	164352	215705	149249
CLO1313_RS02100	Clo1313_0416	534	hypothetical protein	gene418	62346	30235	42177	29911	34020	28893	20500	12086	38910	26567	36409	31888
CLO1313_RS02105	Clo1313_0417	2226	ATP-dependent DNA helicase PcrA	gene419	1262	653	847	727	771	652	1194	1025	1214	1004	1196	1849
CLO1313_RS02110	Clo1313_0418	1758	hypothetical protein	gene420	1163	952	958	821	1080	884	1205	1180	1403	1636	2344	2879
CLO1313_RS02115	Clo1313_0419	894	peptidase C39	gene421	440	346	384	355	385	345	421	290	347	334	378	612
CLO1313_RS02120	Clo1313_0420	1536	dockerin	gene422	166	141	153	162	183	185	138	113	183	193	213	195
CLO1313_RS02125	Clo1313_0421	1257	ATP phosphoribosyltransferase regulatory subunit	gene423	946	1251	1326	1157	812	972	1051	633	1200	1078	2311	2419
CLO1313_RS02130	Clo1313_0422	642	ATP phosphoribosyltransferase	gene424	367	428	461	392	224	281	272	216	236	269	692	396
CLO1313_RS02135	Clo1313_0423	1308	histidinol dehydrogenase	gene425	1189	1384	1659	1204	764	898	950	689	850	811	2077	1292
CLO1313_RS02140	Clo1313_0424	1077	histidinol-phosphate transaminase	gene426	1369	1082	1516	985	793	914	723	640	891	893	2340	1505
CLO1313_RS02145	Clo1313_0425	588	imidazoleglycerol-phosphate dehydratase	gene427	1394	1324	1587	1411	1339	1621	1875	1564	1356	1447	2003	2107
CLO1313_RS02150	Clo1313_0426	885	phosphoribosylaminoimidazolesuccinocarboxamide synthase	gene428	5963	5204	5928	5221	5700	5407	4515	3696	5611	5645	8732	7090
CLO1313_RS02155	Clo1313_0427	621	imidazole glycerol phosphate synthase, glutamine amidotransferase subunit	gene429	1069	1121	1359	1060	1115	1111	839	562	1208	1183	2443	1930
CLO1313_RS02160	Clo1313_0428	714	1-(5-phosphoribosyl)-5-((5-phosphoribosylamino)methylideneamino)imidazole-4-carboxamide isomerase	gene430	1197	1181	1513	1007	1235	1120	849	553	1370	1319	2411	2402
CLO1313_RS02165	Clo1313_0429	762	imidazole glycerol phosphate synthase cyclase subunit	gene431	748	722	1021	681	659	713	463	347	869	718	1522	1099
CLO1313_RS02170	Clo1313_0430	663	bifunctional phosphoribosyl-AMP cyclohydrolase/phosphoribosyl-ATP diphosphatase	gene432	838	640	919	509	581	650	395	292	746	603	1883	1678
CLO1313_RS02175	Clo1313_0431	1170	transcriptional regulator	gene433	1635	1288	1746	1122	1271	1255	800	560	1337	1052	2550	1839
CLO1313_RS02180	Clo1313_0432	285	molecular chaperone GroES	gene434	6705	6707	6025	5964	5339	5694	4071	7079	4761	4727	9679	11256
CLO1313_RS02185	Clo1313_0433	1626	molecular chaperone GroEL	gene435	38935	41815	37340	39477	32006	33460	26343	42799	28488	28096	32799	30686
CLO1313_RS02190	Clo1313_0434	1056	histidine kinase	gene436	1168	1617	1176	1900	1135	1351	1395	942	952	872	817	1171
CLO1313_RS02195	Clo1313_0435	531	hypothetical protein	gene437	1499	1240	1436	1547	1192	1134	1166	1023	1417	1570	1513	2136
CLO1313_RS02200	Clo1313_0436	1752	glycoside hydrolase	gene438	2439	2138	2569	2499	2408	2465	2813	2569	3512	2983	2397	4797
CLO1313_RS02205	Clo1313_0437	954	hypothetical protein	gene439	1890	1087	1326	943	1430	1072	1070	519	1046	729	2109	1569
CLO1313_RS02210	Clo1313_0438	480	transcription elongation factor GreA	gene440	5708	5440	5128	7882	5713	6672	10363	8431	6942	5497	2833	8536
CLO1313_RS02215	Clo1313_0439	315	anti-sigma factor antagonist	gene441	1069	763	827	870	598	642	893	909	616	724	1047	1745
CLO1313_RS02220	Clo1313_0440	393	anti-sigma regulatory factor	gene442	521	537	514	664	453	555	666	676	567	627	461	1064
CLO1313_RS02225	Clo1313_0441	759	DNA-directed RNA polymerase sigma-70 factor	gene443	803	630	754	800	745	828	852	781	854	952	919	1742
CLO1313_RS02230	Clo1313_0442	435	anti-sigma regulatory factor	gene444	9371	8046	9014	6821	10259	9752	2276	2072	10014	10316	17960	9782
CLO1313_RS02235	Clo1313_R0013	1535	16S ribosomal RNA	gene445	0	1	0	0	0	1	1	2	0	0	0	0
CLO1313_RS02240	Clo1313_R0014	77	tRNA-Ile	gene446	135	144	138	241	312	245	1592	3650	645	889	307	630
CLO1313_RS02245	Clo1313_R0015	2912	23S ribosomal RNA	gene447	0	0	0	0	0	0	0	0	0	0	0	0
CLO1313_RS02250	Clo1313_R0016	117	5S ribosomal RNA	gene448	1	1	0	1	0	1	4	14	2	3	2	12
CLO1313_RS02255	Clo1313_0444	312	30S ribosomal protein S10	gene449	3903	5314	4541	5111	4085	4714	6706	7966	5866	4885	5772	11568
CLO1313_RS02260	Clo1313_0445	639	50S ribosomal protein L3	gene450	3703	5230	4230	4175	3564	4303	4812	6840	4297	3900	7417	12456
CLO1313_RS02265	Clo1313_0446	627	50S ribosomal protein L4	gene451	3878	5580	4603	4886	3985	4445	4952	7488	4780	4598	7228	8377
CLO1313_RS02270	Clo1313_0447	354	50S ribosomal protein L23	gene452	2326	3117	2747	2581	2143	2452	2790	4480	2679	2430	4046	5276
CLO1313_RS02275	Clo1313_0448	828	50S ribosomal protein L2	gene453	4754	6592	5701	5319	4674	5294	6505	9575	6233	5243	8767	12609
CLO1313_RS02280	Clo1313_0449	285	30S ribosomal protein S19	gene454	1918	2313	2115	2047	1682	2036	2388	3772	2520	2167	3440	4696
CLO1313_RS02285	Clo1313_0450	477	50S ribosomal protein L22	gene455	2506	3200	2721	2479	2195	2648	3018	4824	3083	2480	4863	7494
CLO1313_RS02290	Clo1313_0451	681	30S ribosomal protein S3	gene456	3428	4203	4134	3539	3332	3738	4255	6842	4612	3675	6850	9482
CLO1313_RS02295	Clo1313_0452	438	50S ribosomal protein L16	gene457	1638	2032	1881	1585	1491	1782	2083	3322	2043	1445	3035	4406
CLO1313_RS02300	Clo1313_0453	204	50S ribosomal protein L29	gene458	522	643	574	492	426	528	636	1114	604	533	983	1484
CLO1313_RS02305	Clo1313_0454	258	30S ribosomal protein S17	gene459	812	939	910	796	785	928	1049	1771	1110	933	2057	2857
CLO1313_RS02310	Clo1313_0455	369	50S ribosomal protein L14	gene460	1372	1824	1771	1585	1480	1906	2267	3927	2328	1785	2377	3972
CLO1313_RS02315	Clo1313_0456	351	50S ribosomal protein L24	gene461	1838	2332	2086	1888	1700	2190	2682	4583	2832	2187	3502	5743
CLO1313_RS02320	Clo1313_0457	543	50S ribosomal protein L5	gene462	3455	4054	3863	3541	3287	4100	4915	9305	5321	4311	7580	10878
CLO1313_RS02325	Clo1313_0458	186	30S ribosomal protein S14 type Z	gene463	623	841	812	766	733	958	1272	2278	1309	1061	1353	1926
CLO1313_RS02330	Clo1313_0459	399	30S ribosomal protein S8	gene464	1820	2388	2011	1963	1796	2451	2669	5698	3031	2569	5859	7734
CLO1313_RS02335	Clo1313_0460	552	50S ribosomal protein L6	gene465	3901	5048	4638	4301	3940	5245	6227	12779	6916	5319	9925	14440
CLO1313_RS02340	Clo1313_0461	369	50S ribosomal protein L18	gene466	2397	2953	2909	2625	2497	3209	4059	7825	4474	3267	5081	7293
CLO1313_RS02345	Clo1313_0462	501	30S ribosomal protein S5	gene467	2833	3114	3082	2638	2783	3287	3771	7423	4307	3073	7805	9811
CLO1313_RS02350	Clo1313_0463	180	50S ribosomal protein L30	gene468	933	1169	1188	1067	1017	1215	1528	3005	1631	1173	2196	2992
CLO1313_RS02355	Clo1313_0464	441	50S ribosomal protein L15	gene469	2575	3061	3014	2741	2665	3260	3577	7507	4052	3367	7117	9158
CLO1313_RS02360	Clo1313_0465	1284	preprotein translocase subunit SecY	gene470	7013	8175	8535	7814	7785	9691	10822	23923	12817	10426	21339	23654
CLO1313_RS02365	Clo1313_0466	654	adenylate kinase	gene471	5039	5588	5703	5137	5330	6511	7523	15119	7619	6191	11195	13287
CLO1313_RS02370	Clo1313_0467	771	type I methionyl aminopeptidase	gene472	4501	5434	5125	5580	5450	6084	6934	13530	8483	7722	12646	11901
CLO1313_RS02375	Clo1313_0468	273	hypothetical protein	gene473	1059	973	1022	754	977	1125	1264	2380	1193	887	2238	3387
CLO1313_RS02380	Clo1313_0469	219	translation initiation factor IF-1	gene474	824	1063	884	947	962	1181	1350	2581	1467	1113	2169	3273
CLO1313_RS02385	Clo1313_0470	114	50S ribosomal protein L36	gene475	521	782	650	907	1078	1396	2712	6659	2233	2394	5006	3652
CLO1313_RS02390	Clo1313_0471	372	30S ribosomal protein S13	gene476	3154	3435	3297	2759	2745	3344	3805	5968	3953	2739	6009	9727
CLO1313_RS02395	Clo1313_0472	405	30S ribosomal protein S11	gene477	1689	2239	2012	2198	1936	2354	2991	5002	3072	2271	3369	4221
CLO1313_RS02400	Clo1313_0473	627	30S ribosomal protein S4	gene478	7304	8672	7744	7832	6892	8138	10129	16887	10507	8207	13247	14093
CLO1313_RS02405	Clo1313_0474	948	DNA-directed RNA polymerase subunit alpha	gene479	10836	11862	10931	10497	9874	11258	14080	24417	15630	12548	23694	24870
CLO1313_RS02410	Clo1313_0475	525	50S ribosomal protein L17	gene480	19395	21636	20610	25462	20834	23462	29285	53366	31886	26120	29640	23007
CLO1313_RS02415	Clo1313_0476	858	energy-coupling factor transporter ATPase	gene481	351	438	396	427	421	515	356	551	839	680	917	1402
CLO1313_RS02420	Clo1313_0477	591	16S rRNA methyltransferase	gene482	63	76	94	100	59	93	63	57	68	52	111	204
CLO1313_RS02425	Clo1313_0478	2526	type III restriction endonuclease subunit R	gene483	297	402	387	438	263	320	304	239	381	302	577	561
CLO1313_RS02430	Clo1313_0479	1164	hypothetical protein	gene484	198	227	316	284	160	199	260	215	218	191	445	343
CLO1313_RS02435	Clo1313_0480	1872	site-specific DNA-methyltransferase	gene485	851	998	1110	933	629	675	983	826	673	644	1434	1091
CLO1313_RS02440	Clo1313_0481	279	hypothetical protein	gene486	160	188	177	199	96	112	232	129	110	83	173	161
CLO1313_RS02445	Clo1313_0482	2028	hypothetical protein	gene487	1108	1370	1628	1338	1034	1378	1154	1435	1346	1171	1806	1440
CLO1313_RS02450	Clo1313_0483	261	hypothetical protein	gene488	1	3	3	4	5	3	2	3	2	1	3	6
CLO1313_RS02455	Clo1313_0484	384	hypothetical protein	gene489	15	5	6	4	7	7	7	3	12	10	15	12
CLO1313_RS02460	Clo1313_0485	1320	copper amine oxidase	gene490	2958	3849	3651	3695	3704	3882	4167	4321	4347	3983	5042	4260
CLO1313_RS02465	Clo1313_0486	1707	resolvase	gene491	1287	1687	1587	1760	1449	1529	1849	1800	1517	1274	1220	1077
CLO1313_RS02470	Clo1313_0487	846	energy-coupling factor transporter ATPase	gene492	452	370	449	380	576	573	555	495	730	680	609	1499
CLO1313_RS02475	Clo1313_0488	810	transporter	gene493	236	186	241	222	305	307	262	185	424	451	675	706
CLO1313_RS02480	Clo1313_0489	954	glucokinase	gene494	2960	3661	3788	3954	3407	3811	4354	4270	4447	4466	4073	5727
CLO1313_RS02485	Clo1313_0490	735	tRNA pseudouridine(38,39,40) synthase TruA	gene495	276	279	316	247	302	284	391	435	505	489	534	967
CLO1313_RS02490	Clo1313_0491	477	CarD family transcriptional regulator	gene496	6177	7396	5633	6552	4191	3980	6023	5084	3055	3651	6984	5452
CLO1313_RS02495	Clo1313_0492	714	2-C-methyl-D-erythritol 4-phosphate cytidylyltransferase	gene497	157	158	177	159	123	176	157	177	220	220	203	465
CLO1313_RS02500	Clo1313_0493	756	ABC transporter	gene498	150	173	195	181	148	172	139	138	219	217	257	378
CLO1313_RS02505	Clo1313_0494	1218	ABC transporter	gene499	378	331	386	329	322	317	240	274	463	503	672	820
CLO1313_RS02510	Clo1313_0495	1815	two-component sensor histidine kinase	gene500	519	631	621	554	409	309	645	200	302	199	408	379
CLO1313_RS02515	Clo1313_0496	1851	histidine kinase	gene501	877	912	940	932	810	729	781	370	733	610	849	671
CLO1313_RS02520	Clo1313_0497	471	2-C-methyl-D-erythritol 2,4-cyclodiphosphate synthase	gene502	1197	1131	1218	1197	1159	1048	777	589	1052	844	1026	1213
CLO1313_RS02525	Clo1313_0498	1719	proline--tRNA ligase	gene503	2046	2824	2730	2763	2401	2666	1356	1487	2555	2527	4160	3606
CLO1313_RS02530	Clo1313_0499	843	hypothetical protein	gene504	206	125	163	147	134	130	168	128	286	219	239	306
CLO1313_RS02535	Clo1313_0500	1704	pectinesterase	gene505	146	119	167	123	129	110	113	56	77	154	122	106
CLO1313_RS02540	Clo1313_0501	1665	pectate lyase	gene506	262	216	265	237	244	283	95	98	211	388	243	228
CLO1313_RS02545		726	hypothetical protein	gene507	34	27	33	32	35	38	48	32	67	64	50	81
CLO1313_RS02550	Clo1313_0503	726	ATP-binding protein	gene508	51	46	29	49	42	46	42	36	45	67	92	89
CLO1313_RS02555		249	hypothetical protein	gene509	6	9	7	14	7	15	14	9	9	17	16	15
CLO1313_RS02560		933	transposase	gene510	41	50	41	64	66	83	97	112	65	100	81	98
CLO1313_RS02565		471	hypothetical protein	gene511	234	257	254	337	236	276	314	327	162	215	317	187
CLO1313_RS02570	Clo1313_0505	522	hypothetical protein	gene512	348	190	223	195	195	171	169	110	179	117	213	191
CLO1313_RS02575		468	transposase	gene513	181	107	105	121	139	168	171	128	239	308	315	953
CLO1313_RS02580		294	transposase	gene514	0	0	0	0	0	0	0	0	0	0	0	0
CLO1313_RS02585		840	integrase	gene515	0	1	0	0	0	0	0	0	0	0	0	0
CLO1313_RS02590		189	hypothetical protein	gene516	2469	2307	1864	2036	1728	1416	1380	1720	1142	1923	4329	4611
CLO1313_RS02595		842	integrase	gene517	2	2	1	5	1	2	2	2	0	1	1	1
CLO1313_RS02600		294	transposase	gene518	0	0	0	0	0	0	0	0	0	0	0	0
CLO1313_RS02605	Clo1313_0509	333	hypothetical protein	gene519	417	167	220	117	188	204	89	75	221	92	299	388
CLO1313_RS02610	Clo1313_0510	1626	peptide ABC transporter substrate-binding protein	gene520	9891	12788	9850	13978	9476	10685	8004	13151	8202	5872	9035	7983
CLO1313_RS02615	Clo1313_0511	1029	peptide ABC transporter ATP-binding protein	gene521	5052	6254	5157	6502	4406	5631	3900	5476	5503	3799	5114	6063
CLO1313_RS02620	Clo1313_0512	1017	peptide ABC transporter ATP-binding protein	gene522	3711	4172	3730	4055	3107	3954	2902	3980	3685	3186	5228	5633
CLO1313_RS02625	Clo1313_0513	1047	peptide ABC transporter permease	gene523	4406	4895	4309	4977	3341	4474	3698	5231	3997	3661	5953	5596
CLO1313_RS02630	Clo1313_0514	924	peptide ABC transporter permease	gene524	7932	8601	7263	8521	4947	6101	7762	9390	5154	4944	7068	10722
CLO1313_RS02635	Clo1313_0515	747	copper amine oxidase	gene525	23	34	36	24	36	36	17	27	25	29	34	82
CLO1313_RS02640	Clo1313_0516	1179	MFS transporter	gene526	277	342	291	445	215	297	250	238	302	250	261	376
CLO1313_RS02645	Clo1313_0517	780	4Fe-4S ferredoxin	gene527	529	498	434	635	367	561	438	619	382	433	397	579
CLO1313_RS02650	Clo1313_0518	375	GntR family transcriptional regulator	gene528	763	821	749	806	691	813	1265	1514	480	482	578	688
CLO1313_RS02655	Clo1313_0519	852	ABC transporter	gene529	942	1134	905	1104	764	977	1425	1702	703	625	825	853
CLO1313_RS02660	Clo1313_0520	612	hypothetical protein	gene530	709	671	672	763	497	592	930	1098	538	513	790	580
CLO1313_RS02665	Clo1313_0521	2052	glycoside hydrolase	gene531	3654	5171	4382	5603	5439	8078	1253	1894	1283	3329	1602	1531
CLO1313_RS02670	Clo1313_0522	1374	endo-1,4-beta-xylanase	gene532	1167	1666	1414	1625	1515	2317	291	482	259	868	529	503
CLO1313_RS02675	Clo1313_0523	702	sugar fermentation stimulation protein SfsA	gene533	10582	5173	7686	5888	6917	7788	4290	4292	8164	4346	5493	8267
CLO1313_RS02680	Clo1313_0524	1215	hypothetical protein	gene534	1231	600	821	667	647	840	608	552	1164	484	1006	1667
CLO1313_RS02685	Clo1313_0525	765	RNA polymerase sigma factor SigI	gene535	22	20	18	31	11	36	3	4	8	5	10	11
CLO1313_RS02690		297	hypothetical protein	gene536	3	1	2	4	2	5	0	4	2	0	0	3
CLO1313_RS02695	Clo1313_0526	1371	hypothetical protein	gene537	92	82	56	74	42	104	44	43	33	31	47	51
CLO1313_RS02700	Clo1313_0527	708	Crp/Fnr family transcriptional regulator	gene538	797	1013	811	1197	770	1117	827	1039	609	750	502	439
CLO1313_RS02705	Clo1313_0528	198	4Fe-4S ferredoxin	gene539	21	22	12	11	12	24	55	88	12	11	7	6
CLO1313_RS02710	Clo1313_0529	591	membrane protein	gene540	160	50	92	89	68	96	74	83	99	62	69	83
CLO1313_RS02715	Clo1313_0530	513	ECF transporter S component	gene541	408	195	267	230	228	266	104	141	239	204	258	166
CLO1313_RS02720	Clo1313_0531	873	ABC transporter substrate-binding protein	gene542	164	189	140	170	82	59	201	83	9	10	29	12
CLO1313_RS02725	Clo1313_0532	1656	chemotaxis protein	gene543	296	287	254	336	138	130	310	118	40	35	44	45
CLO1313_RS02730		204	multidrug ABC transporter ATP-binding protein	gene544	69	42	37	53	45	70	64	62	67	46	20	53
CLO1313_RS02735		210	hypothetical protein	gene545	77	51	58	60	49	74	46	76	120	45	48	153
CLO1313_RS02740	Clo1313_0534	351	hypothetical protein	gene546	13	8	10	15	3	20	3	7	16	10	5	11
CLO1313_RS02745	Clo1313_0535	762	hypothetical protein	gene547	40	29	33	42	21	23	22	22	19	11	14	23
CLO1313_RS02750	Clo1313_0536	354	hypothetical protein	gene548	9	3	3	7	0	1	2	3	4	4	0	4
CLO1313_RS02755	Clo1313_0537	354	hypothetical protein	gene549	0	3	0	2	0	3	1	0	0	2	0	0
CLO1313_RS02760	Clo1313_0538	300	hypothetical protein	gene550	5	4	2	4	3	6	2	3	2	3	9	8
CLO1313_RS02765	Clo1313_0539	2955	glycosyl transferase	gene551	31244	33869	31397	37426	31010	38056	29931	36362	33123	36114	41389	46144
CLO1313_RS02770	Clo1313_0540	222	hypothetical protein	gene552	61	62	45	69	45	61	50	46	35	44	34	38
CLO1313_RS02775	Clo1313_0541	597	peptide-methionine (S)-S-oxide reductase	gene553	747	284	459	357	334	513	206	181	623	366	428	763
CLO1313_RS02780	Clo1313_0542	1938	NADH:flavin oxidoreductase	gene554	667	615	610	687	437	788	673	469	790	490	547	953
CLO1313_RS02785	Clo1313_0543	525	RNA polymerase subunit sigma-24	gene555	1713	808	1028	731	1154	1097	546	359	1122	621	1611	1419
CLO1313_RS02790	Clo1313_0544	1047	hypothetical protein	gene556	4264	2486	2719	2313	1830	2181	2721	1193	2769	1862	2294	2874
CLO1313_RS02795	Clo1313_0545	2025	hypothetical protein	gene557	1055	1096	995	1106	803	1000	513	596	827	721	1188	1938
CLO1313_RS02800	Clo1313_0546	234	hypothetical protein	gene558	527	486	471	599	470	580	230	306	497	481	553	425
CLO1313_RS02805	Clo1313_0547	579	protease	gene559	309	492	347	514	269	584	187	509	326	201	270	170
CLO1313_RS02810	Clo1313_0548	780	hypothetical protein	gene560	72	122	86	166	76	121	83	103	39	55	72	77
CLO1313_RS02815	Clo1313_0549	1728	ABC transporter permease	gene561	4091	4419	4489	4643	3181	4421	2080	3597	3707	2929	3709	5496
CLO1313_RS02820	Clo1313_0550	573	hypothetical protein	gene562	236	246	209	329	137	230	127	184	162	125	143	403
CLO1313_RS02825	Clo1313_0551	1053	inorganic phosphate transporter PiT	gene563	7202	8962	7696	9915	7754	10382	10146	12518	7095	6754	7034	11053
CLO1313_RS02830	Clo1313_0552	624	hypothetical protein	gene564	4594	5474	5027	5987	4633	5954	4857	5369	4082	4517	4843	5115
CLO1313_RS02835	Clo1313_0553	549	hypothetical protein	gene565	3805	3433	3335	3667	3036	3543	2872	2992	2637	2479	3916	4376
CLO1313_RS02840	Clo1313_0554	3450	hydrogenase	gene566	20633	29306	27341	30931	23522	36419	13885	26374	22971	22088	37223	31494
CLO1313_RS02845	Clo1313_0555	1272	peptidoglycan-binding protein LysM	gene567	396	451	423	388	249	296	382	264	209	193	488	291
CLO1313_RS02850		483	hypothetical protein	gene568	5	6	6	4	4	7	4	4	4	4	7	8
CLO1313_RS02855	Clo1313_0557	693	hypothetical protein	gene569	68	39	42	42	55	93	30	31	120	40	58	136
CLO1313_RS02860	Clo1313_0558	672	superoxide dismutase	gene570	39	37	36	39	16	36	38	25	15	9	11	18
CLO1313_RS02865	Clo1313_0559	294	hypothetical protein	gene571	8	7	6	12	7	8	6	5	3	3	3	10
CLO1313_RS02870		558	hypothetical protein	gene572	22	18	12	22	13	34	32	29	21	22	9	37
CLO1313_RS02875	Clo1313_0562	384	hypothetical protein	gene573	51	31	40	33	34	32	16	28	26	21	40	34
CLO1313_RS02880	Clo1313_0563	1893	carbohydrate-binding protein	gene574	1033	1104	1009	1075	843	1048	784	705	670	703	791	719
CLO1313_RS02885	Clo1313_0564	978	hydrogenase expression/formation protein HypE	gene575	1943	2183	2241	2366	2009	2475	884	903	2424	2336	2644	2306
CLO1313_RS02890	Clo1313_0565	1050	hydrogenase formation protein HypD	gene576	895	919	979	845	753	1019	379	390	974	828	1662	1890
CLO1313_RS02895	Clo1313_0566	228	hydrogenase assembly protein HypC	gene577	87	98	93	100	72	132	49	47	112	102	183	181
CLO1313_RS02900	Clo1313_0567	2262	carbamoyltransferase HypF	gene578	2749	3098	3062	3599	2913	3732	1794	2442	3994	4478	6364	5547
CLO1313_RS02905	Clo1313_0568	654	hydrogenase accessory protein HypB	gene579	2842	2902	2617	3072	2354	3051	1544	1472	2750	2430	2734	3645
CLO1313_RS02910	Clo1313_0569	339	hydrogenase nickel incorporation protein HypA	gene580	1680	1714	1711	2056	1713	2306	1201	1133	2459	2081	1757	2544
CLO1313_RS02915	Clo1313_0571	1080	NADH dehydrogenase	gene581	4965	4375	4379	4039	4575	4984	2616	2746	6576	4798	7859	8107
CLO1313_RS02920	Clo1313_0572	360	ech hydrogenase subunit EchD	gene582	2253	1471	1926	1697	2004	2376	1173	1438	3310	2254	3421	3784
CLO1313_RS02925	Clo1313_0573	438	NADH ubiquinone oxidoreductase	gene583	1074	1282	1198	1332	1152	1532	892	760	1345	1246	1376	2319
CLO1313_RS02930	Clo1313_0574	876	NADH dehydrogenase subunit 1	gene584	2244	2823	2698	3189	2704	3332	1703	1957	3089	3153	4380	5069
CLO1313_RS02935	Clo1313_0575	1911	NADH/Ubiquinone/plastoquinone (complex I)	gene585	11280	11525	10054	14482	9842	13039	10968	12484	12929	12610	11491	20070
CLO1313_RS02940	Clo1313_0577	483	elongation factor GreAB	gene586	3390	2359	2466	2201	791	762	640	443	490	596	689	1109
CLO1313_RS02945	Clo1313_0578	1371	citrate synthase	gene587	42946	56959	40440	54879	33337	44495	45643	56121	31447	27562	30065	36766
CLO1313_RS02950	Clo1313_0579	1197	histidine decarboxylase	gene588	362	349	266	487	252	529	315	300	349	208	154	316
CLO1313_RS02955	Clo1313_0580	501	chemotaxis protein CheW	gene589	183	76	129	105	92	92	62	41	106	29	46	80
CLO1313_RS02960	Clo1313_0581	2499	chemotaxis protein	gene590	616	461	469	441	362	433	504	295	378	196	273	280
CLO1313_RS02965		273	hypothetical protein	gene591	142	116	109	128	86	95	185	95	64	49	69	63
CLO1313_RS02970	Clo1313_0583	435	hypothetical protein	gene592	2544	3440	2471	4300	1932	2895	1901	2277	1912	1775	1951	1847
CLO1313_RS02975	Clo1313_0584	420	hypothetical protein	gene593	675	814	541	888	470	619	354	411	441	365	444	569
CLO1313_RS02980	Clo1313_0585	453	hypothetical protein	gene594	455	498	383	479	352	489	229	288	498	370	523	995
CLO1313_RS02985	Clo1313_0586	1176	3-phosphoglycerate dehydrogenase	gene595	10349	15052	9875	14619	8214	12749	7705	9313	14548	12419	10858	16563
CLO1313_RS02990	Clo1313_0587	1713	chemotaxis protein	gene596	2721	3109	2065	2971	1136	1036	3499	1490	410	290	444	463
CLO1313_RS02995	Clo1313_0588	639	nitroreductase	gene597	1327	1597	1128	1626	1007	1119	1768	1177	810	876	703	983
CLO1313_RS03000	Clo1313_0589	708	copper amine oxidase	gene598	837	977	658	1199	552	980	506	1332	432	570	511	1025
CLO1313_RS03005	Clo1313_0590	2466	cell division protein FtsK	gene599	998	1239	986	1411	786	1269	1143	1145	881	744	914	1343
CLO1313_RS03010	Clo1313_0591	435	hypothetical protein	gene600	156	159	149	157	126	214	168	139	150	126	157	237
CLO1313_RS03015	Clo1313_0592	963	1,4-dihydroxy-2-naphthoate polyprenyltransferase	gene601	497	545	464	693	375	486	475	626	332	317	460	590
CLO1313_RS03020	Clo1313_0593	822	hypothetical protein	gene602	3217	3087	2451	3056	1967	1895	2169	1584	1724	1449	3848	2662
CLO1313_RS03025	Clo1313_0594	639	hypothetical protein	gene603	148	112	109	152	59	51	83	27	60	22	34	56
CLO1313_RS03030	Clo1313_0595	750	hypothetical protein	gene604	911	1157	922	1180	643	1052	953	1213	740	754	859	968
CLO1313_RS03035	Clo1313_0596	450	FHA domain-containing protein	gene605	70	77	67	72	46	59	53	44	62	62	70	123
CLO1313_RS03040	Clo1313_0597	1269	cell cycle protein	gene606	117	118	108	127	58	100	59	77	72	81	163	233
CLO1313_RS03045	Clo1313_0598	1413	peptidoglycan glycosyltransferase	gene607	159	258	200	226	111	183	112	143	185	175	238	352
CLO1313_RS03050	Clo1313_0599	666	hypothetical protein	gene608	134	221	154	219	118	191	79	119	152	107	171	199
CLO1313_RS03055	Clo1313_0600	1776	hypothetical protein	gene609	251	262	248	321	197	261	229	153	231	203	277	348
CLO1313_RS03060	Clo1313_0601	2184	fibronectin type III	gene610	98	113	73	139	76	131	101	86	56	38	61	35
CLO1313_RS03065	Clo1313_0602	1224	transposase	gene611	0	0	0	0	0	0	0	0	0	0	0	0
CLO1313_RS03070	Clo1313_0603	8922	hypothetical protein	gene612	5262	4311	4451	4186	4137	3524	4422	2776	4148	3732	3467	4670
CLO1313_RS03075	Clo1313_0604	558	hypothetical protein	gene613	709	522	522	545	526	435	455	396	649	679	1103	748
CLO1313_RS03080	Clo1313_0605	390	hypothetical protein	gene614	55	68	45	82	42	62	130	123	87	82	54	96
CLO1313_RS03085		204	DNA primase	gene615	4	2	1	4	4	3	4	3	7	7	4	5
CLO1313_RS03090		441	transposase	gene616	20	24	9	20	12	43	25	20	38	53	49	80
CLO1313_RS03095		534	transposase	gene617	38	28	28	41	33	52	57	23	60	98	73	174
CLO1313_RS03100		270	transposase	gene618	77	83	79	105	103	89	92	57	75	115	158	170
CLO1313_RS03105	Clo1313_0609	480	polysaccharide biosynthesis protein GtrA	gene619	95	72	67	87	84	104	120	125	113	136	173	339
CLO1313_RS03110	Clo1313_0610	540	RNA 2\'-phosphotransferase	gene620	289	369	292	414	265	321	395	372	277	312	257	248
CLO1313_RS03115	Clo1313_0611	243	hypothetical protein	gene621	36	37	32	40	28	41	16	11	19	20	37	33
CLO1313_RS03120		447	hypothetical protein	gene622	17	25	21	23	17	12	17	6	8	5	11	2
CLO1313_RS03125	Clo1313_0612	1383	signal transduction histidine kinase	gene623	1432	495	892	595	870	817	252	377	1527	879	698	1372
CLO1313_RS03130	Clo1313_0613	963	cephalosporin deacetylase	gene624	192	91	103	80	122	123	57	95	174	120	196	292
CLO1313_RS03135	Clo1313_R0017	1535	16S ribosomal RNA	gene625	3	12	8	11	8	4	11	17	31	44	20	15
CLO1313_RS03140	Clo1313_R0018	2912	23S ribosomal RNA	gene626	1	2	0	2	3	2	3	3	4	16	0	4
CLO1313_RS03145	Clo1313_R0019	117	5S ribosomal RNA	gene627	0	0	0	0	0	0	0	0	0	0	1	0
CLO1313_RS03150	Clo1313_0614	1608	sporulation protein SpoVB	gene628	1244	1160	1192	1339	1560	1769	1584	1667	2028	2016	1871	2841
CLO1313_RS03155	Clo1313_0615	1242	hypothetical protein	gene629	3678	2990	3254	2648	2828	2572	1380	1123	3637	2721	4164	4666
CLO1313_RS03160	Clo1313_0616	726	ABC transporter	gene630	1222	1038	1018	890	985	845	580	379	1201	933	1230	1550
CLO1313_RS03165	Clo1313_0617	753	membrane protein	gene631	945	871	742	780	772	770	543	360	912	843	1347	1450
CLO1313_RS03170	Clo1313_0618	1440	two-component sensor histidine kinase	gene632	277	159	242	198	242	260	106	78	458	341	325	571
CLO1313_RS03175	Clo1313_0619	693	DNA-binding response regulator	gene633	341	161	234	121	237	164	81	60	308	228	418	683
CLO1313_RS03180	Clo1313_0620	591	spore protease YyaC	gene634	3204	3189	2939	3264	2875	2968	4310	3623	2746	3085	4522	2687
CLO1313_RS03185	Clo1313_0622	762	acyl-ACP thioesterase	gene635	462	375	414	384	425	393	388	366	540	692	779	1045
CLO1313_RS03190	Clo1313_0623	672	haloacid dehalogenase	gene636	236	181	159	201	216	239	205	218	274	307	304	688
CLO1313_RS03195	Clo1313_0624	921	hypothetical protein	gene637	271	207	243	207	259	256	227	221	266	307	341	570
CLO1313_RS03200	Clo1313_0625	1617	hypothetical protein	gene638	193	178	177	210	207	221	159	154	286	291	248	434
CLO1313_RS03205	Clo1313_0626	1293	radical SAM protein	gene639	1646	1775	1498	1729	1548	1603	1520	1002	1405	1984	4089	2917
CLO1313_RS03210	Clo1313_0627	4059	cellulosome anchoring protein cohesin subunit	gene640	187467	271605	197885	216493	199705	151092	62187	86694	230129	420052	332334	269210
CLO1313_RS03220	Clo1313_0629	2067	Cell surface glycoprotein 2	gene642	26086	19223	29862	16745	30467	20243	6977	3947	23935	28698	44155	36018
CLO1313_RS03225	Clo1313_0630	1338	cellulosome-anchoring protein	gene643	18225	12008	19955	10565	19908	13118	4140	2937	15773	18749	34453	22163
CLO1313_RS03230	Clo1313_0631	843	transglutaminase	gene644	962	1182	854	1267	597	419	2160	994	328	304	411	347
CLO1313_RS03235	Clo1313_0632	204	hypothetical protein	gene645	9	12	4	12	9	10	10	4	10	15	22	47
CLO1313_RS03240	Clo1313_0633	282	hypothetical protein	gene646	56	45	51	54	48	67	68	48	67	80	59	124
CLO1313_RS03245	Clo1313_0634	1137	RNA methyltransferase	gene647	124	142	148	178	164	201	248	193	237	181	213	343
CLO1313_RS03250	Clo1313_0635	927	hypothetical protein	gene648	762	672	615	706	759	864	1266	1044	1081	1023	1452	1604
CLO1313_RS03255	Clo1313_0636	1272	3-phosphoshikimate 1-carboxyvinyltransferase	gene649	5418	7033	7278	6557	5690	6066	8660	7357	5508	5593	6885	6864
CLO1313_RS03260	Clo1313_0637	810	sporulation transcription factor Spo0A	gene650	4302	4005	4318	4529	4427	4452	4367	3385	4367	4539	5155	5175
CLO1313_RS03265	Clo1313_0638	276	transcriptional regulator	gene651	114968	97621	106658	116948	100625	106279	108201	98686	120766	120190	105296	86702
CLO1313_RS03270	Clo1313_0639	393	universal stress protein UspA	gene652	1392	2041	1407	1626	1131	1159	1566	918	698	848	2362	1267
CLO1313_RS03275	Clo1313_0640	843	fumarate hydratase	gene653	265	325	348	317	286	356	458	471	352	262	362	614
CLO1313_RS03280	Clo1313_0641	558	fumarate hydratase	gene654	25665	9635	16532	10929	15517	14004	9514	8137	28628	14959	15313	32876
CLO1313_RS03285	Clo1313_0642	213	disulfide oxidoreductase	gene655	34352	30901	32141	37633	31758	32280	60379	46983	49082	42130	32608	27910
CLO1313_RS03290	Clo1313_0643	1275	adenylosuccinate synthetase	gene656	12308	11654	11762	10958	11894	11397	21691	17274	11460	10356	9960	11914
CLO1313_RS03295	Clo1313_R0020	76	tRNA-Lys	gene657	878	623	671	1636	1471	2510	10739	15327	3548	2243	737	4069
CLO1313_RS03300	Clo1313_R0021	75	tRNA-Glu	gene658	1045	955	979	1837	1885	3184	14590	13096	4236	2024	651	2492
CLO1313_RS03305	Clo1313_R0022	77	tRNA-Asp	gene659	109	71	69	148	176	217	671	642	193	121	146	242
CLO1313_RS03310	Clo1313_R0023	76	tRNA-Thr	gene660	1	5	2	1	0	3	15	29	1	0	1	7
CLO1313_RS03315	Clo1313_R0024	85	tRNA-Tyr	gene661	56	62	44	97	74	94	474	619	130	139	73	190
CLO1313_RS03320	Clo1313_0644	477	transposase	gene662	2	1	2	4	0	4	6	7	4	2	2	4
CLO1313_RS03325	Clo1313_0645	975	glycosyl transferase	gene663	5780	5786	5091	5543	5526	4915	2938	1773	3329	3585	6207	4226
CLO1313_RS03330	Clo1313_0646	2907	glycosyl transferase	gene664	7024	6474	6833	6220	5935	5456	2918	2273	6295	6213	11537	8324
CLO1313_RS03335	Clo1313_0647	936	hypothetical protein	gene665	10301	10000	9394	8717	8411	7630	6836	4085	10170	8647	11399	13564
CLO1313_RS03340	Clo1313_0648	954	glycosyl transferase	gene666	3334	3512	3189	3619	3125	3155	4920	3402	3438	3126	3586	5680
CLO1313_RS03345	Clo1313_0649	351	hypothetical protein	gene667	2	2	3	1	2	3	4	1	3	2	1	2
CLO1313_RS03350	Clo1313_0650	699	glycosyl transferase family 2	gene668	20	5	10	9	15	8	4	8	15	16	10	11
CLO1313_RS03355	Clo1313_0651	843	diaminopimelate epimerase	gene669	191	221	290	217	139	99	40	37	120	148	155	332
CLO1313_RS03360	Clo1313_0652	1233	LL-diaminopimelate aminotransferase	gene670	1058	791	1161	733	849	626	86	66	642	551	1174	1090
CLO1313_RS03365	Clo1313_0653	936	transcriptional regulator	gene671	780	527	725	475	523	323	55	49	462	312	826	715
CLO1313_RS03370	Clo1313_0654	987	2-hydroxyglutaryl-CoA dehydratase	gene672	830	529	673	496	958	985	764	706	1562	1176	1622	1985
CLO1313_RS03375	Clo1313_0655	780	2-hydroxyglutaryl-CoA dehydratase	gene673	2105	962	1659	1010	1442	1052	760	737	2185	1142	1418	1566
CLO1313_RS03380	Clo1313_0656	669	7-cyano-7-deazaguanine synthase	gene674	2940	2375	2474	2093	2175	2052	1779	1508	2612	1964	3389	3706
CLO1313_RS03385	Clo1313_0657	384	6-pyruvoyltetrahydropterin synthase	gene675	1367	1017	1088	1016	970	912	858	726	1254	1049	1537	1862
CLO1313_RS03390	Clo1313_0658	633	radical SAM protein	gene676	701	520	665	523	590	565	557	445	801	611	1084	1814
CLO1313_RS03395	Clo1313_0659	570	uracil-DNA glycosylase	gene677	433	422	446	366	471	453	428	319	612	481	649	875
CLO1313_RS03400	Clo1313_0660	579	uracil-DNA glycosylase	gene678	276	216	277	173	251	216	221	141	264	252	445	422
CLO1313_RS03405	Clo1313_R0025	1535	16S ribosomal RNA	gene679	0	2	1	0	0	0	2	0	1	3	0	1
CLO1313_RS03410	Clo1313_R0026	76	tRNA-Ala	gene680	16	15	11	28	29	17	114	247	62	112	59	65
CLO1313_RS03415	Clo1313_R0027	2912	23S ribosomal RNA	gene681	69	94	70	132	158	150	490	1119	152	334	97	112
CLO1313_RS03420	Clo1313_R0028	117	5S ribosomal RNA	gene682	0	0	0	0	0	0	0	0	0	0	0	0
CLO1313_RS03425	Clo1313_R0029	76	tRNA-Asn	gene683	0	2	2	2	2	0	5	5	2	4	3	0
CLO1313_RS03430	Clo1313_0661	765	tRNA threonylcarbamoyladenosine dehydratase	gene684	1974	1464	1745	1640	1849	1634	2341	1754	2413	1801	1295	2657
CLO1313_RS03435	Clo1313_0662	477	transposase	gene685	0	0	1	0	0	1	1	0	2	0	0	1
CLO1313_RS03440	Clo1313_0663	480	hypothetical protein	gene686	238	283	232	281	210	196	258	309	221	199	241	375
CLO1313_RS03445	Clo1313_0665	993	glycosidase	gene687	208	279	227	282	205	245	270	393	244	219	272	562
CLO1313_RS03450	Clo1313_0666	1044	nucleotidyltransferase	gene688	619	606	528	587	398	447	538	712	559	444	547	880
CLO1313_RS03455	Clo1313_0667	1176	glycosyl transferase family 1	gene689	621	730	576	682	485	565	667	781	736	586	870	1146
CLO1313_RS03460	Clo1313_0668	1014	glycosyl transferase	gene690	514	852	688	1042	759	776	1256	1777	1143	1097	1160	619
CLO1313_RS03465	Clo1313_0669	1092	mannose-6-phosphate isomerase	gene691	4	8	13	14	5	22	8	8	16	13	14	13
CLO1313_RS03470	Clo1313_0670	756	ZIP family metal transporter	gene692	3927	2375	3106	2941	3449	3691	3125	2970	6822	3870	3500	7243
CLO1313_RS03475	Clo1313_0671	390	hemerythrin	gene693	2566	1618	1865	1380	1674	1688	1589	1187	2356	2081	4393	6073
CLO1313_RS03480	Clo1313_0672	663	flavin reductase	gene694	1834	1601	1626	1547	1698	2121	1856	1462	3066	2856	4455	6609
CLO1313_RS03485	Clo1313_0673	3537	pyruvate:ferredoxin (flavodoxin) oxidoreductase	gene695	30832	25840	35796	27401	34375	41749	29246	18664	50766	45673	60257	60082
CLO1313_RS03490		183	hypothetical protein	gene696	6	1	0	4	3	5	1	1	7	2	19	5
CLO1313_RS03495	Clo1313_0675	2505	hypothetical protein	gene697	2852	1851	2702	2033	2280	2095	1470	1371	2387	2516	3500	4713
CLO1313_RS03500	Clo1313_0676	3462	hypothetical protein	gene698	1667	963	1552	976	1396	1223	541	401	1129	1049	1735	1811
CLO1313_RS03505	Clo1313_0677	1638	AMP-dependent synthetase	gene699	13452	13886	15026	14024	16962	16308	19762	17692	16415	18069	22522	21309
CLO1313_RS03510	Clo1313_0678	450	heat-shock protein Hsp20	gene700	1397	1197	1215	1261	1269	1157	2134	2598	1683	2419	3311	2647
CLO1313_RS03515	Clo1313_0679	912	ADP-ribose pyrophosphatase	gene701	286	398	361	472	308	414	473	591	358	283	266	491
CLO1313_RS03520	Clo1313_0680	1389	peptidase M56	gene702	668	754	577	812	480	832	516	462	523	455	791	645
CLO1313_RS03525	Clo1313_0681	1338	iron-sulfur protein	gene703	227	186	204	216	219	233	167	206	279	294	315	506
CLO1313_RS03530	Clo1313_0682	1113	citrate transporter	gene704	207	181	190	221	219	245	234	280	295	321	367	635
CLO1313_RS03535	Clo1313_0683	735	hypothetical protein	gene705	623	577	550	576	560	720	941	641	540	589	832	883
CLO1313_RS03540	Clo1313_0684	1698	VWA domain-containing protein	gene706	3427	3279	3259	3179	2929	2991	1974	1256	2273	2363	3328	2265
CLO1313_RS03545	Clo1313_0685	1236	dockerin	gene707	412	495	348	371	371	433	345	302	385	451	1198	636
CLO1313_RS03550	Clo1313_0686	810	alpha/beta hydrolase	gene708	219	272	265	312	214	244	228	204	164	150	149	129
CLO1313_RS03555		201	hypothetical protein	gene709	110	151	128	174	74	97	172	104	48	37	42	20
CLO1313_RS03560	Clo1313_0688	333	hypothetical protein	gene710	17	10	15	22	14	17	20	12	17	7	7	23
CLO1313_RS03565	Clo1313_0689	1818	peptidase S8	gene711	4355	3755	3652	3891	3384	3424	1563	1408	2697	2694	3959	3526
CLO1313_RS03570		237	hypothetical protein	gene712	8	5	1	9	6	7	6	2	10	6	10	10
CLO1313_RS03575	Clo1313_0691	561	membrane protein	gene713	40	49	23	40	41	41	32	26	53	51	115	67
CLO1313_RS03580	Clo1313_0692	639	TetR family transcriptional regulator	gene714	83	91	82	129	146	151	118	136	142	204	307	301
CLO1313_RS03585	Clo1313_0693	2496	lipase	gene715	183	149	210	148	172	177	87	67	118	180	245	225
CLO1313_RS03590	Clo1313_0694	489	hypothetical protein	gene716	858	742	683	741	832	750	756	693	691	841	1076	824
CLO1313_RS03595		351	hypothetical protein	gene717	70	67	56	74	56	59	67	59	60	48	50	84
CLO1313_RS03600		732	AraC family transcriptional regulator	gene718	118	113	98	151	79	92	114	103	83	58	76	116
CLO1313_RS03605	Clo1313_0696	363	transcriptional regulator	gene719	305	461	347	419	210	305	299	370	226	274	326	347
CLO1313_RS03610	Clo1313_0697	2187	peptidase M56	gene720	888	1004	873	989	711	944	794	567	646	683	871	1014
CLO1313_RS03615	Clo1313_0698	1746	ABC transporter	gene721	392	373	449	450	415	322	350	381	690	744	696	1389
CLO1313_RS03620	Clo1313_0699	1899	ABC transporter	gene722	375	381	447	389	492	433	373	416	922	829	924	1430
CLO1313_RS03625	Clo1313_0700	1443	aminoacyl-histidine dipeptidase	gene723	507	479	540	499	644	574	378	425	1035	938	1333	1765
CLO1313_RS03630	Clo1313_0701	1056	adenosylcobinamide-phosphate synthase	gene724	1682	1910	1826	1985	2215	2217	2945	2353	2567	2706	2992	4046
CLO1313_RS03635	Clo1313_0702	564	adenosylcobinamide kinase/adenosylcobinamide phosphate guanyltransferase	gene725	928	469	786	578	990	899	663	560	1386	1052	1019	1314
CLO1313_RS03640	Clo1313_0703	747	adenosylcobinamide-GDP ribazoletransferase	gene726	161	63	150	74	99	86	46	53	220	135	196	330
CLO1313_RS03645	Clo1313_0704	591	alpha-ribazole phosphatase	gene727	150	89	120	101	126	137	71	39	291	179	282	308
CLO1313_RS03650	Clo1313_0705	552	hypothetical protein	gene728	1606	1008	1482	755	779	617	685	329	1365	1792	2575	3781
CLO1313_RS03655	Clo1313_0706	735	MBL fold metallo-hydrolase	gene729	2634	1647	2475	1553	1652	1239	1517	760	2603	3587	3595	4411
CLO1313_RS03660	Clo1313_0707	1251	chemotaxis protein	gene730	6316	7325	5822	6965	6228	5624	5535	2954	6838	6624	10130	6471
CLO1313_RS03665	Clo1313_0708	1380	2-isopropylmalate synthase	gene731	3193	3517	4528	3742	1992	1954	460	605	623	557	1157	1021
CLO1313_RS03670	Clo1313_0709	1929	aconitate hydratase	gene732	8883	9436	12785	9399	6424	6416	2775	3591	3664	3134	5677	4968
CLO1313_RS03675	Clo1313_0710	672	GntR family transcriptional regulator	gene733	5641	5421	6933	5614	3626	3368	1505	2004	1898	1727	3526	2668
CLO1313_RS03680	Clo1313_0711	1371	SAM-dependent methyltransferase	gene734	770	751	1122	670	574	634	145	158	497	354	867	977
CLO1313_RS03685	Clo1313_0712	735	RNA pseudouridine synthase	gene735	429	315	471	303	293	292	92	74	186	165	440	383
CLO1313_RS03690	Clo1313_0713	1170	SAM-dependent methyltransferase	gene736	1083	803	1175	757	817	728	175	124	554	454	799	694
CLO1313_RS03695	Clo1313_0714	492	carbohydrate-binding protein	gene737	6656	5932	5604	5867	5430	5561	10014	6405	4916	4715	5926	5449
CLO1313_RS03700	Clo1313_0715	1635	DNA-binding response regulator	gene738	3555	4382	3564	4246	3141	3368	3180	2434	2102	2640	4953	3584
CLO1313_RS03705	Clo1313_0716	1107	peptidyl-prolyl cis-trans isomerase	gene739	3834	3725	3226	3369	3426	3806	3843	2640	3072	2880	3447	4748
CLO1313_RS03710	Clo1313_0717	1281	glucose-1-phosphate adenylyltransferase	gene740	1947	2390	2185	2384	1578	1506	1882	1277	1073	971	1306	1203
CLO1313_RS03715	Clo1313_0718	1122	glucose-1-phosphate adenylyltransferase subunit GlgD	gene741	4675	3514	4203	3179	2977	2759	1531	1530	2444	1913	4458	2209
CLO1313_RS03720	Clo1313_0719	879	lipid kinase	gene742	3417	1507	2191	1345	1402	1105	1055	669	1398	686	1522	1566
CLO1313_RS03725	Clo1313_0720	759	enoyl-ACP reductase	gene743	3583	2697	3560	3533	3760	3811	3562	2559	4861	4569	3572	5559
CLO1313_RS03730	Clo1313_0721	738	macrolide ABC transporter ATP-binding protein	gene744	16	11	10	10	15	23	6	7	16	25	22	27
CLO1313_RS03735	Clo1313_0722	2448	hypothetical protein	gene745	32	32	33	38	38	42	32	20	50	46	66	77
CLO1313_RS03740	Clo1313_0723	1416	hypothetical protein	gene746	160	106	121	116	127	139	173	187	226	146	90	237
CLO1313_RS03745	Clo1313_R0030	77	tRNA-Val	gene747	0	0	0	0	0	0	0	5	3	0	0	3
CLO1313_RS03750	Clo1313_0724	999	membrane protein	gene748	9	10	12	9	6	9	4	8	14	10	13	23
CLO1313_RS03755	Clo1313_0725	390	hypothetical protein	gene749	3	6	2	4	1	2	1	3	4	10	4	9
CLO1313_RS03760	Clo1313_0726	684	membrane protein	gene750	5	3	7	8	12	9	7	4	19	27	14	36
CLO1313_RS03765	Clo1313_0727	210	spore protein	gene751	723	681	789	755	1571	1319	946	434	1988	2318	1144	1158
CLO1313_RS03770	Clo1313_0728	1266	galactosyldiacylglycerol synthase	gene752	1474	1062	1377	1007	2608	2244	1662	1073	3485	5054	5051	7877
CLO1313_RS03775	Clo1313_0729	1590	hypothetical protein	gene753	18996	22553	14090	18838	12818	11848	21523	42397	19239	22454	22089	22734
CLO1313_RS03780	Clo1313_0730	1191	peptidase S11	gene754	84	38	55	41	50	63	32	23	60	44	44	59
CLO1313_RS03785	Clo1313_0731	912	rRNA methyltransferase	gene755	314	296	282	332	389	395	482	362	346	439	258	816
CLO1313_RS03790	Clo1313_0732	1398	Trk system potassium transport protein TrkA	gene756	1391	1488	1537	1561	1551	1597	1178	1251	1966	2635	1924	4197
CLO1313_RS03795	Clo1313_0733	1452	potassium transporter KefA	gene757	407	362	430	406	645	659	286	225	711	983	1263	1605
CLO1313_RS03800	Clo1313_0734	1080	tRNA-guanine transglycosylase	gene758	255	268	322	293	436	421	183	141	515	639	693	1029
CLO1313_RS03805	Clo1313_0735	1752	B12-binding domain-containing radical SAM protein	gene759	415	370	438	419	503	497	210	240	787	698	1000	851
CLO1313_RS03810	Clo1313_0736	423	anti-sigma regulatory factor	gene760	151	200	138	209	211	250	238	203	181	308	489	343
CLO1313_RS03815	Clo1313_0737	1488	copper amine oxidase	gene761	22590	18394	21945	21813	22608	21236	15955	10848	27125	31000	23058	28694
CLO1313_RS03820	Clo1313_0738	702	hypothetical protein	gene762	572	599	573	683	542	698	940	886	615	587	643	892
CLO1313_RS03825	Clo1313_0739	2143	recombinase RecD	gene763	1463	1559	1596	1570	1182	1282	1548	1297	1691	1214	1408	1862
CLO1313_RS03830	Clo1313_0740	1221	chromosome partitioning ATPase	gene764	5267	5031	5104	5303	4928	4660	5282	3916	5060	5097	7917	7253
CLO1313_RS03835	Clo1313_0741	630	hypothetical protein	gene765	133	84	109	102	109	135	165	104	140	109	178	277
CLO1313_RS03840	Clo1313_0742	711	phospholipase C	gene766	3	4	7	4	3	3	3	1	10	2	5	7
CLO1313_RS03845	Clo1313_0743	651	sporulation protein	gene767	11	12	13	9	13	9	23	7	28	24	15	31
CLO1313_RS03850	Clo1313_0744	426	hypothetical protein	gene768	73	39	58	43	56	48	67	47	88	67	73	115
CLO1313_RS03855	Clo1313_0745	1362	hypothetical protein	gene769	1936	1685	2060	1820	2426	2285	1699	1334	2669	2777	3067	4729
CLO1313_RS03860	Clo1313_0746	555	photosystem reaction center subunit H	gene770	7	4	4	5	6	3	5	4	9	6	21	4
CLO1313_RS03865	Clo1313_0747	186	hypothetical protein	gene771	9	1	1	3	2	9	7	6	21	9	10	9
CLO1313_RS03870	Clo1313_0748	1050	AI-2E family transporter	gene772	8	3	3	4	6	4	4	2	12	8	4	10
CLO1313_RS03875	Clo1313_0749	2643	alanine--tRNA ligase	gene773	4099	3856	4674	3935	4225	4017	4302	5044	5187	4865	5517	6591
CLO1313_RS03880	Clo1313_0750	750	CRISPR-associated protein	gene774	167	197	166	214	279	381	333	236	220	346	274	501
CLO1313_RS03885	Clo1313_0751	711	hypothetical protein	gene775	126	137	146	157	219	319	160	82	130	165	166	245
CLO1313_RS03890	Clo1313_0752	252	hypothetical protein	gene776	18	31	21	22	23	17	16	6	13	11	46	40
CLO1313_RS03895	Clo1313_0753	987	hypothetical protein	gene777	180	157	166	150	171	169	96	36	98	99	202	203
CLO1313_RS03900	Clo1313_0754	990	hypothetical protein	gene778	283	223	174	153	153	136	90	27	76	68	264	109
CLO1313_RS03905	Clo1313_0755	1506	hypothetical protein	gene779	299	205	194	183	213	219	76	49	130	125	248	203
CLO1313_RS03910	Clo1313_0756	666	hypothetical protein	gene780	76	112	87	74	86	82	32	23	56	54	89	58
CLO1313_RS03915	Clo1313_0757	1602	hypothetical protein	gene781	164	195	150	136	102	146	73	30	88	71	194	150
CLO1313_RS03920	Clo1313_0758	1383	hypothetical protein	gene782	141	159	128	118	90	114	53	34	67	84	154	119
CLO1313_RS03925	Clo1313_0759	468	hypothetical protein	gene783	128	78	71	71	80	89	37	26	94	83	134	178
CLO1313_RS03930	Clo1313_0760	2079	CRISPR-associated RAMP family protein	gene784	881	725	640	587	632	635	317	211	644	462	873	913
CLO1313_RS03935	Clo1313_0761	180	hypothetical protein	gene785	66	60	41	29	44	42	26	24	16	13	54	62
CLO1313_RS03940	Clo1313_0762	1467	CRISPR-associated protein	gene786	582	561	474	510	432	470	277	166	301	256	505	587
CLO1313_RS03945		996	CRISPR-associated protein Cas1	gene787	1332	1615	1312	1743	1035	1303	1335	759	658	712	699	787
CLO1313_RS03950	Clo1313_0764	291	CRISPR-associated endonuclease Cas2	gene788	169	289	196	307	150	168	189	87	81	64	76	47
CLO1313_RS03955	Clo1313_0765	630	CRISPR-associated protein Cas4	gene789	916	881	808	949	571	514	469	300	348	269	502	251
CLO1313_RS03960	Clo1313_0766	1224	transposase	gene790	0	0	0	0	0	0	0	0	0	0	0	0
CLO1313_RS03965	Clo1313_0767	249	signal peptidase I	gene791	67	45	40	53	22	34	96	61	43	18	31	130
CLO1313_RS03970	Clo1313_0769	648	hypothetical protein	gene792	10	11	9	11	11	16	3	7	15	14	20	23
CLO1313_RS03975	Clo1313_0770	798	hypothetical protein	gene793	64	35	48	45	69	60	52	23	87	61	78	105
CLO1313_RS03980	Clo1313_0771	498	hypothetical protein	gene794	65	30	45	35	40	54	42	27	50	42	66	113
CLO1313_RS03985	Clo1313_0772	861	hypothetical protein	gene795	193	111	137	121	91	126	104	85	118	105	151	262
CLO1313_RS03990	Clo1313_0773	1152	transposase	gene796	0	1	1	1	0	1	0	1	0	0	0	0
CLO1313_RS03995	Clo1313_0777	513	DUF5104 domain-containing protein	gene797	470	147	271	165	297	183	55	66	293	150	251	293
CLO1313_RS04000	Clo1313_0778	789	copper amine oxidase	gene798	93	42	59	36	49	44	24	19	55	37	85	63
CLO1313_RS04005	Clo1313_0779	804	copper amine oxidase	gene799	940	981	945	739	788	953	938	981	921	1081	1785	1598
CLO1313_RS04010	Clo1313_0780	801	copper amine oxidase	gene800	925	1039	1017	812	784	1047	927	880	940	861	1659	1584
CLO1313_RS04015	Clo1313_0781	2931	hypothetical protein	gene801	14345	12385	13631	10939	13181	13316	12148	11582	13175	13805	24645	20168
CLO1313_RS04020	Clo1313_0782	480	hypothetical protein	gene802	5	7	10	10	7	8	9	10	7	6	26	26
CLO1313_RS04025	Clo1313_0783	5805	hypothetical protein	gene803	416	390	352	368	262	365	475	343	386	370	473	539
CLO1313_RS04030	Clo1313_0784	930	hypothetical protein	gene804	227	190	189	173	166	166	132	131	178	183	264	247
CLO1313_RS04035	Clo1313_0785	1221	MULTISPECIES: transposase	gene805	31	14	20	18	28	25	20	21	27	24	54	49
CLO1313_RS04040	Clo1313_0786	5076	hypothetical protein	gene806	167	78	120	89	147	158	103	68	241	155	167	246
CLO1313_RS04045	Clo1313_0787	255	hypothetical protein	gene807	35	14	20	11	17	14	12	7	20	7	27	48
CLO1313_RS04050	Clo1313_0788	234	hypothetical protein	gene808	53	46	59	60	49	71	86	78	84	85	80	152
CLO1313_RS04055	Clo1313_0789	249	hypothetical protein	gene809	60	55	48	48	57	39	99	72	68	53	70	190
CLO1313_RS04060	Clo1313_0790	1224	transposase	gene810	0	0	0	0	0	0	0	0	0	0	0	0
CLO1313_RS04065	Clo1313_0791	1572	(2Fe-2S)-binding protein	gene811	17	53	34	42	32	27	52	29	16	20	19	14
CLO1313_RS04070	Clo1313_0792	1524	hypothetical protein	gene812	104	68	85	66	60	56	42	29	71	61	95	117
CLO1313_RS04075	Clo1313_0793	810	amino acid ABC transporter substrate-binding protein	gene813	12879	9725	12286	9505	14229	11718	14917	15325	20015	21290	27202	29297
CLO1313_RS04080	Clo1313_0794	663	polar amino acid ABC transporter permease	gene814	2479	1786	2535	1763	2648	2225	2865	2922	3920	3288	6169	8486
CLO1313_RS04085	Clo1313_0795	786	polar amino acid ABC transporter ATP-binding protein	gene815	2653	2131	3021	2174	3270	2870	3607	3890	5655	5140	5907	7117
CLO1313_RS04090	Clo1313_0796	675	hypothetical protein	gene816	330	285	324	337	289	288	429	380	404	461	324	604
CLO1313_RS04095	Clo1313_0797	372	zinc-ribbon domain-containing protein	gene817	274	193	215	192	194	180	221	162	195	189	420	489
CLO1313_RS04100		270	hydrolase	gene818	198	240	201	245	269	236	335	205	242	197	148	245
CLO1313_RS04105	Clo1313_0799	1656	membrane protein	gene819	5217	3892	5249	3836	4374	3422	7586	5223	4485	2547	5167	4017
CLO1313_RS04110	Clo1313_0800	474	GCN5 family N-acetyltransferase	gene820	314	132	188	121	192	203	105	82	255	160	265	266
CLO1313_RS04115	Clo1313_0801	786	hypothetical protein	gene821	134	75	101	82	75	85	72	43	136	47	85	132
CLO1313_RS04120	Clo1313_0802	459	MarR family transcriptional regulator	gene822	106	102	91	116	116	150	176	156	117	97	79	284
CLO1313_RS04125	Clo1313_0803	1413	MATE family efflux transporter	gene823	224	282	216	308	238	305	212	179	300	214	309	365
CLO1313_RS04130	Clo1313_0804	537	hypothetical protein	gene824	1699	523	851	496	879	732	352	357	1284	716	2306	1843
CLO1313_RS04135	Clo1313_0805	2538	peptidase S1	gene825	2907	1978	2331	2057	2781	2598	1542	871	2997	3272	3879	5358
CLO1313_RS04140	Clo1313_0807	246	AraC family transcriptional regulator	gene826	597	465	503	417	380	343	334	248	210	205	325	259
CLO1313_RS04145		426	GCN5 family acetyltransferase	gene827	394	358	342	427	302	296	301	253	231	217	213	153
CLO1313_RS04150	Clo1313_0809	924	hypothetical protein	gene828	4	5	8	10	6	8	13	4	5	6	4	8
CLO1313_RS04155		933	transcriptional regulator	gene829	71	85	74	84	85	87	110	134	162	107	110	75
CLO1313_RS04160		609	transcriptional regulator	gene830	8	4	11	13	15	13	5	9	15	8	12	7
CLO1313_RS04165		225	hypothetical protein	gene831	1	4	2	2	1	1	5	1	3	2	0	3
CLO1313_RS04170		345	hypothetical protein	gene832	5	3	3	3	4	2	4	2	1	2	1	2
CLO1313_RS04175	Clo1313_0811	504	DNA-directed RNA polymerase sigma-70 factor	gene833	35	29	49	26	44	45	43	15	34	79	27	110
CLO1313_RS04180	Clo1313_0812	903	hypothetical protein	gene834	131	79	109	71	87	80	59	48	104	102	179	241
CLO1313_RS04190	Clo1313_0813	582	phosphoglycerate mutase	gene836	161	105	109	130	107	101	109	107	142	105	121	294
CLO1313_RS04195	Clo1313_0814	591	hypothetical protein	gene837	196	138	142	195	138	173	170	210	138	136	136	336
CLO1313_RS04200	Clo1313_0815	759	short-chain dehydrogenase	gene838	21190	22277	23356	14957	12130	12641	21199	9139	26401	20511	25670	30022
CLO1313_RS04205	Clo1313_0816	477	transposase	gene839	15	4	7	3	9	8	5	2	23	5	5	45
CLO1313_RS04210	Clo1313_0817	1956	hypothetical protein	gene840	3690	3325	3477	3530	3745	4046	3905	3591	4326	3705	5995	7233
CLO1313_RS04215	Clo1313_0818	1014	hypothetical protein	gene841	2	2	0	2	2	1	4	2	1	3	2	10
CLO1313_RS04220	Clo1313_0819	900	serine/threonine protein phosphatase	gene842	5	0	2	3	4	2	4	1	4	3	5	6
CLO1313_RS04225	Clo1313_0820	1329	glycoside hydrolase	gene843	52	51	44	47	68	60	64	43	64	69	69	110
CLO1313_RS04230	Clo1313_0821	303	branched-chain amino acid ABC transporter	gene844	39	36	40	46	54	50	49	39	48	80	56	102
CLO1313_RS04235	Clo1313_0822	735	branched-chain amino acid ABC transporter permease	gene845	141	151	138	213	256	274	410	354	468	373	289	994
CLO1313_RS04240	Clo1313_0823	2124	V-type H(+)-translocating pyrophosphatase	gene846	19405	21503	21720	21903	26114	23872	17853	11278	24028	23994	33888	17103
CLO1313_RS04245	Clo1313_0824	942	lantibiotic ABC transporter permease	gene847	1316	931	1041	983	1690	1863	1744	1315	1786	2175	3790	4812
CLO1313_RS04250	Clo1313_0825	1119	AI-2E family transporter	gene848	1201	1145	1019	1191	997	981	1215	998	1072	1066	1452	2079
CLO1313_RS04255	Clo1313_0827	477	transposase	gene849	0	0	2	1	0	2	0	1	2	2	2	4
CLO1313_RS04260	Clo1313_0828	774	hypothetical protein	gene850	3263	2458	2604	2411	2976	2667	2479	1774	3234	3309	5301	5495
CLO1313_RS04265	Clo1313_0829	981	signal peptide peptidase SppA	gene851	2471	2300	2414	2326	2722	2556	2525	1751	3120	2791	3442	4403
CLO1313_RS04270	Clo1313_0830	597	membrane protein	gene852	252	222	244	362	206	279	436	427	346	301	154	434
CLO1313_RS04275	Clo1313_0831	423	hypothetical protein	gene853	127	183	92	147	81	92	81	73	71	52	137	93
CLO1313_RS04280	Clo1313_0832	2106	hypothetical protein	gene854	300	284	229	261	216	201	128	137	176	184	351	319
CLO1313_RS04285	Clo1313_0833	861	ABC transporter ATP-binding protein	gene855	72	63	65	68	52	69	31	31	60	59	65	88
CLO1313_RS04290	Clo1313_0834	1254	hypothetical protein	gene856	97	94	66	80	73	80	42	29	97	65	91	109
CLO1313_RS04295	Clo1313_0835	1917	hypothetical protein	gene857	202	134	174	167	179	174	90	75	165	154	188	203
CLO1313_RS04300	Clo1313_0836	1185	tryptophan synthase subunit beta	gene858	415	516	486	536	408	521	471	457	600	611	1484	969
CLO1313_RS04305	Clo1313_0837	771	tryptophan synthase subunit alpha	gene859	315	367	359	376	297	360	407	367	435	476	608	636
CLO1313_RS04310	Clo1313_0838	951	cation diffusion facilitator transporter	gene860	274	316	292	294	244	240	186	158	362	295	669	496
CLO1313_RS04315	Clo1313_0839	1471	histidine kinase	gene861	170	173	187	194	144	163	121	120	230	200	367	329
CLO1313_RS04320	Clo1313_0841	699	DNA-binding response regulator	gene862	56	84	105	103	103	101	81	69	106	109	186	199
CLO1313_RS04325	Clo1313_0842	687	molecular chaperone	gene863	21	16	13	17	10	25	18	30	17	30	47	36
CLO1313_RS04330	Clo1313_0843	687	DUF4956 domain-containing protein	gene864	11	20	21	17	27	26	27	26	36	33	39	45
CLO1313_RS04335	Clo1313_0844	2112	spore coat protein	gene865	752	403	543	364	507	426	281	211	813	364	501	574
CLO1313_RS04340	Clo1313_0845	2151	ferrous iron transporter B	gene866	95	58	53	70	40	43	70	34	52	21	59	67
CLO1313_RS04345	Clo1313_0846	240	FeoA family protein	gene867	1	0	1	3	0	2	0	1	4	2	4	5
CLO1313_RS04350	Clo1313_0847	480	DtxR family transcriptional regulator	gene868	59	24	24	36	52	57	66	38	99	54	67	202
CLO1313_RS04355	Clo1313_0848	333	hypothetical protein	gene869	328	235	215	430	360	502	1029	1003	825	729	345	1197
CLO1313_RS04360	Clo1313_0849	1248	glycosyl hydrolase	gene870	673	792	637	705	556	620	576	367	480	587	823	682
CLO1313_RS04365	Clo1313_0850	489	hypothetical protein	gene871	912	945	797	765	565	618	921	702	507	483	828	788
CLO1313_RS04370	Clo1313_0851	2529	xyloglucanase Xgh74A	gene872	2616	2920	4458	3189	2078	3365	379	369	417	1330	783	1018
CLO1313_RS04375	Clo1313_0852	819	glycosyl hydrolase	gene873	468	377	386	426	526	485	458	321	522	792	1142	1140
CLO1313_RS04380	Clo1313_0853	1533	cardiolipin synthase	gene874	335	309	306	299	406	373	239	178	480	538	868	790
CLO1313_RS04385	Clo1313_0855	711	DNA-binding response regulator	gene875	262	282	264	296	295	381	374	312	381	352	491	503
CLO1313_RS04390	Clo1313_0856	1770	PAS domain-containing sensor histidine kinase	gene876	214	255	231	246	296	262	202	106	299	434	458	433
CLO1313_RS04395	Clo1313_0857	1536	2-isopropylmalate synthase	gene877	39229	30826	29493	26844	4647	3702	565	353	4983	2365	8239	4468
CLO1313_RS04400	Clo1313_0858	933	alpha/beta hydrolase	gene878	564	395	400	425	352	384	360	393	584	458	450	589
CLO1313_RS04405	Clo1313_0859	1329	HDIG domain-containing protein	gene879	476	409	458	479	456	449	443	419	544	488	422	738
CLO1313_RS04410		192	hypothetical protein	gene880	1354	1181	969	878	556	364	1082	367	245	300	1573	528
CLO1313_RS04415	Clo1313_0860	294	hypothetical protein	gene881	1190	1289	1192	1614	1485	1833	2777	1840	1854	2106	1434	2597
CLO1313_RS04420	Clo1313_0861	396	hypothetical protein	gene882	738	717	735	908	755	886	793	637	848	1214	1811	1391
CLO1313_RS04425	Clo1313_0862	600	hypothetical protein	gene883	595	515	629	514	655	634	525	312	783	1383	1560	2117
CLO1313_RS04430	Clo1313_0863	2733	protein translocase subunit SecA	gene884	3314	3293	3770	3224	3953	3849	3005	2210	4914	8218	7516	9303
CLO1313_RS04435	Clo1313_0864	1287	bifunctional folylpolyglutamate synthase/dihydrofolate synthase	gene885	341	303	397	341	491	486	410	296	617	796	993	1585
CLO1313_RS04440	Clo1313_0865	1158	hypothetical protein	gene886	576	484	479	537	698	598	624	455	649	821	1398	1646
CLO1313_RS04445	Clo1313_0866	1158	patatin	gene887	736	459	672	517	767	776	418	281	923	819	1300	1336
CLO1313_RS04450	Clo1313_0867	1500	threonine synthase	gene888	14962	16471	14051	16772	12088	12153	17671	13229	9770	10190	9565	10049
CLO1313_RS04455	Clo1313_0868	375	two-component system response regulator	gene889	6481	2893	4099	4065	3835	4855	4076	2735	7176	4034	3030	4093
CLO1313_RS04460	Clo1313_0869	1089	oxidoreductase	gene890	155	119	123	135	94	109	164	101	117	63	67	117
CLO1313_RS04465	Clo1313_0870	1521	phosphodiesterase	gene891	2359	2641	2007	2681	1133	626	4278	1222	288	164	323	106
CLO1313_RS04470	Clo1313_0871	444	hypothetical protein	gene892	374	429	472	547	433	576	992	1019	618	567	489	1175
CLO1313_RS04475	Clo1313_0872	1248	homoserine dehydrogenase	gene893	925	1161	1158	1142	1144	1319	1770	1975	1432	1290	1389	2030
CLO1313_RS04480	Clo1313_0873	1350	aspartate kinase	gene894	3426	3772	3586	4188	3873	4372	5081	5846	5139	5074	4709	4079
CLO1313_RS04485	Clo1313_0874	810	copper amine oxidase	gene895	35	49	37	57	24	58	112	79	51	51	62	109
CLO1313_RS04490	Clo1313_0875	5754	hypothetical protein	gene896	1313	1535	1252	1332	1001	1362	1380	1196	1210	1149	1479	1732
CLO1313_RS04495	Clo1313_0876	459	hypothetical protein	gene897	886	709	602	583	505	520	378	259	355	320	1067	959
CLO1313_RS04500	Clo1313_0877	639	hypothetical protein	gene898	451	373	327	308	371	335	457	332	405	466	840	1101
CLO1313_RS04505	Clo1313_0879	279	hypothetical protein	gene899	250	101	146	101	154	134	131	93	158	159	333	357
CLO1313_RS04510	Clo1313_0880	5880	hypothetical protein	gene900	3991	3531	4279	3890	5442	6102	7855	9602	12395	11198	10970	20355
CLO1313_RS04515	Clo1313_0881	462	hypothetical protein	gene901	160	94	127	80	186	231	74	60	273	268	432	515
CLO1313_RS04520	Clo1313_0882	192	hypothetical protein	gene902	53	23	39	27	42	44	13	19	34	34	155	163
CLO1313_RS04525	Clo1313_0883	345	histidine triad nucleotide-binding protein	gene903	2097	2233	2216	2430	2517	2757	2866	2701	2679	3303	4080	4251
CLO1313_RS04530	Clo1313_0884	2133	hypothetical protein	gene904	31345	28006	28673	26902	31521	30548	19218	23624	37715	40076	54692	41298
CLO1313_RS04535	Clo1313_0885	477	transposase	gene905	3	5	3	4	6	5	7	6	6	6	9	9
CLO1313_RS04540	Clo1313_0886	777	phosphoesterase	gene906	456	402	356	527	605	783	626	446	542	833	652	844
CLO1313_RS04545	Clo1313_0887	552	dTDP-4-dehydrorhamnose 3,5-epimerase	gene907	1220	1562	1104	1312	908	1022	1306	756	904	1018	2010	1918
CLO1313_RS04550	Clo1313_0888	567	hypothetical protein	gene908	670	743	617	591	553	549	724	318	499	490	873	1155
CLO1313_RS04555	Clo1313_0889	1179	hypothetical protein	gene909	748	730	711	819	948	1045	760	622	1319	1630	1508	2761
CLO1313_RS04560	Clo1313_0890	1395	LPS biosynthesis protein	gene910	6226	5556	5941	5650	7301	6935	7297	5068	8627	9118	12124	16348
CLO1313_RS04565	Clo1313_0891	558	antitermination factor NusG	gene911	3058	2310	2661	2398	2820	2562	2228	1577	3406	3429	4468	6610
CLO1313_RS04570	Clo1313_0892	1044	NAD-dependent epimerase	gene912	4806	3596	4038	3655	4029	3447	3052	2097	4863	4393	6715	6122
CLO1313_RS04575	Clo1313_0893	492	beta-1,4-galactosyltransferase enhancer	gene913	2716	1908	1977	1739	2049	1738	1502	940	2181	2082	3552	4040
CLO1313_RS04580	Clo1313_0894	495	glycosyl transferase	gene914	1223	846	867	819	878	777	687	537	1111	1055	1756	1859
CLO1313_RS04585	Clo1313_0895	891	glycosyl transferase	gene915	1778	1302	1373	1354	1450	1279	1024	747	1523	1476	2471	2609
CLO1313_RS04590	Clo1313_0896	1146	glycosyl transferase family 1	gene916	2437	1716	1826	1477	1750	1566	1218	774	1634	1429	2384	3069
CLO1313_RS04595	Clo1313_0897	906	glycosyl transferase	gene917	2875	2007	1989	1826	1836	1643	1327	1092	2158	1996	3881	3993
CLO1313_RS04600	Clo1313_0898	933	glycosyl transferase	gene918	2048	1400	1437	1268	1329	1113	951	672	1438	1332	2220	2436
CLO1313_RS04605	Clo1313_0899	1272	polymerase	gene919	2200	1312	1348	1294	1341	1115	870	653	1265	1194	2346	2261
CLO1313_RS04610	Clo1313_0900	1461	polysaccharide biosynthesis protein	gene920	2055	1458	1444	1310	1249	1117	948	716	1143	1047	2385	2204
CLO1313_RS04615	Clo1313_0901	1323	UDP-glucose 6-dehydrogenase	gene921	7964	7964	7818	6830	7750	6979	8455	7301	7220	7282	10980	10182
CLO1313_RS04620	Clo1313_0902	480	acetobutylicum phosphotransbutyrylase	gene922	1152	819	1040	824	919	798	933	844	827	737	1678	1580
CLO1313_RS04625	Clo1313_0903	405	single-stranded DNA-binding protein	gene923	2651	2498	2871	2590	2929	2539	2827	2522	2941	2771	2972	2695
CLO1313_RS04630	Clo1313_0904	1404	UDP-phosphate galactose phosphotransferase	gene924	1084	1167	1185	1433	1362	1537	1118	739	1364	1417	1622	1849
CLO1313_RS04635	Clo1313_0905	177	30S ribosomal protein S21	gene925	17334	16536	14508	17236	11301	13308	20319	16222	13329	12515	9701	21370
CLO1313_RS04640	Clo1313_0906	444	aspartyl-tRNA amidotransferase subunit B	gene926	12194	14274	10852	15426	9427	11181	15570	12756	11595	9969	6485	13846
CLO1313_RS04645	Clo1313_0907	2484	single-stranded-DNA-specific exonuclease RecJ	gene927	1176	1171	1183	1260	1063	1326	1515	1540	1380	1321	1595	2421
CLO1313_RS04650	Clo1313_0908	516	adenine phosphoribosyltransferase	gene928	809	995	980	968	716	751	876	912	789	746	1344	1383
CLO1313_RS04655	Clo1313_0909	2175	(p)ppGpp synthetase	gene929	1958	2087	1991	1988	1706	1686	1969	2127	2072	1826	2575	2961
CLO1313_RS04660	Clo1313_0910	450	D-aminoacyl-tRNA deacylase	gene930	143	163	156	188	160	195	142	160	227	195	376	454
CLO1313_RS04665	Clo1313_0911	606	MBL fold metallo-hydrolase	gene931	315	354	300	291	262	279	297	316	348	268	528	487
CLO1313_RS04670	Clo1313_0912	1518	coproporphyrinogen dehydrogenase HemZ	gene932	430	457	459	488	430	461	363	351	558	385	547	816
CLO1313_RS04675	Clo1313_0913	1128	hypothetical protein	gene933	828	871	760	881	546	649	493	411	465	394	571	752
CLO1313_RS04680	Clo1313_0914	1239	pilus biosynthesis protein	gene934	249	356	299	381	268	385	233	134	284	211	378	367
CLO1313_RS04685	Clo1313_0915	807	pilus assembly protein TadB	gene935	163	172	174	225	113	175	75	68	118	129	239	244
CLO1313_RS04690	Clo1313_0916	870	type II secretion system protein	gene936	133	154	130	166	128	145	78	62	152	110	150	130
CLO1313_RS04695	Clo1313_0917	207	hypothetical protein	gene937	1106	1175	916	1277	590	759	652	778	840	811	1556	1016
CLO1313_RS04700	Clo1313_0918	702	hypothetical protein	gene938	1074	1297	1033	1212	784	878	928	1023	771	703	769	864
CLO1313_RS04705	Clo1313_0919	630	peptidase A24	gene939	542	660	488	694	514	604	348	382	562	555	1270	691
CLO1313_RS04710	Clo1313_0920	1563	FHA domain-containing protein	gene940	482	611	446	630	384	489	229	148	218	172	242	332
CLO1313_RS04715	Clo1313_0921	1131	hypothetical protein	gene941	341	237	273	254	320	291	277	211	458	340	559	771
CLO1313_RS04720	Clo1313_0922	1254	histidine--tRNA ligase	gene942	554	726	696	710	604	732	524	548	734	766	1405	1633
CLO1313_RS04725	Clo1313_0923	1788	aspartate--tRNA ligase	gene943	2093	2395	2424	2403	2242	2365	1686	1885	3007	2840	3557	3563
CLO1313_RS04730	Clo1313_0924	525	signal peptidase I	gene944	950	733	926	918	908	997	1415	1249	1219	1102	759	2171
CLO1313_RS04735	Clo1313_0925	4302	2-hydroxyglutaryl-CoA dehydratase	gene945	46436	30159	39669	32320	32223	27961	48356	29424	44390	29056	43213	48808
CLO1313_RS04740	Clo1313_0926	210	hypothetical protein	gene946	106	173	68	172	67	89	99	152	64	72	128	119
CLO1313_RS04745	Clo1313_0927	1278	stage II sporulation protein P	gene947	27	18	25	18	18	10	13	8	15	19	38	27
CLO1313_RS04750	Clo1313_0928	282	hypothetical protein	gene948	32	13	23	10	26	31	10	8	30	21	36	30
CLO1313_RS04755	Clo1313_0929	1812	elongation factor 4	gene949	2143	2555	2188	2382	2472	2698	2467	2497	2405	2642	3135	4722
CLO1313_RS04760	Clo1313_0930	1143	coproporphyrinogen III oxidase	gene950	319	260	329	283	340	440	236	225	460	538	847	994
CLO1313_RS04765	Clo1313_0931	1056	HrcA family transcriptional regulator	gene951	2661	3979	2842	4019	2667	3598	5896	8730	2654	3491	3515	4572
CLO1313_RS04770	Clo1313_0932	681	nucleotide exchange factor GrpE	gene952	1256	1814	1477	1823	1249	1774	2370	3079	1073	1526	1371	2124
CLO1313_RS04775	Clo1313_0933	1827	molecular chaperone DnaK	gene953	8965	10436	9826	10542	8566	10163	11263	14201	9136	10214	10140	9956
CLO1313_RS04780	Clo1313_0934	1161	molecular chaperone DnaJ	gene954	536	766	790	855	682	877	917	1060	810	923	1139	1652
CLO1313_RS04785	Clo1313_0935	942	ribosomal protein L11 methyltransferase	gene955	476	547	608	612	412	474	672	480	430	451	862	973
CLO1313_RS04790	Clo1313_0936	744	16S rRNA methyltransferase	gene956	429	428	418	383	397	441	467	376	583	482	713	806
CLO1313_RS04795	Clo1313_0937	372	two-component system response regulator	gene957	258	273	207	248	252	234	302	217	349	301	274	453
CLO1313_RS04800	Clo1313_0938	204	hypothetical protein	gene958	61	76	49	51	69	57	80	61	48	74	82	114
CLO1313_RS04805	Clo1313_0939	885	hypothetical protein	gene959	2733	3052	2560	2949	2618	3167	5204	5053	2586	2962	3419	5329
CLO1313_RS04810	Clo1313_0940	282	hypothetical protein	gene960	4765	4963	5217	5491	4348	4669	8602	8333	6108	4943	2593	3570
CLO1313_RS04815	Clo1313_0941	612	guanylate kinase	gene961	2864	3461	2981	3261	2593	2793	4000	3671	2526	2309	2634	3329
CLO1313_RS04820	Clo1313_0942	207	DNA-directed RNA polymerase subunit omega	gene962	2833	4305	2755	3248	3051	3005	4117	4305	2639	2372	3634	3265
CLO1313_RS04825	Clo1313_0943	1197	peptidase ClpP	gene963	1805	1956	2006	2053	1687	1677	2837	3374	2272	1956	2486	2434
CLO1313_RS04830	Clo1313_0944	1389	glycine--tRNA ligase	gene964	9607	9907	9654	9512	10654	9625	12929	14474	10964	10321	15422	15080
CLO1313_RS04835	Clo1313_0945	1332	signal transduction histidine kinase	gene965	3428	3390	2913	3013	2418	2655	3855	2657	3005	2277	4606	4983
CLO1313_RS04840	Clo1313_0947	600	accessory gene regulator B	gene966	317	257	248	293	195	188	231	114	168	130	183	211
CLO1313_RS04845	Clo1313_0948	1074	radical SAM protein	gene967	414	374	381	403	249	263	405	146	183	140	243	156
CLO1313_RS04850	Clo1313_0949	2652	pyruvate, phosphate dikinase	gene968	15494	15121	16142	14818	17098	15929	13974	9805	14360	13738	23735	16287
CLO1313_RS04855	Clo1313_0950	1896	cellulosome anchoring protein cohesin region	gene969	3255	4363	3471	4085	2083	2432	2605	2674	1874	1666	2903	2287
CLO1313_RS04860	Clo1313_R0031	74	tRNA-Gln	gene970	3	5	3	3	3	8	18	25	13	8	21	61
CLO1313_RS04865	Clo1313_0951	402	hypothetical protein	gene971	3714	4216	3502	5087	4174	4749	5145	4927	5416	7047	4792	4710
CLO1313_RS04870	Clo1313_0952	348	cupin	gene972	1731	1514	1300	1444	1409	1585	2242	2542	1867	1709	2553	2752
CLO1313_RS04875	Clo1313_0953	1374	phosphate starvation protein PhoH	gene973	336	399	366	357	265	249	580	279	247	184	348	405
CLO1313_RS04880	Clo1313_0954	1227	glycosyl transferase family 1	gene974	2034	2134	2078	2339	1803	1783	3048	2328	2120	1989	1854	2380
CLO1313_RS04885	Clo1313_0955	1668	ribonuclease J	gene975	3786	3809	3548	3888	3808	3708	5314	5136	4131	4035	4251	4272
CLO1313_RS04890	Clo1313_0956	1248	hypothetical protein	gene976	302	320	236	394	312	375	490	528	453	409	320	557
CLO1313_RS04895	Clo1313_0957	1005	hypothetical protein	gene977	10	13	8	15	11	15	7	4	6	7	10	12
CLO1313_RS04900	Clo1313_0958	315	hypothetical protein	gene978	192	157	171	155	156	109	231	109	149	160	249	197
CLO1313_RS04905	Clo1313_0959	318	50S ribosomal protein L25	gene979	220	236	214	210	206	172	323	169	197	222	252	187
CLO1313_RS04910	Clo1313_0960	1056	nicotinate-nucleotide--dimethylbenzimidazole phosphoribosyltransferase	gene980	163	194	149	186	197	207	260	226	300	277	282	569
CLO1313_RS04915	Clo1313_0961	687	hypothetical protein	gene981	2109	2685	1955	2324	2046	1963	4043	2589	1810	2297	5250	2528
CLO1313_RS04920	Clo1313_0962	576	5-formyltetrahydrofolate cyclo-ligase	gene982	1555	1495	1370	1540	1102	1009	1929	970	915	925	1538	1222
CLO1313_RS04925	Clo1313_0964	1428	recombinase	gene983	195	80	135	113	152	139	126	90	293	153	167	282
CLO1313_RS04930	Clo1313_0965	1008	phosphohydrolase	gene984	768	759	584	759	477	439	1088	373	485	218	398	397
CLO1313_RS04935	Clo1313_0966	1209	cofactor-independent phosphoglycerate mutase	gene985	6331	6404	6262	6457	7534	7212	9731	11416	9141	10361	12131	11734
CLO1313_RS04940	Clo1313_0967	867	amidohydrolase	gene986	1333	1252	1194	1482	1302	1391	1732	1415	1388	1514	2147	3190
CLO1313_RS04945	Clo1313_0968	342	hypothetical protein	gene987	1644	1738	1638	1913	1462	1765	1942	1729	1838	1830	2133	2755
CLO1313_RS04950	Clo1313_0969	189	hypothetical protein	gene988	1438	1280	1245	1151	860	1026	1141	1133	1077	984	1752	2858
CLO1313_RS04955	Clo1313_0970	687	DNA-binding response regulator	gene989	1719	1912	1725	2004	1507	1699	1951	1982	1902	1890	2327	2408
CLO1313_RS04960	Clo1313_0971	1515	two-component sensor histidine kinase	gene990	1321	1248	1409	1280	1140	1318	1353	1125	1285	1266	1485	1661
CLO1313_RS04965	Clo1313_0972	1530	peptidase S1	gene991	3651	3969	3523	3974	3010	3918	3105	2339	3380	4732	4135	3999
CLO1313_RS04970	Clo1313_0973	1398	phosphohydrolase	gene992	963	1310	962	1194	641	649	891	339	451	648	1271	671
CLO1313_RS04975	Clo1313_0974	1467	starch synthase	gene993	7162	3535	4842	3488	4420	3720	2297	1332	7322	3628	5010	7194
CLO1313_RS04980	Clo1313_0975	642	endonuclease III	gene994	1328	1220	1195	1466	959	1176	892	715	1533	1212	1379	1565
CLO1313_RS04985	Clo1313_0976	1680	diguanylate cyclase	gene995	605	651	583	713	515	555	386	292	628	594	1066	774
CLO1313_RS04990	Clo1313_0977	696	hypothetical protein	gene996	42	22	28	40	21	19	23	6	25	18	41	44
CLO1313_RS04995	Clo1313_0978	264	transglycosylase	gene997	86	56	40	38	42	29	53	25	50	27	74	86
CLO1313_RS05000	Clo1313_0979	189	50S ribosomal protein L28	gene998	74703	66857	64100	76614	69980	69925	124393	141433	72750	68227	85408	71258
CLO1313_RS05005	Clo1313_0980	2085	ATP-dependent DNA helicase RecG	gene999	410	507	520	500	511	514	641	646	608	654	871	1001
CLO1313_RS05010	Clo1313_0981	576	methyltransferase	gene1000	1035	1244	1181	1464	1857	2287	3055	2778	2499	3118	2171	3227
CLO1313_RS05015	Clo1313_0982	480	phosphopantetheine adenylyltransferase	gene1001	1392	1539	1320	1373	1220	1245	1249	1016	993	1332	2191	1845
CLO1313_RS05020	Clo1313_0983	438	ATPase	gene1002	1934	2132	1836	1955	1941	1996	1692	1283	1494	2139	2638	2896
CLO1313_RS05025	Clo1313_0984	1308	sporulation integral membrane protein YlbJ	gene1003	1550	1626	1503	1656	1454	1396	1360	1004	1064	1215	1910	1527
CLO1313_RS05030	Clo1313_0985	1446	alpha-L-arabinofuranosidase	gene1004	745	878	715	943	615	736	929	644	440	472	561	715
CLO1313_RS05035	Clo1313_0986	738	RNA polymerase sigma factor SigI	gene1005	133	124	102	118	94	106	186	64	76	83	117	87
CLO1313_RS05040	Clo1313_0987	2040	carbohydrate-binding protein	gene1006	2841	2934	3118	3169	3547	3109	4977	4038	3239	3720	4357	2494
CLO1313_RS05045	Clo1313_0988	1224	proteinase IV	gene1007	2066	1918	1792	1639	1846	1906	1520	1358	2155	2652	3823	3673
CLO1313_RS05050	Clo1313_0989	1284	iron-sulfur cluster-binding protein	gene1008	1494	1540	1528	1610	1432	1758	1402	1399	2065	2302	2845	3724
CLO1313_RS05055	Clo1313_0990	1179	histidine kinase	gene1009	476	657	393	498	192	125	660	197	67	51	96	72
CLO1313_RS05060	Clo1313_0991	651	DNA-binding response regulator	gene1010	175	245	139	207	60	35	189	81	26	9	17	10
CLO1313_RS05065	Clo1313_0992	2469	chemotaxis protein	gene1011	276	160	211	179	187	146	169	97	168	114	183	219
CLO1313_RS05070	Clo1313_0993	1737	phosphoglucomutase	gene1012	12745	11224	11582	10467	11745	10957	12627	9247	12571	13040	18224	16477
CLO1313_RS05075	Clo1313_0994	3546	DNA polymerase III subunit alpha	gene1013	8651	4333	6041	4451	4948	4537	3436	2771	6710	4037	4811	7794
CLO1313_RS05080	Clo1313_0995	234	tryptophan RNA-binding attenuator protein	gene1014	4332	4551	3903	4502	3887	4599	6741	5460	4848	5177	4259	10365
CLO1313_RS05085	Clo1313_0996	198	hypothetical protein	gene1015	1507	1904	1687	2361	1805	2057	3315	2566	2357	2245	1449	2165
CLO1313_RS05090	Clo1313_0997	975	6-phosphofructokinase	gene1016	5858	6630	6624	6469	6614	7003	6305	5399	8621	8435	7668	8566
CLO1313_RS05095	Clo1313_0998	417	4-hydroxybenzoyl-CoA thioesterase	gene1017	1266	1320	1112	1108	1161	1177	886	816	1229	1411	2147	2558
CLO1313_RS05100	Clo1313_0999	543	CDP-alcohol phosphatidyltransferase	gene1018	915	795	761	782	834	839	512	476	760	1087	1984	1668
CLO1313_RS05105	Clo1313_1000	780	copper amine oxidase	gene1019	1268	2048	1257	1549	757	578	1246	513	453	371	653	627
CLO1313_RS05110	Clo1313_1001	3153	carbohydrate-binding protein	gene1020	2521	3767	2908	3115	1742	1253	2328	1069	788	679	1584	1043
CLO1313_RS05115	Clo1313_1002	2268	glycosyl hydrolase	gene1021	3107	3868	3190	3525	1747	1271	2430	1159	1088	791	1466	897
CLO1313_RS05120	Clo1313_1003	456	hypothetical protein	gene1022	117	135	98	169	105	101	152	109	122	120	253	220
CLO1313_RS05125	Clo1313_1005	2583	phosphoenolpyruvate synthase	gene1023	1036	1307	1034	1252	1005	1189	1342	1062	1127	1311	1783	1765
CLO1313_RS05130	Clo1313_1006	1011	transporter	gene1024	1019	966	943	1015	1045	995	920	769	1340	1137	1343	2984
CLO1313_RS05135	Clo1313_1007	1398	guanine permease	gene1025	39766	30425	42514	29520	45500	31298	60820	44318	42230	44521	51184	44143
CLO1313_RS05140	Clo1313_1008	522	5-(carboxyamino)imidazole ribonucleotide mutase	gene1026	2033	1625	2635	1664	2514	2067	2178	1985	2427	2873	5218	4486
CLO1313_RS05145	Clo1313_1009	1467	amidophosphoribosyltransferase	gene1027	5444	4416	7081	4276	5891	5122	5463	5148	6752	7043	12161	10020
CLO1313_RS05150	Clo1313_1010	1023	phosphoribosylformylglycinamidine cyclo-ligase	gene1028	3766	3262	4752	2900	3877	3586	3667	3416	4904	4728	8333	7491
CLO1313_RS05155	Clo1313_1011	630	phosphoribosylglycinamide formyltransferase	gene1029	2889	2549	3799	2389	3382	2900	3741	3401	4301	3996	4986	4353
CLO1313_RS05160	Clo1313_1012	1545	bifunctional phosphoribosylaminoimidazolecarboxamide formyltransferase/inosine monophosphate cyclohydrolase	gene1030	5662	5064	7551	4567	6062	5697	5535	5777	7180	7288	12850	9879
CLO1313_RS05165	Clo1313_1013	1260	phosphoribosylamine--glycine ligase	gene1031	10151	8019	11869	8271	11215	10029	11312	10116	12158	10967	13555	11656
CLO1313_RS05170	Clo1313_1014	1173	glycosyl transferase	gene1032	314	348	253	343	187	157	452	141	116	86	225	280
CLO1313_RS05175	Clo1313_1015	462	GCN5 family N-acetyltransferase	gene1033	23	11	19	12	9	13	16	10	11	11	16	56
CLO1313_RS05180	Clo1313_1016	621	nicotinate-nicotinamide nucleotide adenylyltransferase	gene1034	528	325	415	375	487	581	585	546	906	646	726	1528
CLO1313_RS05185	Clo1313_1017	570	phosphohydrolase	gene1035	1203	984	1120	973	1102	1159	977	964	1531	1232	1225	1878
CLO1313_RS05190	Clo1313_1018	597	hypothetical protein	gene1036	348	234	267	237	294	261	198	167	381	278	367	583
CLO1313_RS05195	Clo1313_1019	342	ribosome silencing factor RsfS	gene1037	542	379	364	430	473	592	704	667	694	514	474	1373
CLO1313_RS05200	Clo1313_1020	2478	leucine--tRNA ligase	gene1038	11991	13386	12285	13990	14616	15520	13303	13941	17928	17698	18867	18176
CLO1313_RS05205	Clo1313_1021	23868	cellulose 1,4-beta-cellobiosidase	gene1039	6698	5187	6762	5634	7644	8817	3964	4585	13161	12785	15507	19912
CLO1313_RS05210	Clo1313_1022	771	chemotaxis protein	gene1040	45	34	25	52	19	11	24	7	3	3	13	13
CLO1313_RS05215	Clo1313_1023	444	hypothetical protein	gene1041	45	47	32	50	12	11	44	17	3	4	5	1
CLO1313_RS05220	Clo1313_1024	1731	AMP-dependent synthetase	gene1042	3360	3470	3253	3548	3492	3625	4235	2963	3391	3636	3776	4714
CLO1313_RS05225	Clo1313_1025	1299	serine-type D-Ala-D-Ala carboxypeptidase	gene1043	1951	2178	1800	2530	1694	1939	2405	1359	1465	1541	1198	1658
CLO1313_RS05230	Clo1313_1026	891	competence protein ComEA	gene1044	31	17	22	23	18	17	29	13	37	20	38	40
CLO1313_RS05235	Clo1313_1027	618	sporulation protein	gene1045	3567	3656	3618	3800	3101	3226	3127	3018	3747	3715	4278	3956
CLO1313_RS05240	Clo1313_1029	1908	threonine--tRNA ligase	gene1046	5313	5975	5427	6054	5470	5931	3942	3633	6635	7042	8353	9265
CLO1313_RS05245		303	hypothetical protein	gene1047	191	191	145	223	168	194	275	317	203	220	134	441
CLO1313_RS05250	Clo1313_1030	831	thymidylate synthase	gene1048	2494	2526	2168	2786	1800	1782	3137	1928	1909	1860	1901	2314
CLO1313_RS05255	Clo1313_1031	504	dihydrofolate reductase	gene1049	1299	1159	1102	970	955	856	1018	668	810	794	1680	1433
CLO1313_RS05260	Clo1313_1032	495	translation initiation factor IF-3	gene1050	5099	6052	4871	6337	5450	6362	9046	12245	5814	5805	3966	9308
CLO1313_RS05265	Clo1313_1033	198	50S ribosomal protein L35	gene1051	2889	3207	2409	2611	2301	2489	3910	5042	2304	2318	2921	6295
CLO1313_RS05270	Clo1313_1034	354	50S ribosomal protein L20	gene1052	9197	8767	7453	7950	7579	8070	9985	16184	6974	8246	10290	13324
CLO1313_RS05275	Clo1313_1035	804	23S rRNA (guanosine(2251)-2\'-O)-methyltransferase RlmB	gene1053	385	483	304	450	212	232	466	350	158	149	227	376
CLO1313_RS05280	Clo1313_1036	8769	glycosyl transferase	gene1054	1905	2513	1833	2276	1060	1102	1283	882	1129	723	1061	1332
CLO1313_RS05285	Clo1313_1037	897	hypothetical protein	gene1055	546	556	520	643	564	699	763	651	875	870	1082	1139
CLO1313_RS05290	Clo1313_1038	1092	hypothetical protein	gene1056	206	227	259	232	238	274	220	147	242	212	286	370
CLO1313_RS05295	Clo1313_1039	702	leucyl/phenylalanyl-tRNA--protein transferase	gene1057	304	284	255	394	270	341	271	201	312	246	271	306
CLO1313_RS05300	Clo1313_1040	2328	ATP-dependent Clp protease ATP-binding subunit ClpA	gene1058	4033	3722	3419	3640	3063	3169	4362	3287	3082	2658	3848	3509
CLO1313_RS05305	Clo1313_1041	300	ATP-dependent Clp protease adaptor ClpS	gene1059	900	649	667	665	635	664	815	553	630	527	1017	909
CLO1313_RS05310	Clo1313_1042	372	permease	gene1060	16	7	8	7	7	10	7	5	16	10	7	10
CLO1313_RS05315	Clo1313_1043	381	permease	gene1061	6	2	3	4	6	7	9	6	8	3	7	15
CLO1313_RS05320	Clo1313_1044	273	hypothetical protein	gene1062	934	747	718	707	769	911	800	605	704	841	1328	1386
CLO1313_RS05325	Clo1313_1045	939	hypothetical protein	gene1063	4735	6331	3966	5511	3129	3470	2989	2285	2415	3193	5805	4312
CLO1313_RS05330	Clo1313_1046	1365	TrpB-like pyridoxal-phosphate dependent enzyme	gene1064	34289	40066	38275	42107	38502	37152	26474	22397	25853	29736	30511	27484
CLO1313_RS05335	Clo1313_1047	579	hypothetical protein	gene1065	57	79	72	84	56	70	38	44	50	55	64	86
CLO1313_RS05340	Clo1313_1048	1800	hypothetical protein	gene1066	233	253	206	259	242	225	266	211	251	304	328	439
CLO1313_RS05345	Clo1313_1049	363	GCN5 family N-acetyltransferase	gene1067	123	63	75	84	65	82	90	63	120	75	98	208
CLO1313_RS05350	Clo1313_1051	1524	membrane protein	gene1068	1653	1524	1626	1665	2250	2161	1483	1064	3000	2759	4625	4595
CLO1313_RS05355	Clo1313_1052	1929	serine protease	gene1069	24945	6109	13816	6390	10114	7349	4213	2950	17124	5024	8891	12955
CLO1313_RS05360	Clo1313_1053	1215	sporulation protein YhbH	gene1070	776	499	505	386	364	595	1096	506	1062	419	1238	1388
CLO1313_RS05365	Clo1313_1054	1389	stage V sporulation protein R	gene1071	787	810	623	871	575	1008	2830	908	813	793	1516	1652
CLO1313_RS05370	Clo1313_1055	1176	MFS transporter	gene1072	345	390	423	512	728	681	557	428	1404	1295	1055	1994
CLO1313_RS05375	Clo1313_1056	828	purine-nucleoside phosphorylase	gene1073	585	611	727	612	854	775	921	741	916	939	1475	1819
CLO1313_RS05380	Clo1313_1057	1245	adenosylhomocysteinase	gene1074	1909	2152	2277	2167	2603	2523	3723	2672	4980	3811	3937	3210
CLO1313_RS05385	Clo1313_1058	1296	5-methylthioadenosine/S-adenosylhomocysteine deaminase	gene1075	2442	2367	2557	2428	2510	2335	3967	2161	4222	3354	2882	3664
CLO1313_RS05390	Clo1313_R0032	76	tRNA-Thr	gene1076	33	29	28	33	58	59	120	119	51	75	38	63
CLO1313_RS05395		1843	hypothetical protein	gene1077	255	320	258	299	294	376	437	376	335	391	394	556
CLO1313_RS05400		1238	hypothetical protein	gene1078	533	483	423	414	389	415	392	330	457	496	582	786
CLO1313_RS05405		345	hypothetical protein	gene1079	128	108	84	71	110	124	66	70	101	95	142	146
CLO1313_RS05410		1241	hypothetical protein	gene1080	325	275	259	240	248	271	305	214	278	268	384	358
CLO1313_RS05415		345	hypothetical protein	gene1081	206	111	141	95	116	127	96	60	128	122	170	155
CLO1313_RS05420	Clo1313_1065	1269	hypothetical protein	gene1082	341	218	209	192	188	180	192	137	220	170	276	305
CLO1313_RS05425	Clo1313_1066	1224	transposase	gene1083	0	0	0	0	0	1	0	0	0	0	0	1
CLO1313_RS05430	Clo1313_1067	1032	hypothetical protein	gene1084	110	93	75	81	89	115	64	59	232	286	352	596
CLO1313_RS05435	Clo1313_1068	645	haloacid dehalogenase	gene1085	233	180	192	172	236	190	223	132	159	162	378	269
CLO1313_RS05440	Clo1313_1069	432	hypothetical protein	gene1086	100	83	69	83	100	97	69	49	85	60	126	102
CLO1313_RS05445	Clo1313_1070	969	ABC transporter	gene1087	135	147	142	167	196	215	86	63	303	335	493	465
CLO1313_RS05450	Clo1313_1071	783	multidrug ABC transporter permease	gene1088	95	92	123	129	194	169	88	58	320	231	382	606
CLO1313_RS05455	Clo1313_1072	855	hypothetical protein	gene1089	319	237	331	342	386	380	374	445	814	639	643	1482
CLO1313_RS05460	Clo1313_1073	936	alpha/beta hydrolase	gene1090	447	458	405	426	333	407	424	384	561	584	557	815
CLO1313_RS05465	Clo1313_1074	1281	hypothetical protein	gene1091	567	596	573	529	528	598	345	247	649	697	1144	996
CLO1313_RS05470	Clo1313_1075	669	hypothetical protein	gene1092	390	452	487	382	427	402	205	147	432	478	986	835
CLO1313_RS05475	Clo1313_1076	930	magnesium chelatase	gene1093	458	570	548	546	468	517	521	335	480	462	863	656
CLO1313_RS05480	Clo1313_1077	1272	hypothetical protein	gene1094	447	496	513	505	448	420	322	185	441	393	563	591
CLO1313_RS05485	Clo1313_1078	2283	transglutaminase	gene1095	575	641	602	665	536	500	539	238	448	404	837	648
CLO1313_RS05490	Clo1313_1079	387	hypothetical protein	gene1096	503	533	471	540	402	309	556	254	337	277	463	266
CLO1313_RS05495	Clo1313_1080	195	small, acid-soluble spore protein H	gene1097	155	156	146	165	138	169	147	137	121	106	258	154
CLO1313_RS05500	Clo1313_1081	675	isochorismatase	gene1098	224	235	229	189	153	174	179	211	191	195	376	391
CLO1313_RS05505	Clo1313_1082	1461	nicotinate phosphoribosyltransferase	gene1099	381	374	349	316	328	305	440	368	353	282	511	484
CLO1313_RS05510	Clo1313_1083	447	chemotaxis protein CheC	gene1100	14935	22567	16323	26343	13228	13348	17749	24481	8593	10687	15935	4855
CLO1313_RS05515	Clo1313_1084	810	hypothetical protein	gene1101	244	291	184	271	170	281	66	79	157	126	213	182
CLO1313_RS05520	Clo1313_1085	825	hypothetical protein	gene1102	172	246	170	262	191	241	55	67	122	109	171	169
CLO1313_RS05525	Clo1313_1086	648	pilus assembly protein PilZ	gene1103	984	1047	900	1047	596	673	855	405	665	552	1454	862
CLO1313_RS05530	Clo1313_1087	1149	hypothetical protein	gene1104	944	883	1007	1034	1103	1251	691	517	1720	1321	1249	2403
CLO1313_RS05535	Clo1313_1089	1248	D-alanyl-D-alanine carboxypeptidase	gene1105	2453	3302	2513	3442	2655	3156	3638	2741	2282	2959	4292	3227
CLO1313_RS05540	Clo1313_1090	876	4-hydroxy-tetrahydrodipicolinate reductase	gene1106	641	675	590	745	555	671	689	767	1893	1264	2655	1640
CLO1313_RS05545	Clo1313_1091	1152	serine hydrolase	gene1107	192	85	130	103	129	123	113	74	291	140	264	336
CLO1313_RS05550	Clo1313_1093	1389	hypothetical protein	gene1108	332	329	352	302	338	407	281	229	302	281	521	440
CLO1313_RS05555	Clo1313_1094	870	AmmeMemoRadiSam system radical SAM enzyme	gene1109	235	184	215	229	225	237	147	156	210	156	316	232
CLO1313_RS05560	Clo1313_1095	879	membrane protein	gene1110	1873	1962	1902	2213	1656	2282	2352	2379	1477	1572	2021	2596
CLO1313_RS05565	Clo1313_1096	1212	hypothetical protein	gene1111	2052	2174	1978	2079	1758	2260	1701	1706	1595	1702	2128	2007
CLO1313_RS05570	Clo1313_1097	1587	hypothetical protein	gene1112	4623	4639	4662	5416	4661	5082	3896	4689	3837	3681	3772	2824
CLO1313_RS05575	Clo1313_1098	1350	phosphoglucosamine mutase	gene1113	1221	1078	1257	1074	988	949	690	722	1000	930	1536	1616
CLO1313_RS05580	Clo1313_1099	1824	glutamine--fructose-6-phosphate aminotransferase	gene1114	1705	1713	1964	1839	1634	1676	1555	1665	1670	1495	2689	2406
CLO1313_RS05585	Clo1313_1100	399	MULTISPECIES: transcriptional regulator	gene1115	236	235	147	250	237	262	246	309	171	207	378	492
CLO1313_RS05590	Clo1313_1101	1056	MULTISPECIES: arsenical-resistance protein	gene1116	261	316	230	334	248	319	263	264	301	292	504	422
CLO1313_RS05595	Clo1313_1102	402	MULTISPECIES: protein-tyrosine-phosphatase	gene1117	121	165	141	153	136	163	95	83	175	111	191	276
CLO1313_RS05600	Clo1313_1103	855	hypothetical protein	gene1118	176	168	163	198	177	227	112	113	193	210	378	312
CLO1313_RS05605		294	transposase	gene1119	2	0	0	0	0	0	1	1	2	0	0	0
CLO1313_RS05610		843	integrase	gene1120	0	0	0	0	0	0	0	0	0	0	0	0
CLO1313_RS05615	Clo1313_1105	216	hypothetical protein	gene1121	21	32	28	24	14	26	21	14	16	16	32	21
CLO1313_RS05620	Clo1313_1106	2364	type II secretion system protein E	gene1122	16234	20962	18838	20220	16262	17790	17603	10909	12204	14432	18478	17792
CLO1313_RS05625	Clo1313_1107	1056	twitching motility protein PilT	gene1123	4860	5836	5877	6267	5613	5828	4226	2827	5284	5285	5337	4813
CLO1313_RS05630	Clo1313_1108	1215	secretion system protein	gene1124	5153	5379	5668	5093	4909	4850	2587	984	3636	4532	6802	4440
CLO1313_RS05635	Clo1313_1109	507	prepilin-type N-terminal cleavage/methylation domain-containing protein	gene1125	22329	27352	19302	25280	20589	21659	9422	10263	26810	26450	45051	20938
CLO1313_RS05640	Clo1313_1110	561	prepilin-type N-terminal cleavage/methylation domain-containing protein	gene1126	1076	939	1002	801	984	927	304	163	916	987	1983	1844
CLO1313_RS05645	Clo1313_1111	552	fimbrial protein	gene1127	1387	1121	1396	978	1117	1044	364	187	1077	1137	2489	1398
CLO1313_RS05650	Clo1313_1112	1293	hypothetical protein	gene1128	2693	2412	2738	2185	2348	2187	704	419	2389	2358	4629	3232
CLO1313_RS05655	Clo1313_1113	522	prepilin-type N-terminal cleavage/methylation domain-containing protein	gene1129	604	609	638	527	650	588	167	131	620	661	1325	810
CLO1313_RS05660	Clo1313_1114	2550	hypothetical protein	gene1130	3209	2998	3305	2654	3035	2713	889	645	3102	3045	5415	3555
CLO1313_RS05665	Clo1313_1115	1290	hypothetical protein	gene1131	8690	6483	7959	6660	8388	6800	2367	1510	7343	7252	12066	7127
CLO1313_RS05670	Clo1313_1116	774	translocation-enhancing protein TepA	gene1132	86	84	112	63	92	85	43	24	122	152	171	178
CLO1313_RS05675	Clo1313_1117	225	hypothetical protein	gene1133	19	14	8	11	12	16	8	10	5	13	29	35
CLO1313_RS05680	Clo1313_1118	2427	cell division protein FtsK	gene1134	6624	4426	7183	4366	5141	6435	3513	3244	7448	5242	8920	6994
CLO1313_RS05685	Clo1313_1119	1920	YgiQ family radical SAM protein	gene1135	4911	3557	4572	3517	2568	3871	4541	3359	4600	3148	5206	6079
CLO1313_RS05690	Clo1313_1120	858	bifunctional 5,10-methylene-tetrahydrofolate dehydrogenase/5,10-methylene-tetrahydrofolate cyclohydrolase	gene1136	2768	2626	2900	2749	2559	3284	3738	2791	3718	3213	3179	4951
CLO1313_RS05695	Clo1313_1121	678	ATPase	gene1137	1541	1454	1613	1487	1508	1835	2475	1449	2144	1805	1848	3091
CLO1313_RS05700	Clo1313_1122	1575	ribonuclease Y	gene1138	53893	58458	53641	59336	46936	56323	87252	80872	53981	46979	42218	52597
CLO1313_RS05705	Clo1313_1123	783	metallophosphoesterase	gene1139	3811	3235	3515	3473	2484	2673	3131	2556	2591	1788	2449	3722
CLO1313_RS05710	Clo1313_1124	267	stage V sporulation protein S	gene1140	3653	3932	3396	3315	2422	2127	3304	1690	2072	2264	5868	3092
CLO1313_RS05715	Clo1313_1125	741	hypothetical protein	gene1141	294	231	277	269	257	293	311	233	408	305	333	304
CLO1313_RS05720	Clo1313_1126	264	hypothetical protein	gene1142	37	33	31	31	23	22	57	19	41	29	34	34
CLO1313_RS05725	Clo1313_1127	987	spore coat protein	gene1143	37	27	15	22	30	30	40	28	27	28	32	46
CLO1313_RS05730	Clo1313_1128	1293	glycosyl transferase family 1	gene1144	17	20	19	20	18	28	21	14	11	34	47	42
CLO1313_RS05735	Clo1313_1129	1038	spore coat protein	gene1145	12	14	14	11	9	8	8	7	15	21	33	28
CLO1313_RS05740	Clo1313_1130	1050	homoserine kinase	gene1146	29	17	22	15	25	19	17	10	27	19	33	44
CLO1313_RS05745	Clo1313_1131	258	transcription initiation factor IIE	gene1147	86	56	86	93	83	81	114	115	103	120	191	98
CLO1313_RS05750	Clo1313_1132	468	hypothetical protein	gene1148	13	11	18	22	18	17	15	15	11	13	18	36
CLO1313_RS05755	Clo1313_1133	324	carbohydrate-binding protein	gene1149	14	15	14	16	18	21	26	12	13	34	15	23
CLO1313_RS05760	Clo1313_1134	2463	nucleotidyltransferase	gene1150	1694	698	998	685	1023	843	394	311	1482	443	1585	1424
CLO1313_RS05765	Clo1313_1135	318	hypothetical protein	gene1151	10463	6424	8087	6089	7083	6388	4140	3026	7360	5740	12754	6765
CLO1313_RS05770	Clo1313_1136	630	hypothetical protein	gene1152	9	1	8	4	12	8	3	4	13	6	8	20
CLO1313_RS05775	Clo1313_1137	714	hypothetical protein	gene1153	911	780	759	900	700	940	1297	840	676	666	576	1265
CLO1313_RS05780	Clo1313_1138	702	hypothetical protein	gene1154	1756	2213	1868	2349	2133	2502	2582	1913	1859	1832	1592	1163
CLO1313_RS05785	Clo1313_1139	963	delta-lactam-biosynthetic de-N-acetylase	gene1155	18	7	18	14	10	15	26	17	16	20	23	20
CLO1313_RS05790	Clo1313_1140	318	sporulation protein YqfC	gene1156	12	13	3	7	6	7	15	12	14	11	14	21
CLO1313_RS05795	Clo1313_1141	1197	sporulation protein YqfD	gene1157	1751	1888	1632	1742	1613	1881	2538	2035	1638	1348	2109	2324
CLO1313_RS05800	Clo1313_1142	951	phosphate starvation-inducible protein PhoH	gene1158	1912	2241	2167	2226	1512	1770	2101	1411	1515	1183	1308	1507
CLO1313_RS05805	Clo1313_1143	2202	phosphohydrolase	gene1159	3455	2933	2786	2874	2515	2528	1988	1235	2232	1816	2692	3132
CLO1313_RS05810	Clo1313_1144	489	endoribonuclease YbeY	gene1160	1743	1053	1190	934	1239	1141	910	800	1359	962	1708	2260
CLO1313_RS05815	Clo1313_1145	387	cytidine deaminase	gene1161	944	901	900	890	945	863	1096	674	1126	733	813	823
CLO1313_RS05820	Clo1313_1146	894	GTPase Era	gene1162	1754	1563	1447	1424	1210	1134	1194	764	1265	919	1746	1708
CLO1313_RS05825	Clo1313_1148	756	DNA repair protein RecO	gene1163	1097	1057	845	1093	822	856	721	447	780	640	1005	948
CLO1313_RS05830	Clo1313_1149	663	pilus assembly protein PilZ	gene1164	1088	1936	1050	1467	659	772	830	561	316	385	565	431
CLO1313_RS05835	Clo1313_1150	1164	cysteine desulfurase	gene1165	2133	1953	1973	2114	1937	2165	2784	2684	2734	2339	2171	3481
CLO1313_RS05840	Clo1313_1151	1179	tRNA sulfurtransferase ThiI	gene1166	4393	4781	4745	5255	4710	5050	5671	5488	4788	4946	3706	4309
CLO1313_RS05845	Clo1313_1152	1425	vanomycin resistance protein VanB	gene1167	1274	1194	992	1418	1062	1014	824	555	814	679	1471	752
CLO1313_RS05850	Clo1313_1153	687	hypothetical protein	gene1168	90	85	74	73	40	39	135	66	23	29	42	32
CLO1313_RS05855	Clo1313_1154	984	AIR synthase	gene1169	1212	1298	1208	1320	1279	1572	1294	1171	1793	1540	1242	2424
CLO1313_RS05860		282	hypothetical protein	gene1170	4633	5645	5127	8160	7190	8173	8689	12440	8560	13172	10691	7605
CLO1313_RS05865	Clo1313_1155	1239	serine hydroxymethyltransferase	gene1171	15419	15260	17156	14949	11740	9285	15530	12161	9459	9331	9601	9798
CLO1313_RS05870	Clo1313_1156	195	hypothetical protein	gene1172	636	448	509	446	315	341	333	256	299	439	905	807
CLO1313_RS05875	Clo1313_1157	2673	transglutaminase	gene1173	1164	1136	1204	1337	1844	2034	822	713	1696	1888	2197	2695
CLO1313_RS05880	Clo1313_1158	1209	hypothetical protein	gene1174	587	469	491	489	731	773	364	273	557	786	1132	1286
CLO1313_RS05885	Clo1313_1159	957	magnesium chelatase	gene1175	1699	1471	1479	1598	1620	1747	1577	1573	1537	1711	1930	3133
CLO1313_RS05890	Clo1313_1160	954	L-lactate dehydrogenase	gene1176	235	83	164	119	261	193	191	102	100	158	135	140
CLO1313_RS05895	Clo1313_1161	1242	damage-inducible protein CinA	gene1177	680	884	962	904	781	1001	651	895	1155	959	1420	1984
CLO1313_RS05900	Clo1313_1162	1578	lipid II flippase MurJ	gene1178	532	506	600	485	491	517	241	359	613	513	1301	1396
CLO1313_RS05905	Clo1313_1163	1050	DNA recombination/repair protein RecA	gene1179	3433	4134	3651	4385	3558	4687	2788	3016	4533	5080	6403	7778
CLO1313_RS05910	Clo1313_1164	621	recombinase RecX	gene1180	945	1214	952	987	931	1091	1255	914	790	1098	1695	1684
CLO1313_RS05915	Clo1313_1165	1536	rhomboid family intramembrane serine protease	gene1181	1879	2065	1800	2042	1561	1701	1799	1324	1508	1809	2026	2210
CLO1313_RS05920	Clo1313_1166	546	hypothetical protein	gene1182	6755	6865	5258	6985	4939	4890	6212	3175	3565	4830	6486	4503
CLO1313_RS05925	Clo1313_1167	1341	ABC transporter substrate-binding protein	gene1183	491	564	400	486	238	166	1420	373	135	87	149	149
CLO1313_RS05930	Clo1313_1168	327	hypothetical protein	gene1184	84	153	95	184	73	117	95	71	40	71	134	65
CLO1313_RS05935	Clo1313_1169	330	hypothetical protein	gene1185	83	126	99	132	92	96	125	98	48	68	90	104
CLO1313_RS05940	Clo1313_1170	243	hypothetical protein	gene1186	133	118	93	105	101	127	133	110	48	55	154	209
CLO1313_RS05945	Clo1313_R0033	87	tRNA-Leu	gene1187	4	4	0	6	8	7	66	135	8	7	4	17
CLO1313_RS05950	Clo1313_1171	540	nucleotidyltransferase	gene1188	1541	1562	1312	1680	1492	1472	1770	1627	1250	1317	1655	2013
CLO1313_RS05955	Clo1313_1172	1401	UDP-N-acetylmuramoylalanine--D-glutamate ligase	gene1189	2893	3035	2882	3359	3085	3123	2346	1835	3049	3141	3675	3649
CLO1313_RS05960	Clo1313_R0034	86	tRNA-Tyr	gene1190	33	23	23	34	27	30	156	228	131	65	53	302
CLO1313_RS05965	Clo1313_R0035	76	tRNA-Phe	gene1191	2	4	8	7	2	9	35	48	18	8	0	16
CLO1313_RS05970	Clo1313_R0036	77	tRNA-Met	gene1192	56	25	25	80	88	170	632	902	311	232	46	438
CLO1313_RS05975	Clo1313_1173	1011	DNA polymerase III subunit delta	gene1193	391	397	370	439	574	643	695	467	687	638	532	1340
CLO1313_RS05980	Clo1313_1174	270	30S ribosomal protein S20	gene1194	23089	22480	21376	27659	21452	23813	28904	40356	24324	24116	18616	28928
CLO1313_RS05985	Clo1313_1175	990	GPR endopeptidase	gene1195	113	105	77	132	77	68	101	40	71	66	63	39
CLO1313_RS05990	Clo1313_1176	849	cell wall hydrolase	gene1196	1282	1512	1371	1837	1297	1227	2925	1844	1564	1323	842	1854
CLO1313_RS05995	Clo1313_1177	696	hypothetical protein	gene1197	291	345	266	392	259	301	401	331	267	261	329	482
CLO1313_RS06000	Clo1313_1178	1992	DNA ligase (NAD(+)) LigA	gene1198	1045	1247	1205	1155	1026	1163	978	887	1154	1223	2029	1841
CLO1313_RS06005	Clo1313_1180	558	hypothetical protein	gene1199	921	1322	927	1201	864	971	1115	1017	1252	1428	2098	1781
CLO1313_RS06010	Clo1313_1181	288	aspartyl/glutamyl-tRNA(Asn/Gln) amidotransferase subunit C	gene1200	180	153	205	236	239	321	271	228	286	333	291	680
CLO1313_RS06015	Clo1313_1182	1461	aspartyl/glutamyl-tRNA amidotransferase subunit A	gene1201	483	619	598	687	647	771	521	410	720	776	813	855
CLO1313_RS06020	Clo1313_1183	1434	aspartyl/glutamyl-tRNA amidotransferase subunit B	gene1202	420	447	503	410	588	565	316	209	596	651	900	918
CLO1313_RS06025	Clo1313_1184	825	hypothetical protein	gene1203	1257	1031	900	897	1120	1033	638	512	1115	1329	2059	1627
CLO1313_RS06030	Clo1313_1185	999	phosphate acetyltransferase	gene1204	0	0	0	0	0	0	0	0	0	0	0	0
CLO1313_RS06035	Clo1313_1186	1200	acetate kinase	gene1205	0	0	0	0	0	0	0	0	0	0	0	0
CLO1313_RS06040	Clo1313_1187	504	hypothetical protein	gene1206	45	101	43	159	53	232	115	732	64	36	9	39
CLO1313_RS06045	Clo1313_1188	201	50S ribosomal protein L32	gene1207	479	1272	448	1591	508	1842	906	8567	398	404	205	188
CLO1313_RS06050	Clo1313_1189	1323	radical SAM protein	gene1208	81	62	56	89	82	123	54	136	124	84	110	143
CLO1313_RS06055	Clo1313_1190	1323	ribosome biogenesis GTPase Der	gene1209	539	666	477	652	433	664	539	757	633	547	898	1330
CLO1313_RS06060	Clo1313_1191	651	acyl-phosphate glycerol 3-phosphate acyltransferase	gene1210	265	325	259	321	258	400	229	275	412	309	610	618
CLO1313_RS06065	Clo1313_1192	1020	glycerol-3-phosphate dehydrogenase	gene1211	723	1035	789	952	799	1130	862	970	1154	942	856	1222
CLO1313_RS06070	Clo1313_1193	1479	stage IV sporulation protein A	gene1212	191	191	164	212	98	131	207	162	119	71	109	176
CLO1313_RS06075	Clo1313_1194	1380	ABC transporter substrate-binding protein	gene1213	946100	1471587	885104	1473228	977726	1315553	822474	1207488	898993	1171075	1033290	720969
CLO1313_RS06080	Clo1313_1195	984	ABC transporter permease	gene1214	61762	71355	51055	62863	42428	55924	19821	30783	35162	42925	88198	64409
CLO1313_RS06085	Clo1313_1196	870	sugar ABC transporter permease	gene1215	78684	108466	76941	111996	71461	93452	41239	59125	62790	79232	99527	57166
CLO1313_RS06090	Clo1313_1197	297	hypothetical protein	gene1216	52	59	40	83	46	74	103	168	85	71	96	191
CLO1313_RS06095	Clo1313_1198	1059	N-acetylmuramoyl-L-alanine amidase	gene1217	1899	2698	1877	2372	1415	1778	2296	3476	1018	1022	1989	1497
CLO1313_RS06100	Clo1313_1199	423	hypothetical protein	gene1218	701	947	609	1132	619	1170	872	1408	651	528	481	498
CLO1313_RS06105	Clo1313_1200	213	hypothetical protein	gene1219	436	628	441	917	371	597	458	696	302	274	417	270
CLO1313_RS06110	Clo1313_1201	2382	DNA mismatch repair protein MutS	gene1220	2911	4834	2662	4397	2333	4470	4499	7738	3079	2563	4248	5457
CLO1313_RS06115	Clo1313_1202	1083	sporulation integral membrane protein YtvI	gene1221	721	844	589	1212	669	1305	553	752	753	564	646	989
CLO1313_RS06120	Clo1313_1203	711	sporulation sigma factor SigK	gene1222	35	49	29	73	46	84	34	29	23	24	74	54
CLO1313_RS06125	Clo1313_1204	1656	peptidoglycan glycosyltransferase	gene1223	122	126	70	112	57	109	91	83	94	59	75	52
CLO1313_RS06130	Clo1313_1205	1236	peptidase U32	gene1224	1032	1027	778	1053	692	971	450	657	893	570	799	1385
CLO1313_RS06135	Clo1313_1206	639	O-methyltransferase	gene1225	821	884	625	899	507	713	324	449	620	455	589	989
CLO1313_RS06140	Clo1313_1207	1122	aminodeoxychorismate lyase	gene1226	3767	4391	2795	4113	2594	3869	2642	3532	3146	2542	4336	5565
CLO1313_RS06145	Clo1313_1208	1845	GTP-binding protein	gene1227	2273	4140	2282	4888	2199	4100	3916	5595	3007	2599	2207	4266
CLO1313_RS06150	Clo1313_1209	759	30S ribosomal protein S2	gene1228	17520	25693	15975	26126	16258	26786	35577	58862	21733	18969	19591	27186
CLO1313_RS06155	Clo1313_1210	648	elongation factor Ts	gene1229	23196	35217	19800	33969	20209	31669	27286	46155	19909	18613	22047	24821
CLO1313_RS06160	Clo1313_1211	708	UMP kinase	gene1230	591	918	734	959	561	935	684	1088	587	568	797	883
CLO1313_RS06165	Clo1313_1212	558	ribosome recycling factor	gene1231	2258	2715	1935	2089	1406	1633	935	1394	954	1123	2172	1626
CLO1313_RS06170	Clo1313_1213	201	hypothetical protein	gene1232	691	1409	873	1398	758	957	644	978	562	594	502	193
CLO1313_RS06175	Clo1313_1214	759	isoprenyl transferase	gene1233	1187	1556	1046	1675	678	1245	994	1539	717	737	901	1517
CLO1313_RS06180	Clo1313_1215	837	phosphatidate cytidylyltransferase	gene1234	420	624	478	677	404	630	383	547	351	437	566	656
CLO1313_RS06185	Clo1313_1216	1146	1-deoxy-D-xylulose-5-phosphate reductoisomerase	gene1235	1087	1145	1044	1247	987	1414	554	824	1226	964	1304	1014
CLO1313_RS06190	Clo1313_1217	1275	RIP metalloprotease RseP	gene1236	1513	1582	1328	1465	897	1117	769	823	955	727	1298	1350
CLO1313_RS06195	Clo1313_1218	1059	4-hydroxy-3-methylbut-2-en-1-yl diphosphate synthase	gene1237	1370	1751	1239	1704	1251	1834	1481	1742	1622	1484	1695	1871
CLO1313_RS06200	Clo1313_1219	4329	PolC-type DNA polymerase III	gene1238	2995	4136	3199	4165	3324	4583	3003	3885	3596	3905	5041	5454
CLO1313_RS06205	Clo1313_1221	465	ribosome maturation factor	gene1239	2810	2554	2036	2751	1739	2383	4264	4258	1653	1418	1648	3583
CLO1313_RS06210	Clo1313_1222	1215	transcription termination/antitermination protein NusA	gene1240	5132	6039	4217	5800	2940	4223	6805	8011	3009	2842	3290	5203
CLO1313_RS06215	Clo1313_1223	279	hypothetical protein	gene1241	257	290	209	292	150	234	314	357	153	173	368	319
CLO1313_RS06220	Clo1313_1224	354	50S ribosomal protein L7ae	gene1242	183	222	119	166	115	198	189	223	200	120	174	346
CLO1313_RS06225	Clo1313_1225	3141	translation initiation factor IF-2	gene1243	10373	11368	9200	9933	6768	10041	9164	12745	8101	6243	10748	11082
CLO1313_RS06230	Clo1313_1226	372	ribosome-binding factor A	gene1244	781	1025	807	998	624	1048	974	1409	732	709	1243	1020
CLO1313_RS06235	Clo1313_1227	957	phosphoesterase	gene1245	2368	2781	2372	2868	1733	2745	2616	3678	2186	1637	2874	3500
CLO1313_RS06240	Clo1313_1228	894	tRNA pseudouridine(55) synthase	gene1246	804	1012	762	1057	777	1236	936	1188	831	701	1561	1707
CLO1313_RS06245	Clo1313_1229	939	bifunctional riboflavin kinase/FMN adenylyltransferase	gene1247	1621	2043	1526	2144	1388	2125	1890	2485	1578	1358	1676	2399
CLO1313_RS06250	Clo1313_1231	1293	peptidase M16	gene1248	1418	2096	1334	2082	1010	1579	1240	1473	867	824	842	1376
CLO1313_RS06255	Clo1313_1232	1278	zinc protease	gene1249	835	1216	749	1139	639	888	660	706	518	493	842	900
CLO1313_RS06260	Clo1313_1233	963	prolipoprotein diacylglyceryl transferase	gene1250	611	741	499	714	455	597	479	554	449	318	745	715
CLO1313_RS06265	Clo1313_1235	1131	rod shape-determining protein RodA	gene1251	1668	2544	1473	2811	1181	2245	2279	3788	1028	1162	1273	1744
CLO1313_RS06270	Clo1313_1236	432	division/cell wall cluster transcriptional repressor MraZ	gene1252	9688	25516	10506	25656	6927	20768	17260	44035	5380	5148	7873	5929
CLO1313_RS06275	Clo1313_1237	942	16S rRNA (cytosine(1402)-N(4))-methyltransferase	gene1253	21436	44982	19795	39651	12695	35234	29674	67375	10195	9233	14840	13087
CLO1313_RS06280	Clo1313_1238	489	cell division protein FtsL	gene1254	7240	12739	6521	13828	3766	8260	10132	18654	2381	2301	2441	2254
CLO1313_RS06285	Clo1313_1239	2172	peptidoglycan glycosyltransferase	gene1255	3350	7597	3438	7082	2211	5480	5118	12475	1598	1644	2349	2064
CLO1313_RS06290	Clo1313_1240	1458	UDP-N-acetylmuramoyl-L-alanyl-D-glutamate--2,6-diaminopimelate ligase	gene1256	1205	2727	1328	3065	1025	2377	2146	4922	890	840	1104	980
CLO1313_RS06295	Clo1313_1241	1374	UDP-N-acetylmuramoyl-tripeptide--D-alanyl-D-alanine ligase	gene1257	758	1567	783	1373	499	1285	792	1970	468	439	695	801
CLO1313_RS06300	Clo1313_1242	987	phospho-N-acetylmuramoyl-pentapeptide-transferase	gene1258	1223	2057	1352	2191	1222	2171	1366	2727	1430	1405	1682	2231
CLO1313_RS06305	Clo1313_1243	1122	stage V sporulation protein E	gene1259	749	1256	825	1365	716	1298	597	1318	845	748	1455	1080
CLO1313_RS06310	Clo1313_1244	1110	UDP-N-acetylglucosamine--N-acetylmuramyl-(pentapeptide) pyrophosphoryl-undecaprenol N-acetylglucosamine transferase	gene1260	989	1672	1027	1622	855	1608	704	1459	968	752	1333	1441
CLO1313_RS06315	Clo1313_1245	375	UDP-N-acetylglucosamine 1-carboxyvinyltransferase	gene1261	7	13	11	14	20	27	2	9	14	17	26	27
CLO1313_RS06320	Clo1313_1246	609	hypothetical protein	gene1262	149	114	108	119	94	151	50	41	128	66	108	153
CLO1313_RS06325		240	hypothetical protein	gene1263	484	728	420	851	313	618	544	788	297	256	307	367
CLO1313_RS06330	Clo1313_1248	1224	transposase	gene1264	0	0	0	0	0	0	0	0	0	0	0	0
CLO1313_RS06335		384	cyclase, partial	gene1265	102	104	87	145	90	122	90	191	67	92	155	88
CLO1313_RS06340	Clo1313_1249	2121	helicase UvrD	gene1266	125	172	93	194	130	236	91	163	169	183	235	322
CLO1313_RS06345	Clo1313_R0037	83	tRNA-Leu	gene1267	331	595	278	878	427	1731	5919	15547	731	278	46	309
CLO1313_RS06350	Clo1313_1250	435	copper amine oxidase	gene1268	2	9	2	7	2	7	9	6	2	0	1	7
CLO1313_RS06355	Clo1313_1251	531	cob(I)alamin adenolsyltransferase/cobinamide ATP-dependent adenolsyltransferase	gene1269	139	214	156	266	162	253	178	290	196	179	171	487
CLO1313_RS06360	Clo1313_1252	459	amino acid-binding protein	gene1270	1762	2150	1752	2724	1665	2350	1456	1869	2083	2106	2436	1867
CLO1313_RS06365	Clo1313_1253	759	4-hydroxy-tetrahydrodipicolinate reductase	gene1271	2303	3124	2019	3152	1999	2823	1726	2319	2167	2094	2588	3170
CLO1313_RS06370	Clo1313_1254	879	4-hydroxy-tetrahydrodipicolinate synthase	gene1272	3948	6126	4100	6286	3815	5830	3780	5800	4409	4417	5196	5548
CLO1313_RS06375	Clo1313_1255	999	aspartate-semialdehyde dehydrogenase	gene1273	4000	6315	4074	6480	3785	6032	4241	6625	4020	3931	4368	4646
CLO1313_RS06380	Clo1313_1256	1713	stage II sporulation protein SpoIID	gene1274	1829	3451	2012	3473	1623	2863	1904	3490	1267	1453	1887	1438
CLO1313_RS06385	Clo1313_1257	1026	tRNA preQ1(34) S-adenosylmethionine ribosyltransferase-isomerase QueA	gene1275	929	1443	813	1512	572	1247	823	1534	722	610	557	1657
CLO1313_RS06390	Clo1313_1258	1125	tRNA guanosine(34) transglycosylase Tgt	gene1276	526	969	559	910	326	660	268	544	394	379	572	735
CLO1313_RS06395	Clo1313_1259	300	preprotein translocase subunit YajC	gene1277	1033	1058	744	1123	614	906	355	723	726	605	833	1422
CLO1313_RS06400	Clo1313_1260	474	hypothetical protein	gene1278	388	473	296	534	298	456	182	320	309	230	294	406
CLO1313_RS06405	Clo1313_1261	411	hypothetical protein	gene1279	61	90	48	94	19	45	15	29	18	6	9	11
CLO1313_RS06410	Clo1313_1262	555	bifunctional protein PyrR	gene1280	1754	2859	1722	2758	1840	2812	3836	4261	2169	1817	1183	3553
CLO1313_RS06415	Clo1313_1263	144	helicase	gene1281	261	347	209	345	256	265	261	413	182	117	380	434
CLO1313_RS06420	Clo1313_1264	939	aspartate carbamoyltransferase	gene1282	1532	1671	1778	1611	2080	2280	658	589	2176	2389	3568	3206
CLO1313_RS06425	Clo1313_1265	1287	dihydroorotase	gene1283	1867	2354	2543	2247	2610	3073	847	956	2994	3388	4406	4292
CLO1313_RS06430	Clo1313_1266	945	orotidine 5\'-phosphate decarboxylase	gene1284	852	938	1002	828	841	946	251	226	1070	1139	2024	2140
CLO1313_RS06435	Clo1313_1267	1074	carbamoyl phosphate synthase small subunit	gene1285	1937	1992	2286	1640	1838	2196	571	648	2537	2744	5966	4985
CLO1313_RS06440	Clo1313_1268	3219	carbamoyl phosphate synthase large subunit	gene1286	5287	5614	6698	5032	5292	6156	1696	1927	7182	7091	15996	12409
CLO1313_RS06445	Clo1313_1269	786	diguanylate cyclase	gene1287	661	818	892	845	746	940	241	316	1070	1072	1572	1295
CLO1313_RS06450	Clo1313_1270	924	dihydroorotate dehydrogenase	gene1288	156	212	216	184	153	234	71	81	260	311	545	536
CLO1313_RS06455	Clo1313_1271	702	phosphoglycerate mutase	gene1289	754	992	862	1019	737	1105	581	916	981	921	1435	1546
CLO1313_RS06460	Clo1313_1272	993	metallophosphoesterase	gene1290	1008	1194	1027	1075	887	1007	619	623	1037	1054	1457	2072
CLO1313_RS06465	Clo1313_1273	1452	chromosome segregation protein SMC	gene1291	1317	1360	1212	1158	1175	1404	492	640	1145	1134	2146	2264
CLO1313_RS06470	Clo1313_1274	252	hypothetical protein	gene1292	210	145	135	121	126	144	59	53	94	104	270	325
CLO1313_RS06475	Clo1313_1275	1362	ribosomal protein S12 methylthiotransferase RimO	gene1293	3248	4487	3359	4775	3603	5473	4726	5874	4146	4106	4619	6148
CLO1313_RS06480	Clo1313_1276	618	CDP-diacylglycerol--glycerol-3-phosphate 3-phosphatidyltransferase	gene1294	3579	4383	3612	5410	3980	5468	3877	5377	4215	4461	5152	3398
CLO1313_RS06485	Clo1313_1277	441	hypothetical protein	gene1295	101	178	120	258	137	239	137	173	124	144	146	146
CLO1313_RS06490	Clo1313_1278	501	hypothetical protein	gene1296	232	209	170	281	211	312	147	197	182	151	185	265
CLO1313_RS06495	Clo1313_1279	567	fatty acid biosynthesis transcriptional regulator	gene1297	3357	6187	4354	6103	1320	1765	566	655	1648	1129	1426	2450
CLO1313_RS06500	Clo1313_1280	1020	phosphate acyltransferase	gene1298	4156	7207	5254	7100	1782	2489	1007	1276	1784	1763	2331	3011
CLO1313_RS06505	Clo1313_1281	996	3-oxoacyl-ACP synthase	gene1299	2969	5001	3913	5198	1303	1940	547	727	1094	1272	1592	1589
CLO1313_RS06510	Clo1313_1282	936	malonyl CoA-acyl carrier protein transacylase	gene1300	5674	8641	6678	8021	2352	2918	841	1016	1670	2019	3119	2924
CLO1313_RS06515	Clo1313_1283	744	beta-ketoacyl-ACP reductase	gene1301	8677	10107	8660	10456	3703	4338	1487	1417	2587	3121	7083	5009
CLO1313_RS06520	Clo1313_1284	225	acyl carrier protein	gene1302	59205	70533	57571	94714	47565	56598	49318	82599	51599	59232	58633	34474
CLO1313_RS06525	Clo1313_1285	1236	beta-ketoacyl	gene1303	22596	34198	28011	36513	14443	18055	12489	16792	12987	13948	13582	13646
CLO1313_RS06530	Clo1313_1286	711	ribonuclease III	gene1304	1340	1929	1528	2046	943	1408	769	1058	918	1081	1164	1696
CLO1313_RS06535	Clo1313_1287	1017	radical SAM protein	gene1305	1081	1283	1006	1316	614	789	333	430	519	564	745	977
CLO1313_RS06540	Clo1313_1288	261	stage V sporulation protein S	gene1306	3596	6867	3449	6557	2729	4716	4156	6040	2714	3409	3477	2127
CLO1313_RS06545	Clo1313_1289	1023	4-hydroxythreonine-4-phosphate dehydrogenase	gene1307	532	611	500	555	415	619	341	547	530	339	697	642
CLO1313_RS06550	Clo1313_1290	3573	chromosome segregation protein SMC	gene1308	3307	5324	3630	5468	2870	5362	3910	5783	3751	3234	4366	5403
CLO1313_RS06555	Clo1313_1291	909	signal recognition particle-docking protein FtsY	gene1309	1618	2312	1608	2243	1339	2261	1189	1815	1630	1299	1745	2404
CLO1313_RS06560	Clo1313_1292	648	hypothetical protein	gene1310	183	261	175	314	176	307	161	277	199	186	193	259
CLO1313_RS06565	Clo1313_1293	714	hypothetical protein	gene1311	53	91	56	119	56	91	65	68	70	45	63	83
CLO1313_RS06570	Clo1313_1294	774	hypothetical protein	gene1312	52	74	34	73	35	69	41	29	46	30	34	57
CLO1313_RS06575	Clo1313_1295	990	diaminopimelate dehydrogenase	gene1313	1867	2518	1674	2474	1766	3094	1806	3390	2449	2102	2162	3782
CLO1313_RS06580	Clo1313_1296	174	hypothetical protein	gene1314	199	156	122	194	163	308	114	202	243	188	258	211
CLO1313_RS06585	Clo1313_1297	1020	hypothetical protein, partial	gene1315	526	799	407	811	329	614	266	370	257	165	307	350
CLO1313_RS06590		843	integrase	gene1316	0	0	0	0	0	0	0	0	0	0	0	0
CLO1313_RS06595		294	transposase	gene1317	1	0	0	1	0	0	1	0	0	0	0	0
CLO1313_RS06600	Clo1313_1299	1074	hypothetical protein	gene1318	183	94	105	100	115	117	51	54	152	65	68	167
CLO1313_RS06605	Clo1313_1300	6036	dockerin	gene1319	2243	1341	1316	1445	1209	1771	893	1098	1734	1029	1211	1743
CLO1313_RS06610	Clo1313_1301	1743	glutamine--tRNA ligase	gene1320	9299	14453	8734	14455	7997	13342	8541	13181	7803	7229	8730	10773
CLO1313_RS06615	Clo1313_1302	885	hypothetical protein	gene1321	2941	3992	2680	4187	2327	3868	2057	3222	2764	2380	3453	3698
CLO1313_RS06620	Clo1313_1303	1203	hypothetical protein	gene1322	1862	2386	1845	2255	1425	2137	1026	1135	1171	1048	2158	1980
CLO1313_RS06625	Clo1313_1304	2535	hypothetical protein	gene1323	4307	5907	3955	5906	2974	4784	3421	4510	2906	2756	4626	5178
CLO1313_RS06630	Clo1313_1305	3234	glycoside hydrolase	gene1324	19594	31743	21001	31378	18820	25281	15885	23499	15635	17073	18741	13786
CLO1313_RS06635	Clo1313_1306	849	polyphenol oxidase	gene1325	853	1559	929	1708	695	1423	1556	2218	769	738	627	1267
CLO1313_RS06640	Clo1313_1308	1668	ABC transporter substrate-binding protein	gene1326	1134	1746	1043	1643	810	1252	972	1582	703	730	1221	1198
CLO1313_RS06645	Clo1313_1309	456	lipoprotein signal peptidase	gene1327	371	525	298	619	335	587	428	722	339	388	480	628
CLO1313_RS06650	Clo1313_1310	912	RNA pseudouridine synthase	gene1328	1463	2220	1366	2318	1452	2333	1509	2452	1638	1416	1555	2654
CLO1313_RS06655	Clo1313_1312	1347	thioether cross-link-forming SCIFF peptide maturase	gene1329	1675	2889	1802	2779	1481	2454	2266	3491	2018	2168	2531	4379
CLO1313_RS06660	Clo1313_1313	666	phosphohydrolase	gene1330	611	1040	643	1023	556	867	765	1174	796	743	1063	1637
CLO1313_RS06665	Clo1313_1314	1338	protein-export membrane protein SecD	gene1331	8303	12694	8825	12650	10650	14170	9076	15363	11946	11627	16545	19395
CLO1313_RS06670	Clo1313_1315	957	preprotein translocase subunit SecF	gene1332	10434	14241	10012	15625	12280	15821	10211	18965	14914	15771	18516	15051
CLO1313_RS06675	Clo1313_1316	852	3-methyl-2-oxobutanoate hydroxymethyltransferase	gene1333	5083	6672	5060	6279	1800	3220	4349	6654	752	573	1157	1143
CLO1313_RS06680	Clo1313_1317	846	pantoate--beta-alanine ligase	gene1334	3997	5172	3674	4937	1615	2964	3555	5284	1064	816	1070	1870
CLO1313_RS06685	Clo1313_1318	381	aspartate 1-decarboxylase	gene1335	1394	2176	1330	1902	610	1071	1243	1803	367	240	401	610
CLO1313_RS06690	Clo1313_1319	273	hypothetical protein	gene1336	292	266	203	292	177	236	168	264	126	105	169	172
CLO1313_RS06695	Clo1313_1320	1038	phosphohydrolase	gene1337	1539	2372	1251	2092	650	741	2766	1255	204	123	312	124
CLO1313_RS06700	Clo1313_1321	996	deoxyguanosinetriphosphate triphosphohydrolase	gene1338	364	573	384	649	365	618	634	839	458	527	715	624
CLO1313_RS06705	Clo1313_1323	1803	DNA primase	gene1339	8080	9262	7143	9061	7189	9370	9346	9644	7300	7120	13137	13000
CLO1313_RS06710	Clo1313_1324	1077	RNA polymerase sigma factor RpoD	gene1340	10537	13030	9939	13463	9483	11347	11529	13587	9470	9640	10813	8326
CLO1313_RS06715	Clo1313_1325	219	rubrerythrin	gene1341	301	248	239	287	237	310	248	211	277	238	296	428
CLO1313_RS06720	Clo1313_R0038	76	tRNA-Asn	gene1342	12	15	18	50	23	39	34	104	30	51	37	27
CLO1313_RS06725	Clo1313_R0039	77	tRNA-Met	gene1343	5	9	2	20	1	11	15	43	7	7	11	11
CLO1313_RS06730	Clo1313_1327	705	hypothetical protein	gene1344	352	587	410	665	355	651	450	630	337	384	337	675
CLO1313_RS06735	Clo1313_1328	1107	DUF34 domain-containing protein	gene1345	826	1541	872	1359	782	1226	727	1141	890	787	1342	1044
CLO1313_RS06740	Clo1313_1329	444	two-component system response regulator	gene1347	2667	3279	2275	3357	2259	2348	3929	3193	2119	2028	4938	2461
CLO1313_RS06745	Clo1313_1330	597	RNA polymerase subunit sigma-24	gene1348	419	539	328	575	282	557	736	1093	330	338	354	561
CLO1313_RS06750	Clo1313_1331	990	anti-sigma factor	gene1349	575	840	523	771	372	696	701	1010	402	432	751	707
CLO1313_RS06755	Clo1313_1332	702	pilus assembly protein PilZ	gene1350	602	1018	517	973	379	638	898	833	307	262	296	387
CLO1313_RS06760	Clo1313_1333	213	hypothetical protein	gene1351	205	390	204	330	238	429	444	547	201	205	306	688
CLO1313_RS06765	Clo1313_1334	2685	DNA polymerase I	gene1352	2267	3256	2174	3002	1908	2792	2638	3312	1789	1872	2864	2862
CLO1313_RS06770	Clo1313_1335	588	dephospho-CoA kinase	gene1353	472	611	401	619	498	720	442	501	490	472	647	781
CLO1313_RS06775	Clo1313_1336	567	lytic transglycosylase	gene1354	486	603	440	535	384	537	284	295	345	247	370	403
CLO1313_RS06780	Clo1313_1337	420	flagellar protein	gene1355	389	496	358	521	244	306	389	419	232	268	514	304
CLO1313_RS06785	Clo1313_1338	891	hypothetical protein	gene1356	179	179	115	184	107	149	37	55	74	55	197	150
CLO1313_RS06790	Clo1313_1339	1131	diguanylate cyclase	gene1357	1135	1931	890	2059	843	1865	1612	1744	761	670	871	1119
CLO1313_RS06795	Clo1313_1340	1017	3-deoxy-7-phosphoheptulonate synthase	gene1358	1001	3898	893	3054	937	2461	1472	2262	614	1378	943	1016
CLO1313_RS06800	Clo1313_1341	579	chemotaxis protein CheW	gene1359	10791	18674	8961	16585	9382	15481	12214	12044	6760	6633	9831	8153
CLO1313_RS06805	Clo1313_1342	1095	GTP-binding protein YchF	gene1360	6484	10306	6712	11233	5769	8949	6002	8892	6163	5879	6384	7345
CLO1313_RS06810	Clo1313_1343	1293	glycosyl transferase	gene1361	2632	3844	2467	4424	2168	3542	3292	4769	2090	2429	3243	3524
CLO1313_RS06815	Clo1313_1344	1485	anthranilate synthase component 1	gene1362	1642	4908	2073	5361	1467	3702	1216	3360	1529	2397	4789	3075
CLO1313_RS06820	Clo1313_1345	591	glutamine amidotransferase	gene1363	408	955	474	849	294	564	123	290	241	360	1518	703
CLO1313_RS06825	Clo1313_1346	1038	anthranilate phosphoribosyltransferase	gene1364	1167	3091	1655	2773	911	1793	451	948	883	1172	3081	1586
CLO1313_RS06830	Clo1313_1347	783	indole-3-glycerol-phosphate synthase	gene1365	967	1824	965	1541	552	923	269	477	487	577	2151	1113
CLO1313_RS06835	Clo1313_1348	657	N-(5\'-phosphoribosyl)anthranilate isomerase	gene1366	979	1832	1045	1708	687	1098	418	589	626	691	1769	879
CLO1313_RS06840	Clo1313_1349	588	FMN reductase	gene1367	2604	4212	2977	5250	2425	4057	2403	3887	2518	2786	3167	2346
CLO1313_RS06845	Clo1313_1351	669	ATP synthase	gene1368	2302	3060	2107	3647	1801	3165	3051	4748	2185	2151	2534	3022
CLO1313_RS06850	Clo1313_1352	711	pilus assembly protein PilZ	gene1369	1685	2572	1630	2372	1327	2162	1813	2465	1421	1458	2750	2928
CLO1313_RS06855	Clo1313_1353	207	2-oxoacid:acceptor oxidoreductase subunit delta	gene1370	279	521	284	409	274	440	362	504	329	291	539	1253
CLO1313_RS06860	Clo1313_1354	1059	3-methyl-2-oxobutanoate dehydrogenase subunit VorB	gene1371	4674	7664	4914	7206	5142	7444	5149	7130	5857	5823	8127	9198
CLO1313_RS06865	Clo1313_1355	747	MFS transporter	gene1372	5774	9268	5763	8467	5855	7829	5715	8172	6388	6068	7624	8049
CLO1313_RS06870	Clo1313_1356	540	2-oxoglutarate ferredoxin oxidoreductase subunit gamma	gene1373	4903	7200	4475	6777	4431	6249	4142	6512	5058	4983	10164	5967
CLO1313_RS06875	Clo1313_1357	2118	glutamine synthetase	gene1374	6906	8680	6643	8957	7485	9178	4241	5722	7629	7437	8791	9901
CLO1313_RS06880	Clo1313_1358	321	hypothetical protein	gene1375	904	1343	852	1402	946	1244	837	861	794	1073	1255	1316
CLO1313_RS06885	Clo1313_1359	1137	transcriptional regulator	gene1376	3472	4041	2641	4106	2507	3696	3301	3624	2272	2445	2574	4239
CLO1313_RS06890	Clo1313_1360	720	rubrerythrin	gene1377	3744	4893	3416	4955	2810	3899	3105	3969	2887	2378	2839	3821
CLO1313_RS06895	Clo1313_1361	546	hypothetical protein	gene1378	2540	3350	2297	3646	3076	3820	3681	4113	2944	2836	4871	3026
CLO1313_RS06900	Clo1313_1362	990	hypothetical protein	gene1379	8120	11464	7873	11746	9461	11954	12406	13617	9139	8236	8917	7284
CLO1313_RS06905	Clo1313_1363	492	hypothetical protein	gene1380	2806	3960	2486	3882	2476	3830	3791	4879	2254	2174	3437	3637
CLO1313_RS06910	Clo1313_1364	1071	branched chain amino acid aminotransferase	gene1381	12025	11699	10592	12830	14547	14652	10077	12205	12943	13992	18528	18582
CLO1313_RS06915	Clo1313_1365	504	haloacid dehalogenase	gene1382	494	686	444	891	516	1068	1120	1234	501	459	253	934
CLO1313_RS06920	Clo1313_1366	897	shikimate dehydrogenase	gene1383	756	1239	779	1243	692	1135	871	688	447	389	519	700
CLO1313_RS06925	Clo1313_1367	1686	type II secretion system protein E	gene1384	658	1077	741	1221	689	994	563	371	465	367	421	413
CLO1313_RS06930	Clo1313_1368	846	peptidase A24	gene1385	1550	2154	1371	2275	1325	2131	1869	2136	1575	1525	2019	2597
CLO1313_RS06935	Clo1313_1369	267	hypothetical protein	gene1386	1054	1708	1112	2100	1104	1589	1835	1487	1159	1262	1375	812
CLO1313_RS06940	Clo1313_1370	882	endonuclease IV	gene1387	482	726	443	714	340	610	712	1130	387	340	448	776
CLO1313_RS06945	Clo1313_1371	429	3-dehydroquinate dehydratase	gene1388	225	345	241	350	202	274	245	362	179	216	340	359
CLO1313_RS06950	Clo1313_1372	1080	peptidase M24	gene1389	984	1219	964	1103	782	1034	911	1213	771	729	1329	1397
CLO1313_RS06955	Clo1313_1373	558	elongation factor P	gene1390	17191	25089	14120	25049	19328	25692	25907	31940	18583	15901	25181	29147
CLO1313_RS06960	Clo1313_1374	411	hypothetical protein	gene1391	7417	12395	8167	15252	10457	15238	9587	10369	13559	11246	8989	8885
CLO1313_RS06965	Clo1313_1375	477	transposase	gene1392	1	0	0	1	1	0	0	1	1	1	1	0
CLO1313_RS06970	Clo1313_1376	1011	stage III sporulation protein AA	gene1393	67	96	76	79	71	87	55	58	54	60	99	104
CLO1313_RS06975	Clo1313_1377	522	stage III sporulation protein AB	gene1394	22	24	22	35	15	22	15	19	27	17	34	34
CLO1313_RS06980	Clo1313_1378	195	MULTISPECIES: stage III sporulation protein AC	gene1395	6	19	13	25	8	12	11	21	10	13	21	22
CLO1313_RS06985	Clo1313_1379	390	stage III sporulation protein AD	gene1396	16	25	15	20	10	16	16	15	12	13	19	13
CLO1313_RS06990	Clo1313_1380	1230	stage III sporulation protein AE	gene1397	43	55	33	31	25	46	31	43	34	25	43	74
CLO1313_RS06995	Clo1313_1381	633	stage III sporulation protein AF	gene1398	20	33	16	30	20	24	16	16	15	14	23	44
CLO1313_RS07000	Clo1313_1382	624	stage III sporulation protein AG	gene1399	18	15	24	19	9	27	21	25	21	15	32	24
CLO1313_RS07005	Clo1313_1383	648	hypothetical protein	gene1400	85	77	77	94	34	103	42	59	78	55	66	113
CLO1313_RS07010	Clo1313_1384	405	alkaline-shock protein	gene1401	910	1884	1055	1981	1025	1749	2528	3468	1039	972	403	1034
CLO1313_RS07015	Clo1313_1385	549	hypothetical protein	gene1402	2882	3788	2365	3657	1917	2920	2257	2867	1557	1523	3399	2854
CLO1313_RS07020	Clo1313_1386	234	hypothetical protein	gene1403	362	390	251	336	199	284	157	196	134	150	405	504
CLO1313_RS07025	Clo1313_1387	438	N utilization substance protein B	gene1404	767	1427	847	1370	628	1216	617	741	547	555	798	980
CLO1313_RS07030	Clo1313_1388	1236	exodeoxyribonuclease VII large subunit	gene1405	1051	1683	1068	1675	844	1510	509	649	867	705	1043	1212
CLO1313_RS07035	Clo1313_1389	243	exodeoxyribonuclease VII small subunit	gene1406	123	233	169	232	123	212	51	95	133	131	147	101
CLO1313_RS07040	Clo1313_1390	897	farnesyl-diphosphate synthase	gene1407	688	1297	796	1153	505	1000	291	550	604	502	847	670
CLO1313_RS07045	Clo1313_1391	447	acid phosphatase	gene1408	528	821	602	796	405	702	198	325	394	370	736	511
CLO1313_RS07050	Clo1313_1392	729	Mg2+ and Co2+ transporter CorB	gene1409	956	1415	982	1284	825	1165	607	701	672	699	1354	1249
CLO1313_RS07055	Clo1313_1393	1884	1-deoxy-D-xylulose-5-phosphate synthase	gene1410	2156	2976	2064	3080	1604	2561	1117	1514	1539	1366	1924	2075
CLO1313_RS07060	Clo1313_1394	813	RNA methyltransferase	gene1411	513	707	492	838	541	781	238	348	530	467	615	732
CLO1313_RS07065	Clo1313_1395	786	hypothetical protein	gene1412	553	770	521	797	525	716	162	200	499	507	745	662
CLO1313_RS07070	Clo1313_1396	1950	endoglucanase	gene1413	1511	2963	1580	2846	1227	1653	662	784	906	1191	1591	1004
CLO1313_RS07075	Clo1313_1397	1776	copper amine oxidase	gene1414	1966	2689	1621	2677	2393	3720	2876	3382	2892	3765	3808	4220
CLO1313_RS07080	Clo1313_1398	1677	coagulation factor 5/8 type domain protein	gene1415	1987	8630	2149	6746	405	1439	3770	8012	124	161	251	152
CLO1313_RS07085	Clo1313_1399	399	hypothetical protein	gene1416	333	1078	314	1006	221	583	471	850	232	255	293	222
CLO1313_RS07090	Clo1313_1400	2013	hypothetical protein	gene1417	1094	730	656	831	593	869	242	400	839	454	487	623
CLO1313_RS07095	Clo1313_1401	864	ABC transporter	gene1418	148	222	95	201	65	152	104	138	90	66	83	125
CLO1313_RS07100	Clo1313_1402	675	hypothetical protein	gene1419	67	120	52	87	39	67	38	62	35	40	89	74
CLO1313_RS07105	Clo1313_1404	5481	diguanylate cyclase	gene1420	1143	1752	1062	1750	713	740	1731	871	314	169	358	240
CLO1313_RS07110	Clo1313_1405	870	NAD(+) kinase	gene1421	2686	4311	3001	4891	2779	4998	4632	7802	5396	4638	4411	7433
CLO1313_RS07115	Clo1313_1406	462	arginine repressor	gene1422	216	421	290	427	271	551	304	443	271	353	348	464
CLO1313_RS07120	Clo1313_1407	1713	DNA repair protein RecN	gene1423	1397	2224	1667	2019	1374	2306	1096	1271	1467	1513	2039	2182
CLO1313_RS07125	Clo1313_1408	1341	SpoIVB peptidase	gene1424	661	745	653	791	726	1037	831	1194	947	788	598	1125
CLO1313_RS07130	Clo1313_1409	810	sporulation transcription factor Spo0A	gene1425	218	309	220	320	261	390	154	257	308	305	230	314
CLO1313_RS07135	Clo1313_1410	354	two-component response regulator	gene1426	126	262	132	239	63	61	187	51	15	3	11	14
CLO1313_RS07140	Clo1313_1411	2148	chemotaxis protein CheA	gene1427	1045	1708	1076	1378	450	323	1057	284	77	43	122	56
CLO1313_RS07145	Clo1313_1412	492	chemotaxis protein CheW	gene1428	201	289	188	265	98	58	147	64	27	18	50	22
CLO1313_RS07150	Clo1313_1413	819	chemotaxis protein CheR	gene1429	480	700	431	716	212	140	431	161	63	34	71	37
CLO1313_RS07155	Clo1313_1414	1035	chemotaxis response regulator protein-glutamate methylesterase	gene1430	435	836	513	725	238	209	581	215	105	69	101	55
CLO1313_RS07160	Clo1313_1415	2709	hybrid sensor histidine kinase/response regulator	gene1431	657	849	605	770	307	245	525	221	143	52	131	113
CLO1313_RS07165	Clo1313_1416	411	histidine kinase	gene1432	410	680	385	726	181	178	475	216	62	27	52	32
CLO1313_RS07170	Clo1313_1417	573	MerR family transcriptional regulator	gene1433	155	346	166	357	76	172	195	249	63	53	38	73
CLO1313_RS07175	Clo1313_1418	957	pseudouridine synthase	gene1434	187	392	184	483	258	564	569	772	341	329	220	390
CLO1313_RS07180	Clo1313_1419	261	hypothetical protein	gene1435	383	238	205	188	248	304	162	130	153	97	535	356
CLO1313_RS07185	Clo1313_1421	1224	MULTISPECIES: transposase	gene1436	1	2	2	0	0	1	2	4	3	0	7	4
CLO1313_RS07190	Clo1313_1422	1212	two-component sensor histidine kinase	gene1437	427	575	312	725	350	689	610	709	390	444	498	669
CLO1313_RS07195	Clo1313_1423	678	DNA-binding response regulator	gene1438	487	882	428	836	480	759	796	955	410	564	832	716
CLO1313_RS07200	Clo1313_1424	1587	lipase	gene1439	617	1149	595	1121	559	952	672	1118	533	690	686	527
CLO1313_RS07205	Clo1313_1425	2445	glycoside hydrolase	gene1440	1946	2339	2859	2538	1045	1950	430	584	190	406	322	342
CLO1313_RS07210		267	hypothetical protein	gene1441	4	7	5	3	1	5	2	6	0	1	0	4
CLO1313_RS07215	Clo1313_1426	1728	alpha-glycosidase	gene1442	548	987	552	760	368	553	410	435	303	368	646	506
CLO1313_RS07220	Clo1313_1427	1293	hypothetical protein	gene1443	1154	2045	1181	2141	990	1738	2261	3232	1246	1375	1578	2454
CLO1313_RS07225	Clo1313_1428	1269	hypothetical protein	gene1444	749	1071	662	1048	652	1055	915	1224	732	1110	1630	1777
CLO1313_RS07230	Clo1313_1429	705	YggS family pyridoxal phosphate enzyme	gene1445	4039	4744	3202	3623	2174	2908	3722	3464	1410	1411	2880	4224
CLO1313_RS07235	Clo1313_1430	468	cell division protein SepF	gene1446	9262	14841	8244	13933	6225	10340	9677	13997	5019	4960	9726	6846
CLO1313_RS07240	Clo1313_1431	285	hypothetical protein	gene1447	869	1176	620	982	571	802	747	1016	402	351	1104	1101
CLO1313_RS07245	Clo1313_1432	792	RNA-binding protein S4	gene1448	1433	2049	1401	2395	1281	1821	1989	2469	1535	1181	1957	1838
CLO1313_RS07250	Clo1313_1433	465	septum formation initiator	gene1449	575	489	502	508	474	454	495	366	571	512	764	663
CLO1313_RS07255	Clo1313_1434	2796	isoleucine--tRNA ligase	gene1450	4858	6529	5327	6490	4805	5732	2872	3211	6667	8248	9699	9975
CLO1313_RS07260	Clo1313_1435	1083	3-dehydroquinate synthase	gene1451	2489	2712	2276	2855	2350	2861	1717	1970	3819	4496	3475	4187
CLO1313_RS07265	Clo1313_1436	303	hypothetical protein	gene1452	4579	5244	4027	5024	2959	3782	4005	4503	2604	3021	5298	2604
CLO1313_RS07270	Clo1313_1437	876	orotate phosphoribosyltransferase	gene1453	1408	1374	1286	1115	1003	971	1103	1011	870	842	1544	1878
CLO1313_RS07275	Clo1313_1438	1443	tRNA-2-methylthio-N(6)-dimethylallyladenosine synthase	gene1454	2521	2863	2475	2816	2258	2211	2670	2250	2195	2336	2213	2312
CLO1313_RS07280	Clo1313_1439	1173	hypothetical protein	gene1455	1024	1205	831	936	623	189	1778	501	178	93	383	119
CLO1313_RS07285	Clo1313_1440	2124	methyl-accepting chemotaxis protein	gene1456	469	477	434	445	328	213	643	244	201	123	230	184
CLO1313_RS07290	Clo1313_1441	489	GCN5 family N-acetyltransferase	gene1457	179	157	156	151	129	129	204	131	158	164	123	282
CLO1313_RS07295	Clo1313_1442	684	HAD family hydrolase	gene1458	201	210	226	202	203	163	236	120	154	176	221	276
CLO1313_RS07300	Clo1313_1443	1353	copper amine oxidase	gene1459	1285	1429	1018	1118	821	828	1795	978	759	753	1287	1269
CLO1313_RS07305	Clo1313_1444	393	hypothetical protein	gene1460	2754	2400	2020	2667	2237	2626	4237	3883	3151	3113	2617	4216
CLO1313_RS07310	Clo1313_1445	2613	DNA mismatch repair protein MutS	gene1461	2392	2612	2453	2822	2292	2651	2970	2488	3594	2954	2884	4459
CLO1313_RS07315	Clo1313_1446	2268	mannonate oxidoreductase	gene1462	2117	1893	1776	1974	1988	2030	2265	1380	2164	2114	2851	2980
CLO1313_RS07320	Clo1313_1447	942	tRNA (adenosine(37)-N6)-dimethylallyltransferase MiaA	gene1463	2049	2117	1745	2039	1979	1963	3873	1872	1899	1700	2127	2348
CLO1313_RS07325	Clo1313_1448	246	RNA-binding protein Hfq	gene1464	4022	4201	3203	4359	2825	3230	3696	2837	2863	3094	3849	3331
CLO1313_RS07330	Clo1313_1449	642	LexA repressor	gene1465	2692	2044	2169	2140	2529	2442	2142	1658	3021	3508	4241	5240
CLO1313_RS07335	Clo1313_1450	288	peptidoglycan-binding protein LysM	gene1466	2684	2195	2140	2537	2669	2404	1837	1599	2997	4095	5904	5336
CLO1313_RS07340	Clo1313_1451	354	hypothetical protein	gene1467	840	752	699	963	871	1205	2150	2534	1718	1608	797	4085
CLO1313_RS07345	Clo1313_1452	1341	signal recognition particle protein	gene1468	2160	2965	2409	2869	2895	3582	5223	5914	4321	4138	3431	6795
CLO1313_RS07350	Clo1313_1453	246	30S ribosomal protein S16	gene1469	2065	1881	1662	1540	1790	1838	1881	2418	2074	1932	4223	4764
CLO1313_RS07355	Clo1313_1454	231	hypothetical protein	gene1470	6929	7515	6578	7896	6428	7980	8677	11131	10089	8425	6460	6734
CLO1313_RS07360	Clo1313_1455	525	ribosome maturation factor RimM	gene1471	651	663	590	504	778	849	696	647	1177	1056	1753	2459
CLO1313_RS07365	Clo1313_1456	741	tRNA (guanosine(37)-N1)-methyltransferase TrmD	gene1472	2153	1215	1463	1062	1778	1654	1287	1370	3187	2276	3250	4678
CLO1313_RS07370	Clo1313_1457	345	50S ribosomal protein L19	gene1473	37576	31149	31210	31019	27745	30014	39124	43109	31621	30452	42076	38726
CLO1313_RS07375	Clo1313_1458	666	signal peptidase I	gene1474	696	735	731	762	745	927	986	931	1021	902	796	2233
CLO1313_RS07380	Clo1313_1459	876	ribosome biogenesis GTPase YlqF	gene1475	737	926	908	896	799	881	944	847	1149	1134	1219	1812
CLO1313_RS07385	Clo1313_1460	654	hypothetical protein	gene1476	630	932	826	802	686	741	701	673	1010	879	1136	1147
CLO1313_RS07390	Clo1313_1461	786	ribonuclease HII	gene1477	651	587	719	613	604	627	672	613	943	764	1586	1646
CLO1313_RS07395	Clo1313_1462	1635	hypothetical protein	gene1478	703	568	614	707	741	760	1204	616	1111	863	1082	1755
CLO1313_RS07400	Clo1313_1463	285	FlhB domain protein	gene1479	62	77	65	65	93	95	71	31	116	88	125	233
CLO1313_RS07405	Clo1313_1464	393	hypothetical protein	gene1480	78	83	88	95	137	118	75	26	120	106	256	268
CLO1313_RS07410	Clo1313_1465	675	DNA repair protein RadC	gene1481	127	105	118	95	123	123	43	22	200	153	233	187
CLO1313_RS07415	Clo1313_1466	936	peptidase	gene1482	111	64	115	67	107	119	23	14	207	197	293	238
CLO1313_RS07420	Clo1313_1467	1188	aspartate aminotransferase	gene1483	14270	16339	16342	18156	9111	7670	2565	2661	5941	6155	3431	6352
CLO1313_RS07425	Clo1313_1468	834	hypothetical protein	gene1484	195	163	173	210	146	129	83	102	127	133	111	251
CLO1313_RS07430	Clo1313_1469	576	hypothetical protein	gene1485	144	117	131	97	97	95	63	44	62	73	158	200
CLO1313_RS07435	Clo1313_1470	240	hypothetical protein	gene1486	58	90	62	71	46	37	34	33	35	34	75	34
CLO1313_RS07440	Clo1313_1471	540	Cro/Cl family transcriptional regulator	gene1487	1479	1498	1404	1575	2168	2227	7044	10857	5310	6151	3484	11079
CLO1313_RS07445	Clo1313_1472	1059	spermidine/putrescine import ATP-binding protein PotA	gene1488	1287	1557	1280	1509	2000	2207	4905	6786	3980	5793	4224	8942
CLO1313_RS07450	Clo1313_1473	828	ABC transporter permease	gene1489	794	862	716	751	1028	1088	2481	3227	2233	3027	2579	4381
CLO1313_RS07455	Clo1313_1474	795	spermidine/putrescine ABC transporter permease	gene1490	666	739	640	630	833	890	2118	2981	1903	2452	1971	3086
CLO1313_RS07460	Clo1313_1475	1065	spermidine/putrescine ABC transporter substrate-binding protein	gene1491	1870	1876	2030	2118	3238	3222	5681	7461	6699	9355	6594	9588
CLO1313_RS07465	Clo1313_1476	609	signal peptidase	gene1492	216	206	211	266	356	294	775	809	696	822	319	980
CLO1313_RS07470	Clo1313_1477	2193	endoglucanase	gene1493	3833	4596	4236	4091	4029	4163	3735	4335	4975	5923	8722	5919
CLO1313_RS07475	Clo1313_1478	2853	copper amine oxidase	gene1494	807	672	606	602	866	969	794	748	1178	1358	2042	2131
CLO1313_RS07480	Clo1313_1479	1455	MATE family efflux transporter	gene1495	738	898	771	954	703	837	1330	1231	1140	941	1033	1548
CLO1313_RS07485	Clo1313_1480	411	hypothetical protein	gene1496	112	131	110	120	171	224	185	190	195	208	362	432
CLO1313_RS07490	Clo1313_1481	1428	adenylosuccinate lyase	gene1497	5293	4749	4881	4713	5864	5303	7122	5918	6864	7791	7005	8885
CLO1313_RS07495	Clo1313_1482	738	GntR family transcriptional regulator	gene1498	1684	1843	1402	2174	1575	1942	1200	946	1026	1142	1461	1718
CLO1313_RS07500	Clo1313_1483	1725	hypothetical protein	gene1499	2078	2401	2065	2585	2248	2448	2118	1776	2247	2354	2452	3542
CLO1313_RS07505	Clo1313_1484	213	copper chaperone CopZ	gene1500	8576	4260	5664	4752	5536	6090	8415	4983	10107	8097	5722	7308
CLO1313_RS07510	Clo1313_1486	630	phosphopantetheine-protein transferase	gene1501	880	524	558	470	659	807	486	653	885	993	1560	2566
CLO1313_RS07515	Clo1313_1487	3918	cellulosome anchoring protein cohesin region	gene1502	1887	3275	1707	2702	2110	2082	1837	2334	2892	4988	5224	5142
CLO1313_RS07520	Clo1313_1488	807	cellulosome anchoring protein cohesin region	gene1503	1113	1230	1104	1428	1518	1878	1978	1870	2184	2328	1447	3601
CLO1313_RS07525	Clo1313_1489	1122	peptidase M23	gene1504	932	941	887	1033	1332	1509	1127	956	1425	1859	1547	2626
CLO1313_RS07530	Clo1313_1490	657	pilus assembly protein PilZ	gene1505	1405	1446	1112	1352	906	639	1758	597	524	550	1116	667
CLO1313_RS07535	Clo1313_1491	1185	chorismate synthase	gene1506	27808	13872	20805	13643	20713	19904	19530	12463	32755	19676	37030	42060
CLO1313_RS07540	Clo1313_1492	513	shikimate kinase	gene1507	1696	1474	1618	1483	1703	1900	2256	2135	1669	1870	1942	3024
CLO1313_RS07545	Clo1313_1493	684	DUF4956 domain-containing protein	gene1508	1410	1225	1270	1334	1070	1222	1264	1297	1416	1551	1932	2204
CLO1313_RS07550	Clo1313_1494	1614	LuxR family transcriptional regulator	gene1509	567	664	687	634	630	803	453	380	440	567	488	609
CLO1313_RS07555	Clo1313_1495	993	tyrosine recombinase XerC	gene1510	336	399	319	397	268	292	264	209	237	291	323	312
CLO1313_RS07560	Clo1313_1496	927	transcriptional regulator	gene1511	1305	1652	1451	1829	2073	2317	1961	1361	2944	3350	2123	4186
CLO1313_RS07565	Clo1313_1497	1437	aminopeptidase	gene1512	5489	5147	4533	5050	4702	4600	5371	4468	5145	5631	5836	6134
CLO1313_RS07570	Clo1313_1498	1497	phosphodiesterase	gene1513	9047	12497	8734	11645	7145	7235	9212	4994	3316	3606	6085	3006
CLO1313_RS07575	Clo1313_1499	798	histidinol phosphate phosphatase	gene1514	615	538	549	663	547	610	534	452	669	632	698	1282
CLO1313_RS07580	Clo1313_1500	1227	tyrosine--tRNA ligase	gene1515	2474	2866	2225	2648	2175	2785	2074	1594	2875	2833	4432	4328
CLO1313_RS07585	Clo1313_1501	1080	tRNA 2-thiouridine(34) synthase MnmA	gene1516	8340	5072	5629	4732	4978	6063	6884	4629	11505	5728	11690	14472
CLO1313_RS07590	Clo1313_1502	450	iron-sulfur cluster assembly scaffold protein	gene1517	13861	8342	9833	8538	9626	10795	13161	8218	19371	10604	10186	12235
CLO1313_RS07595	Clo1313_1503	1185	cysteine desulfurase NifS	gene1518	97728	54227	75901	48669	64704	55694	30857	27354	88951	48382	66181	67482
CLO1313_RS07600	Clo1313_1504	432	AsnC family transcriptional regulator	gene1519	283	463	363	440	280	376	1073	1212	634	321	396	962
CLO1313_RS07605	Clo1313_1505	297	hypothetical protein	gene1520	34	70	41	60	25	37	25	9	20	17	28	23
CLO1313_RS07610	Clo1313_1507	783	chemotaxis protein CheR	gene1521	924	911	719	821	562	529	505	216	344	302	663	665
CLO1313_RS07615	Clo1313_1508	411	nucleoside-diphosphate kinase	gene1522	893	1011	707	1014	659	672	647	429	526	379	475	750
CLO1313_RS07620	Clo1313_1509	375	S-adenosylmethionine decarboxylase proenzyme	gene1523	2360	4068	2893	5798	5044	7166	18342	23450	10325	11390	5157	9519
CLO1313_RS07630	Clo1313_1511	612	1-acyl-sn-glycerol-3-phosphate acyltransferase	gene1525	3986	4941	3415	5206	3081	2665	6490	3717	2311	2090	2791	4857
CLO1313_RS07635	Clo1313_1512	684	cytidylate kinase	gene1526	2898	3788	3297	3582	2858	3035	4254	3795	2883	2616	3100	3805
CLO1313_RS07640	Clo1313_1513	357	chorismate mutase	gene1527	1986	2745	2284	3029	2269	2613	4248	3637	2800	2203	1801	3737
CLO1313_RS07645	Clo1313_1514	435	hypothetical protein	gene1528	4178	4735	3789	5187	4907	5974	10126	8341	6284	5031	3078	8970
CLO1313_RS07650	Clo1313_1515	501	hypothetical protein	gene1529	93	88	114	80	87	99	60	40	102	66	96	132
CLO1313_RS07655	Clo1313_1516	1230	FAD-dependent oxidoreductase	gene1530	517	471	481	490	485	492	273	211	611	530	741	900
CLO1313_RS07660	Clo1313_1517	678	phosphoglycerate mutase	gene1531	1030	984	971	1075	1066	1103	912	524	1103	1063	946	1488
CLO1313_RS07665	Clo1313_1518	900	N-acetylmannosamine kinase	gene1532	1299	1433	1472	1660	1496	1703	1592	1124	1793	1678	1383	2827
CLO1313_RS07670	Clo1313_1520	648	hypothetical protein	gene1533	403	289	292	500	325	471	609	477	474	251	231	373
CLO1313_RS07675	Clo1313_1521	243	hypothetical protein	gene1534	1122	1078	742	1509	1105	1751	2977	3129	1763	882	423	1760
CLO1313_RS07680	Clo1313_1522	528	hypothetical protein	gene1535	103	82	65	78	106	160	138	107	100	91	93	161
CLO1313_RS07685	Clo1313_1523	1398	oxaloacetate decarboxylase	gene1536	58405	38705	49754	40034	36794	31275	20018	11027	47401	32342	46274	41336
CLO1313_RS07690	Clo1313_1524	399	acetyl-CoA carboxylase biotin carboxyl carrier protein subunit	gene1537	7896	7583	9832	7921	5444	4771	2075	919	4044	4597	7048	5252
CLO1313_RS07695	Clo1313_1525	171	sodium pump decarboxylase subunit gamma	gene1538	1082	1042	1399	1034	764	757	286	153	576	706	1408	905
CLO1313_RS07700	Clo1313_1526	1551	methylmalonyl-CoA carboxyltransferase	gene1539	14752	14897	18922	17167	12532	11050	4585	2324	11238	11544	17354	15457
CLO1313_RS07705	Clo1313_1527	735	pilus assembly protein PilZ	gene1540	394	498	360	570	317	373	724	363	326	279	280	460
CLO1313_RS07710	Clo1313_1528	567	rRNA methyltransferase	gene1541	2159	1781	2132	2015	2764	2782	1866	1770	3268	2556	3369	3595
CLO1313_RS07715	Clo1313_1529	870	agmatinase	gene1542	2642	2987	3052	3312	4323	4526	3593	3779	5800	5137	5895	6750
CLO1313_RS07720	Clo1313_1530	828	polyamine aminopropyltransferase	gene1543	2657	2722	2784	2801	3621	3825	3349	3217	4488	4366	6635	9103
CLO1313_RS07725	Clo1313_1531	720	ribosomal large subunit pseudouridine synthase B	gene1544	663	703	665	780	896	1042	1600	1493	1116	1283	928	1639
CLO1313_RS07730	Clo1313_1532	489	sporulation protein YtfJ	gene1545	84	56	51	59	49	60	67	44	63	56	43	54
CLO1313_RS07735	Clo1313_1533	609	hypothetical protein	gene1546	23	15	16	9	12	14	14	7	12	17	18	39
CLO1313_RS07740	Clo1313_1534	570	hypothetical protein	gene1547	1486	1325	1402	1547	1095	1254	1061	1099	1973	1327	1538	1918
CLO1313_RS07745	Clo1313_1535	597	SMC-Scp complex subunit ScpB	gene1548	857	770	895	781	775	793	540	406	810	771	1346	1414
CLO1313_RS07750	Clo1313_1536	795	condensin subunit ScpA	gene1549	1889	1859	1898	1827	1698	1869	1376	1074	1928	1787	2468	3206
CLO1313_RS07755	Clo1313_1537	1026	tryptophan--tRNA ligase	gene1550	3245	3249	3302	3711	3265	3608	3812	3218	4263	3906	3451	5263
CLO1313_RS07760	Clo1313_1538	672	peptidase M50	gene1551	484	468	419	411	442	525	256	232	388	461	624	667
CLO1313_RS07765	Clo1313_1539	2634	polynucleotide adenylyltransferase	gene1552	1181	1017	961	1094	1255	1295	1138	1041	1349	1259	1803	2041
CLO1313_RS07770	Clo1313_1540	1314	diaminopimelate decarboxylase	gene1553	3716	3924	4018	4080	2765	2391	1434	980	2337	2059	1772	3154
CLO1313_RS07775	Clo1313_1541	978	hypothetical protein	gene1554	35	16	18	13	17	21	19	22	20	11	17	26
CLO1313_RS07780	Clo1313_1542	1494	inosine 5-monophosphate dehydrogenase	gene1555	6971	5982	7237	6452	7001	7123	4915	3987	9680	8683	8553	15361
CLO1313_RS07785	Clo1313_1543	654	lysine transporter LysE	gene1556	213	216	228	196	135	197	161	161	177	179	250	488
CLO1313_RS07790	Clo1313_1544	1215	D-alanyl-D-alanine carboxypeptidase	gene1557	644	833	767	824	599	708	736	711	724	559	903	790
CLO1313_RS07795	Clo1313_1545	1302	pyrimidine-nucleoside phosphorylase	gene1558	506	704	688	689	555	625	605	637	569	538	1097	844
CLO1313_RS07800	Clo1313_1546	1167	phosphopentomutase	gene1559	833	1162	999	1053	788	941	1065	1113	911	1025	1816	1383
CLO1313_RS07805	Clo1313_1547	885	site-specific tyrosine recombinase XerD	gene1560	342	388	323	474	293	374	300	172	274	307	312	278
CLO1313_RS07810	Clo1313_1548	630	stage II sporulation protein M	gene1561	4	5	8	4	6	4	3	4	3	5	7	5
CLO1313_RS07815	Clo1313_1549	549	ADP-ribose pyrophosphatase	gene1562	2033	1541	1497	1205	1372	1256	1030	697	1039	860	1153	1260
CLO1313_RS07820	Clo1313_1550	444	ribonuclease H	gene1563	1319	1219	1173	1070	1067	1081	961	597	1012	796	771	1375
CLO1313_RS07825	Clo1313_1551	816	pyrroline-5-carboxylate reductase	gene1564	2407	1989	2111	1949	2051	2054	1671	1496	2177	1873	2752	2406
CLO1313_RS07830	Clo1313_R0041	76	tRNA-Trp	gene1565	5	4	9	11	6	12	69	98	22	10	18	18
CLO1313_RS07835	Clo1313_1552	480	hypothetical protein	gene1566	7	11	7	16	7	4	11	16	10	4	8	11
CLO1313_RS07840	Clo1313_1553	1098	germination protein	gene1567	17	17	14	21	11	17	9	5	16	19	24	31
CLO1313_RS07845	Clo1313_1555	1311	germination protein	gene1568	6	1	8	2	4	8	2	0	7	6	6	11
CLO1313_RS07850	Clo1313_1556	1152	germination protein	gene1569	21	21	10	14	13	24	13	15	14	21	34	29
CLO1313_RS07855	Clo1313_1557	1770	germination protein GerA	gene1570	29	23	28	22	25	13	16	16	38	30	31	63
CLO1313_RS07860	Clo1313_1558	870	protease modulator HflC	gene1571	557	566	439	443	467	384	458	319	432	476	762	553
CLO1313_RS07865	Clo1313_1559	969	HflK protein	gene1572	541	514	477	441	465	408	452	295	399	451	707	616
CLO1313_RS07870	Clo1313_1560	813	hypothetical protein	gene1573	62	60	72	76	84	86	93	113	80	86	73	78
CLO1313_RS07875	Clo1313_R0042	78	tRNA-Pro	gene1574	3	1	4	5	1	4	12	19	6	8	1	15
CLO1313_RS07880	Clo1313_1561	570	hypothetical protein	gene1575	65	78	58	90	50	42	68	46	48	56	43	67
CLO1313_RS07885		300	hypothetical protein	gene1576	198	260	247	298	290	303	224	240	203	201	101	61
CLO1313_RS07890	Clo1313_1563	1716	hypothetical protein	gene1577	2243	2408	2274	2332	2053	2206	1749	1970	1904	1808	2308	2431
CLO1313_RS07895	Clo1313_1564	2448	glycoside hydrolase	gene1578	509	441	595	446	527	489	324	192	552	544	780	858
CLO1313_RS07900	Clo1313_1565	489	hypothetical protein	gene1579	13	8	6	4	5	9	10	7	5	9	11	17
CLO1313_RS07905	Clo1313_1566	552	hypothetical protein	gene1580	21	22	18	27	15	23	27	27	18	28	27	52
CLO1313_RS07910	Clo1313_1567	600	hypothetical protein	gene1581	1882	1587	1822	1920	2213	2226	2425	1730	2606	2804	2180	2785
CLO1313_RS07915	Clo1313_1569	1104	pilus assembly protein PilM	gene1582	11859	10695	9410	11363	8784	9172	10847	8122	8640	8478	13036	14682
CLO1313_RS07920	Clo1313_1570	1146	cysteine desulfurase	gene1583	11700	8738	8899	7021	5732	6416	6514	5320	12299	8645	10555	18813
CLO1313_RS07925	Clo1313_1571	1377	[FeFe] hydrogenase H-cluster radical SAM maturase HydG [Ruminiclostridium thermocellum]	gene1584	104	87	108	33	41	38	25	15	55	29	134	204
CLO1313_RS07930	Clo1313_1572	264	CopG family transcriptional regulator	gene1585	22443	37780	32846	23935	6298	6671	5569	4894	12966	5794	6662	10035
CLO1313_RS07935	Clo1313_1573	237	4-oxalocrotonate tautomerase	gene1586	128	128	143	145	135	152	88	135	51	76	128	107
CLO1313_RS07940	Clo1313_1574	675	hypothetical protein	gene1587	73	63	58	71	61	93	87	75	49	35	53	73
CLO1313_RS07945	Clo1313_1575	501	hypothetical protein	gene1588	27	20	13	16	19	24	12	6	11	10	25	29
CLO1313_RS07950	Clo1313_1576	300	hypothetical protein	gene1589	10	5	4	10	8	5	10	4	8	8	5	14
CLO1313_RS07955	Clo1313_1577	330	hypothetical protein	gene1590	19	13	7	20	7	19	39	19	23	14	9	23
CLO1313_RS07960	Clo1313_R0043	75	tRNA-Glu	gene1591	24	23	10	21	57	67	356	288	91	91	57	396
CLO1313_RS07965	Clo1313_1578	1641	glutamate--tRNA ligase	gene1592	7847	8202	7192	8633	8287	7883	15745	12301	9237	11090	7384	13331
CLO1313_RS07970	Clo1313_1579	690	anaerobic ribonucleoside-triphosphate reductase activating protein	gene1593	851	1373	964	1359	436	342	1337	779	306	240	208	294
CLO1313_RS07975	Clo1313_1580	2091	anaerobic ribonucleoside triphosphate reductase	gene1594	1710	2564	1495	2113	666	542	1736	1032	483	316	619	962
CLO1313_RS07980	Clo1313_1581	2415	5-methyltetrahydrofolate--homocysteine methyltransferase	gene1595	1526	1159	1622	1118	1446	1416	1183	1242	2136	1663	3017	3322
CLO1313_RS07985	Clo1313_1582	645	methionine synthase	gene1596	442	359	467	392	383	413	441	520	540	493	886	1176
CLO1313_RS07990	Clo1313_1583	1074	membrane protein	gene1597	57	23	47	29	44	50	32	12	66	34	50	35
CLO1313_RS07995	Clo1313_1584	186	hypothetical protein	gene1598	1165	556	687	570	621	678	695	218	778	613	634	616
CLO1313_RS08000	Clo1313_1585	243	coat protein F	gene1599	395	228	278	237	268	283	303	144	344	314	329	306
CLO1313_RS08005	Clo1313_1586	186	hypothetical protein	gene1600	108	55	66	82	77	64	72	43	79	60	68	58
CLO1313_RS08010	Clo1313_1587	1749	dockerin	gene1601	672	714	695	662	629	577	605	348	592	549	836	742
CLO1313_RS08015	Clo1313_1588	1203	glycoside hydrolase	gene1602	858	757	687	628	570	650	559	432	540	484	752	840
CLO1313_RS08020	Clo1313_1589	4680	hypothetical protein	gene1603	1387	1527	1368	1584	1399	1440	978	717	1108	915	1320	1310
CLO1313_RS08025	Clo1313_1590	303	hypothetical protein	gene1604	19164	18883	18248	22762	21429	21876	26107	22487	29639	31963	40932	22987
CLO1313_RS08030	Clo1313_1591	249	hypothetical protein	gene1605	163	146	144	120	189	190	211	137	356	334	381	757
CLO1313_RS08035	Clo1313_1592	831	serine/threonine phosphatase	gene1606	187	210	237	211	341	314	238	144	323	484	502	781
CLO1313_RS08040	Clo1313_1593	2088	serine/threonine protein kinase	gene1607	2017	2045	2154	2179	2691	2672	2067	1494	3151	3405	3558	4525
CLO1313_RS08045	Clo1313_1594	486	hypothetical protein	gene1608	1789	1418	1425	1680	1449	1596	1452	1422	1539	1342	2117	1992
CLO1313_RS08050	Clo1313_1595	603	hypothetical protein	gene1609	2334	2282	1932	2227	2234	2359	2401	2195	2607	1673	1468	2619
CLO1313_RS08055	Clo1313_1596	216	hypothetical protein	gene1610	962	699	633	610	711	697	580	532	712	441	957	1274
CLO1313_RS08060	Clo1313_1597	885	hypothetical protein	gene1611	812	895	786	814	872	1139	967	929	969	765	951	1245
CLO1313_RS08065	Clo1313_1598	978	hypothetical protein	gene1612	751	690	630	758	767	1032	790	891	879	849	1099	1465
CLO1313_RS08070	Clo1313_1599	1446	type II secretion system protein E	gene1613	1970	1981	1817	2144	2186	2689	2017	2496	2558	2246	2499	2794
CLO1313_RS08075	Clo1313_1600	837	ATPase	gene1614	664	646	602	622	629	786	624	769	690	664	1163	1173
CLO1313_RS08080	Clo1313_1601	876	flagellar protein FlgA	gene1615	949	846	806	861	839	1113	950	1164	929	988	1491	2024
CLO1313_RS08085	Clo1313_1602	1413	hypothetical protein	gene1616	806	732	819	986	928	1339	1751	2320	1033	1215	1161	1850
CLO1313_RS08090	Clo1313_1603	2133	endoglucanase	gene1617	8656	18137	8993	14255	7909	6169	5510	8340	9097	16205	17142	11569
CLO1313_RS08095	Clo1313_1604	4806	glycoside hydrolase	gene1618	2302	7875	2528	6345	2939	3924	1444	4060	5767	15575	9842	8990
CLO1313_RS08100	Clo1313_1605	639	conjugal transfer protein TraR	gene1619	326	263	291	316	250	300	91	64	183	217	124	191
CLO1313_RS08105	Clo1313_1606	807	methylthioadenosine phosphorylase	gene1620	3509	3005	3571	3408	4358	3883	3126	3134	4623	4700	3994	6607
CLO1313_RS08110	Clo1313_1607	1029	methylthioribose-1-phosphate isomerase	gene1621	3806	3530	4054	3599	4924	4403	3208	3147	4534	4941	4212	5769
CLO1313_RS08115	Clo1313_1608	393	DtxR family transcriptional regulator	gene1622	2704	3828	2900	3912	2242	2718	4263	3240	2185	1662	2108	2298
CLO1313_RS08120	Clo1313_1609	222	iron transporter FeoA	gene1623	4441	7433	4938	5853	5469	6717	10429	10016	9018	9096	14792	14433
CLO1313_RS08125	Clo1313_1610	2166	ferrous iron transporter B	gene1624	5631	6014	5392	5276	9715	11211	13176	10313	17605	16684	25332	26269
CLO1313_RS08130	Clo1313_1612	1299	ATPase AAA	gene1625	5792	6258	5941	5937	6391	6110	5473	5278	7238	6228	11249	9113
CLO1313_RS08135	Clo1313_1613	432	amino acid-binding protein	gene1626	1534	1547	1477	1474	1498	1464	944	1088	1674	1526	3322	2915
CLO1313_RS08140	Clo1313_1614	1302	phenylacetate--CoA ligase	gene1627	6519	7426	7167	6423	6177	6071	4358	4774	7242	6373	10910	10604
CLO1313_RS08145	Clo1313_1615	576	indolepyruvate oxidoreductase	gene1628	1335	1405	1349	1102	1033	1069	881	818	1138	1151	2418	2457
CLO1313_RS08150	Clo1313_1616	1737	indolepyruvate ferredoxin oxidoreductase subunit alpha	gene1629	4007	5007	5043	5263	3716	4135	4040	4138	4608	3910	5347	6819
CLO1313_RS08155	Clo1313_1617	1512	sodium:solute symporter	gene1630	41530	46898	41711	44645	40805	37965	37015	28560	37733	40589	73161	44824
CLO1313_RS08160	Clo1313_1618	1626	MBL fold hydrolase	gene1631	2394	2450	2361	2170	1926	1620	2562	972	1665	1446	2279	2572
CLO1313_RS08165	Clo1313_1619	1068	histidinol-phosphate transaminase	gene1632	339	344	369	356	352	297	277	309	372	382	582	717
CLO1313_RS08170	Clo1313_1620	978	aminopeptidase	gene1633	274	333	314	335	255	322	291	223	378	345	472	525
CLO1313_RS08175	Clo1313_1621	1050	aminopeptidase	gene1634	278	207	259	173	168	243	170	164	343	227	431	502
CLO1313_RS08180	Clo1313_1622	1050	peptidase M42	gene1635	1228	570	883	494	691	656	337	339	983	619	1154	1335
CLO1313_RS08185	Clo1313_1623	2337	competence protein ComEC	gene1636	1273	1174	1299	1138	904	604	585	259	818	705	1064	1832
CLO1313_RS08190	Clo1313_1624	1113	peptidase	gene1637	5946	5773	5979	6329	5405	5047	5386	2720	5274	5469	7004	8533
CLO1313_RS08195	Clo1313_1625	258	hypothetical protein	gene1638	579	771	504	440	221	225	357	156	91	106	437	218
CLO1313_RS08200	Clo1313_1626	525	GCN5 family N-acetyltransferase	gene1639	1596	3288	1629	2077	1083	952	928	499	556	764	3241	744
CLO1313_RS08205	Clo1313_1627	1299	phosphomethylpyrimidine synthase	gene1640	405	359	369	501	368	481	1280	1099	309	205	454	285
CLO1313_RS08210	Clo1313_1628	1071	thiamine phosphate synthase	gene1641	27	23	32	24	23	25	35	28	44	24	78	73
CLO1313_RS08215	Clo1313_1629	645	thiamine biosynthesis protein ThiF	gene1642	17	24	37	26	14	16	30	33	45	14	71	59
CLO1313_RS08220	Clo1313_1630	1110	thiamine biosynthesis protein ThiH	gene1643	50	43	46	36	39	31	48	43	47	43	103	89
CLO1313_RS08225	Clo1313_1631	768	thiazole synthase	gene1644	22	47	37	31	21	34	46	50	35	45	65	63
CLO1313_RS08230	Clo1313_1632	201	thiamine biosynthesis protein ThiS	gene1645	12	18	12	10	9	13	24	23	8	8	20	19
CLO1313_RS08235	Clo1313_1633	624	YihA family ribosome biogenesis GTP-binding protein	gene1646	540	515	511	568	673	737	1633	1308	938	1047	956	1582
CLO1313_RS08240	Clo1313_1634	1068	hypothetical protein	gene1647	15	22	22	25	11	15	19	23	16	21	17	33
CLO1313_RS08245	Clo1313_1636	201	hypothetical protein	gene1648	11383	6996	9105	7013	7744	6367	5902	4540	6645	9264	15265	10036
CLO1313_RS08250	Clo1313_1637	1044	copper amine oxidase	gene1649	2548	2318	2094	2343	2172	2160	2047	1650	2400	2025	3207	3154
CLO1313_RS08255	Clo1313_1638	666	type 11 methyltransferase	gene1650	23	11	16	16	10	6	16	10	14	8	6	9
CLO1313_RS08260		282	hypothetical protein	gene1651	48	78	44	66	46	60	66	63	45	31	26	31
CLO1313_RS08270		444	hypothetical protein	gene1653	1	0	0	0	2	0	0	1	0	1	3	1
CLO1313_RS08275		1152	transposase	gene1654	1	1	0	0	3	0	1	3	1	1	2	0
CLO1313_RS08280		294	transposase	gene1655	343	153	181	108	167	120	99	54	80	70	294	315
CLO1313_RS08285	Clo1313_1642	456	hypothetical protein	gene1656	23	15	14	24	9	13	16	9	19	13	22	22
CLO1313_RS08290	Clo1313_1643	1152	resolvase	gene1657	128	96	122	110	94	122	79	69	106	78	104	120
CLO1313_RS08295	Clo1313_1644	333	hypothetical protein	gene1658	100	95	112	127	85	99	95	98	106	120	109	83
CLO1313_RS08300	Clo1313_1645	2139	DEAD/DEAH box helicase	gene1659	109	109	92	93	88	108	44	55	95	82	142	151
CLO1313_RS08305		918	hypothetical protein	gene1660	102	117	102	75	78	95	57	44	92	57	146	149
CLO1313_RS08310		390	hypothetical protein	gene1661	32	27	36	28	32	31	15	11	19	27	59	59
CLO1313_RS08315	Clo1313_1647	1845	membrane protein	gene1662	462	427	375	352	338	346	171	153	378	310	646	763
CLO1313_RS08320	Clo1313_1648	669	resolvase	gene1663	408	421	402	417	297	376	258	225	422	348	507	739
CLO1313_RS08325	Clo1313_1649	777	hypothetical protein	gene1664	1	3	5	4	0	5	5	3	6	6	5	5
CLO1313_RS08330		294	transposase	gene1665	5	4	3	8	3	8	7	5	10	9	9	8
CLO1313_RS08335		843	integrase	gene1666	2	7	2	2	5	10	6	0	4	4	1	1
CLO1313_RS08340	Clo1313_1652	822	hypothetical protein	gene1667	118	135	141	120	137	168	80	80	135	162	244	187
CLO1313_RS08345	Clo1313_R0044	76	tRNA-Ala	gene1668	28	16	16	24	12	26	71	104	27	30	47	61
CLO1313_RS08350	Clo1313_1653	291	hypothetical protein	gene1669	448	377	390	426	467	496	867	783	570	557	738	1065
CLO1313_RS08355	Clo1313_1654	1185	fused response regulator/phosphatase	gene1670	596	663	531	843	803	1057	1345	1104	1176	1258	992	1586
CLO1313_RS08360	Clo1313_1655	1764	sensor histidine kinase	gene1671	243	309	305	362	421	458	288	192	548	676	503	805
CLO1313_RS08365	Clo1313_1656	1767	hypothetical protein	gene1672	2148	1666	1822	1831	2098	2163	2188	1681	2183	2189	2627	3594
CLO1313_RS08370	Clo1313_1657	1194	aspartate aminotransferase	gene1673	2540	2278	2642	2221	3030	2793	1203	813	3194	3421	6754	5084
CLO1313_RS08375	Clo1313_1658	522	nitroreductase	gene1674	849	782	772	865	821	1011	1035	1101	950	928	866	970
CLO1313_RS08380	Clo1313_1659	2211	endoglucanase	gene1675	6068	10010	6226	8105	7529	5924	3077	2845	7779	14387	13665	11284
CLO1313_RS08385	Clo1313_1660	639	thiamine pyrophosphokinase	gene1676	642	615	655	665	707	755	701	564	1162	1007	963	1243
CLO1313_RS08390	Clo1313_1661	663	ribulose-phosphate 3-epimerase	gene1677	1070	710	903	798	1032	1010	750	630	1458	1404	1194	1609
CLO1313_RS08395	Clo1313_1662	885	ribosome small subunit-dependent GTPase	gene1678	2484	2192	2043	2036	2353	2507	2824	2336	3227	2734	3278	4233
CLO1313_RS08400	Clo1313_1663	2112	serine/threonine protein kinase	gene1679	8156	8293	7701	7319	7519	8085	8321	7723	10043	9980	14293	15171
CLO1313_RS08405	Clo1313_1664	738	protein phosphatase	gene1680	2011	2696	2556	2779	2602	3262	3701	3637	3983	3920	3583	6167
CLO1313_RS08410	Clo1313_1665	1050	23S rRNA (adenine(2503)-C(2))-methyltransferase RlmN	gene1681	2029	2218	2185	2282	2205	2542	3330	3203	3227	3006	3151	6279
CLO1313_RS08415	Clo1313_1666	1368	16S rRNA (cytosine(967)-C(5))-methyltransferase	gene1682	2194	2093	1855	1775	1727	1862	2255	2225	2230	1718	3109	3732
CLO1313_RS08420	Clo1313_1667	684	zinc metallopeptidase	gene1683	2006	1796	1806	1854	1546	1559	1711	1801	2098	1687	1975	1820
CLO1313_RS08425	Clo1313_1668	771	hypothetical protein	gene1684	1545	668	994	657	952	929	675	625	1362	854	1220	1813
CLO1313_RS08430	Clo1313_1669	921	methionyl-tRNA formyltransferase	gene1685	623	788	722	716	647	813	731	923	907	850	1138	1189
CLO1313_RS08435	Clo1313_1670	513	peptide deformylase	gene1686	974	950	1077	957	782	822	949	1064	874	829	1143	1563
CLO1313_RS08440	Clo1313_1671	2448	primosomal protein N\'	gene1687	1927	1451	1718	1534	1504	1518	1573	1529	2282	1638	1672	2601
CLO1313_RS08445	Clo1313_1672	420	hypothetical protein	gene1688	7785	8201	7996	7888	6048	4474	4151	2341	6061	8051	8698	4213
CLO1313_RS08450	Clo1313_1673	957	trans-hexaprenyltranstransferase	gene1689	789	539	606	532	617	548	273	165	749	593	834	1068
CLO1313_RS08455	Clo1313_1674	513	heptaprenyl diphosphate synthase subunit I	gene1690	353	237	312	292	370	370	162	145	394	342	392	424
CLO1313_RS08460	Clo1313_1675	381	hypothetical protein	gene1691	174	235	230	236	228	323	159	149	317	325	388	552
CLO1313_RS08465	Clo1313_1676	1092	thiamine biosynthesis lipoprotein ApbE	gene1692	654	582	623	722	951	1172	879	712	1204	1362	950	2803
CLO1313_RS08470	Clo1313_1677	1776	pyridine nucleotide-disulfide oxidoreductase	gene1693	34578	18554	24145	18016	26751	24915	17532	8191	36443	23405	28774	32878
CLO1313_RS08475	Clo1313_1678	717	single-stranded DNA-binding protein	gene1694	306	360	204	326	171	163	482	194	115	76	61	101
CLO1313_RS08480	Clo1313_1679	735	glutamate ligase	gene1695	227	330	224	264	140	86	419	117	80	35	102	50
CLO1313_RS08485	Clo1313_1680	771	polysaccharide deacetylase	gene1696	114	134	91	154	69	38	249	67	18	10	15	8
CLO1313_RS08490	Clo1313_1681	1842	asparagine synthetase B	gene1697	117	109	100	82	109	104	80	54	114	87	159	115
CLO1313_RS08495	Clo1313_1682	1242	peptidyl-prolyl cis-trans isomerase	gene1698	12598	9501	9638	9185	8603	8881	9387	9895	10212	9943	14429	11550
CLO1313_RS08500	Clo1313_1683	3771	phosphoribosylformylglycinamidine synthase	gene1699	2953	2815	2892	2741	4199	4408	11404	11838	8818	8843	8588	13499
CLO1313_RS08505	Clo1313_1684	900	LysR family transcriptional regulator	gene1700	140	117	86	113	107	167	188	163	174	146	223	361
CLO1313_RS08510	Clo1313_1685	552	transcriptional regulator	gene1701	4615	4672	4432	4444	4484	4134	3845	3605	4029	3573	4657	4414
CLO1313_RS08515	Clo1313_1686	1665	acetyl-CoA synthetase	gene1702	11016	12039	11283	11867	12113	10791	8600	8467	10906	9584	13058	10484
CLO1313_RS08520		219	hypothetical protein	gene1703	1709	1477	1519	1419	1577	1382	983	950	1289	1116	1894	1784
CLO1313_RS08525	Clo1313_1687	1905	molecular chaperone HtpG	gene1704	967	953	834	953	790	888	827	808	997	934	1166	1740
CLO1313_RS08530	Clo1313_1688	855	metal ABC transporter permease	gene1705	762	803	735	900	1008	1021	760	792	1286	1347	1813	1365
CLO1313_RS08535	Clo1313_1689	780	zinc ABC transporter ATP-binding protein	gene1706	796	814	768	714	831	872	816	790	1035	1024	1490	1526
CLO1313_RS08540	Clo1313_1690	957	ABC transporter substrate-binding protein	gene1707	628	700	572	569	658	766	884	822	854	1041	1702	2254
CLO1313_RS08545	Clo1313_1691	420	transcriptional repressor	gene1708	368	312	264	435	305	380	509	479	410	354	235	455
CLO1313_RS08550	Clo1313_1692	429	peptidase A24	gene1709	159	229	180	160	161	166	87	87	135	162	415	285
CLO1313_RS08555	Clo1313_1693	876	serine/threonine phosphatase	gene1710	897	732	851	877	821	1047	1056	844	959	950	995	1472
CLO1313_RS08560	Clo1313_1694	2220	endoglucanase	gene1711	6407	9909	7008	8584	6640	7094	3622	5897	7541	10858	14534	11100
CLO1313_RS08565	Clo1313_1695	732	hypothetical protein	gene1712	162	157	156	128	187	164	146	146	191	219	364	373
CLO1313_RS08570	Clo1313_1696	1194	peptidase M24	gene1713	318	390	438	393	396	457	408	530	589	539	735	1093
CLO1313_RS08575	Clo1313_1697	2607	hypothetical protein	gene1714	605	513	631	540	520	504	270	194	503	518	816	734
CLO1313_RS08580	Clo1313_1698	684	peptide ABC transporter ATP-binding protein	gene1715	163	158	199	141	139	129	112	61	134	143	180	264
CLO1313_RS08585	Clo1313_1699	1017	two-component sensor histidine kinase	gene1716	178	181	235	206	162	147	115	92	149	183	291	301
CLO1313_RS08590	Clo1313_1700	672	DNA-binding response regulator	gene1717	265	286	283	312	219	256	225	177	194	212	260	370
CLO1313_RS08595	Clo1313_1701	1692	endoglucanase	gene1718	26842	29246	24996	25939	20635	19945	23619	21919	17194	16851	26315	21271
CLO1313_RS08600	Clo1313_1702	273	hypothetical protein	gene1719	802	776	760	799	770	767	873	675	934	1598	1109	632
CLO1313_RS08605	Clo1313_1703	2184	bacteriocin cleavage/export ABC transporter	gene1720	85	76	53	88	78	74	103	90	105	94	102	116
CLO1313_RS08610	Clo1313_1704	1533	radical SAM/SPASM domain-containing protein	gene1721	42	58	39	42	50	48	74	55	53	72	65	82
CLO1313_RS08615	Clo1313_1705	492	haloacid dehalogenase	gene1722	9	15	17	24	15	7	15	9	9	10	13	12
CLO1313_RS08620	Clo1313_1706	624	hypothetical protein	gene1723	58	49	43	58	40	37	46	20	35	25	36	47
CLO1313_RS08625	Clo1313_1707	1542	hypothetical protein	gene1724	161	158	158	180	125	156	187	132	140	149	184	247
CLO1313_RS08630		615	peptidoglycan-binding protein	gene1725	62	53	50	65	57	44	104	54	54	42	41	72
CLO1313_RS08635	Clo1313_1709	396	hypothetical protein	gene1726	43	37	39	43	40	26	69	48	48	44	31	58
CLO1313_RS08640	Clo1313_1710	477	transposase	gene1727	3	1	3	0	3	2	5	1	2	1	3	4
CLO1313_RS08645	Clo1313_R0045	87	tRNA-Leu	gene1728	57	28	24	61	68	69	669	731	99	77	48	187
CLO1313_RS08650	Clo1313_R0046	76	tRNA-Lys	gene1729	1	2	1	1	1	1	35	59	4	1	1	3
CLO1313_RS08655	Clo1313_1711	1506	two-component sensor histidine kinase	gene1730	46	18	38	35	48	48	55	32	147	98	91	219
CLO1313_RS08660	Clo1313_1712	1110	glutaconyl-CoA decarboxylase subunit beta	gene1731	22100	20262	19922	18974	19819	16971	13739	11390	13518	13618	20461	16455
CLO1313_RS08665	Clo1313_1713	162	oxaloacetate decarboxylase	gene1732	313	200	257	185	228	175	117	133	114	114	610	381
CLO1313_RS08670	Clo1313_1714	411	hypothetical protein	gene1733	42	18	23	25	24	21	28	14	47	23	15	42
CLO1313_RS08675	Clo1313_1715	648	DNA polymerase III	gene1734	123	80	85	101	106	105	221	223	108	84	96	329
CLO1313_RS08680	Clo1313_1716	717	pyruvate formate-lyase 1-activating enzyme	gene1735	0	1	1	3	0	0	2	0	0	0	1	1
CLO1313_RS08685	Clo1313_1717	2229	formate acetyltransferase	gene1736	0	0	0	0	0	0	0	0	0	0	0	0
CLO1313_RS08690	Clo1313_1718	1236	poly-gamma-glutamate biosynthesis protein	gene1737	1410	1336	1299	1311	1498	1560	1925	1414	1898	1948	2101	3659
CLO1313_RS08695	Clo1313_1719	552	2\'-5\' RNA ligase	gene1738	550	496	482	479	508	499	624	526	434	562	924	911
CLO1313_RS08700	Clo1313_1720	867	hypothetical protein	gene1739	10	7	10	14	17	17	14	9	17	10	14	31
CLO1313_RS08705	Clo1313_1721	630	aminodeoxychorismate lyase	gene1740	2388	2813	1961	2462	1326	1287	1722	1141	918	651	1057	851
CLO1313_RS08710	Clo1313_1722	585	hypothetical protein	gene1741	765	1088	748	814	439	473	634	437	351	238	599	448
CLO1313_RS08715	Clo1313_1723	312	hypothetical protein	gene1742	335	467	307	332	226	256	379	210	129	92	211	170
CLO1313_RS08720	Clo1313_1724	1629	hypothetical protein	gene1743	2154	3074	2280	2608	1531	1727	2699	1718	1135	934	1734	1043
CLO1313_RS08725	Clo1313_1725	771	DNA-directed RNA polymerase sigma-70 factor	gene1744	708	995	769	826	617	533	558	354	382	292	611	304
CLO1313_RS08730	Clo1313_1726	399	hypothetical protein	gene1745	181	223	199	159	122	110	75	44	72	46	116	55
CLO1313_RS08735	Clo1313_1727	486	chemotaxis protein CheD	gene1746	204	278	218	263	161	144	117	69	90	70	158	88
CLO1313_RS08740	Clo1313_1728	621	CheY-P-specific phosphatase CheC	gene1747	349	419	357	401	276	280	171	113	192	133	306	137
CLO1313_RS08745	Clo1313_1729	474	chemotaxis protein CheW	gene1748	305	400	410	360	243	225	137	127	162	134	383	186
CLO1313_RS08750	Clo1313_1730	2079	chemotaxis protein CheA	gene1749	1990	2280	2029	2145	1323	1210	899	583	863	639	1424	704
CLO1313_RS08755	Clo1313_1731	1065	chemotaxis response regulator protein-glutamate methylesterase	gene1750	732	936	865	823	619	573	337	189	401	288	511	298
CLO1313_RS08760	Clo1313_1732	675	pilus assembly protein PilZ	gene1751	194	184	194	138	103	105	85	61	76	48	172	104
CLO1313_RS08765	Clo1313_1733	909	ATPase	gene1752	380	503	403	456	341	368	213	168	243	200	450	176
CLO1313_RS08770	Clo1313_1734	1212	GTP-binding protein	gene1753	1137	1332	1100	1365	933	889	792	459	655	575	1107	498
CLO1313_RS08775	Clo1313_1735	1995	flagellar biosynthesis protein FlhA	gene1754	2163	2798	2291	2609	1707	1613	1725	913	1177	895	1485	807
CLO1313_RS08780	Clo1313_1736	1179	flagellar biosynthesis protein FlhB	gene1755	1600	2030	1650	1917	1156	1112	1027	574	691	577	1127	542
CLO1313_RS08785	Clo1313_1737	786	flagellar biosynthesis protein FliR	gene1756	721	844	662	824	540	512	562	316	360	281	876	493
CLO1313_RS08790	Clo1313_1738	270	flagellar export apparatus protein FliQ	gene1757	187	188	177	217	164	160	150	83	92	84	134	82
CLO1313_RS08795	Clo1313_1739	783	flagellar biosynthetic protein FliP	gene1758	466	516	460	600	399	394	404	248	288	265	354	226
CLO1313_RS08800	Clo1313_1740	498	hypothetical protein	gene1759	460	530	483	481	364	355	404	226	242	174	511	357
CLO1313_RS08805	Clo1313_1741	363	two-component system response regulator	gene1760	612	810	618	711	486	495	467	275	325	290	562	320
CLO1313_RS08810	Clo1313_1742	1221	flagellar motor switch phosphatase FliY	gene1761	2015	2862	2402	2937	1839	1997	2501	1461	1311	1160	1732	1012
CLO1313_RS08815	Clo1313_1743	987	flagellar motor switch protein FliM	gene1762	1644	1967	1686	1861	1240	1161	1749	962	931	768	1520	872
CLO1313_RS08820	Clo1313_1744	504	flagellar basal body-associated protein FliL	gene1763	1460	1999	1486	1708	1108	1024	1319	721	787	823	1294	695
CLO1313_RS08825	Clo1313_1745	213	flagellar protein	gene1764	1053	1053	833	1033	797	842	1180	832	565	583	1116	765
CLO1313_RS08830	Clo1313_1746	1323	flagellar hook protein FlgE	gene1765	6567	6447	6329	6392	4259	3461	6089	2938	4303	2838	5224	3166
CLO1313_RS08835	Clo1313_1747	390	flagellar biosynthesis protein	gene1766	828	1037	914	958	367	307	837	372	204	166	343	183
CLO1313_RS08840	Clo1313_1748	972	flagellar basal body rod modification protein FlgD	gene1767	1437	1922	1562	1667	732	640	1364	633	446	342	923	434
CLO1313_RS08845	Clo1313_1749	1587	flagellar hook-length control protein, partial	gene1768	4250	6007	4641	5093	2245	1857	4228	1932	1453	1031	2389	1124
CLO1313_RS08850	Clo1313_1750	831	hypothetical protein	gene1769	715	792	573	737	484	452	1045	393	315	220	465	260
CLO1313_RS08855	Clo1313_1751	459	flagellar export protein FliJ	gene1770	552	454	398	311	237	168	608	154	124	83	275	119
CLO1313_RS08860	Clo1313_1752	1314	EscN/YscN/HrcN family type III secretion system ATPase	gene1771	850	1244	1019	1191	704	662	742	276	628	338	840	438
CLO1313_RS08865	Clo1313_1753	792	flagellar biosynthesis protein	gene1772	688	876	769	756	533	513	556	217	368	320	952	530
CLO1313_RS08870	Clo1313_1754	1023	flagellar motor switch protein FliG	gene1773	992	1439	1205	1437	911	778	1105	488	711	522	1258	593
CLO1313_RS08875	Clo1313_1755	1554	flagellar M-ring protein FliF	gene1774	2855	4072	2911	3806	2323	2042	3565	1538	1851	1430	2732	1755
CLO1313_RS08880	Clo1313_1756	315	flagellar hook-basal body protein FliE	gene1775	713	1339	811	1273	701	722	1320	622	621	602	1020	576
CLO1313_RS08885	Clo1313_1757	444	flagellar basal body rod protein FlgC	gene1776	1111	1820	1119	1565	950	980	1637	704	857	761	1386	924
CLO1313_RS08890	Clo1313_1758	405	flagellar basal-body rod protein FlgB	gene1777	1470	2024	1365	1966	1164	1388	2477	1262	1333	1211	1689	1437
CLO1313_RS08895	Clo1313_1759	1311	methylenetetrahydrofolate--tRNA-(uracil(54)-C(5))-methyltransferase (FADH(2)-oxidizing) TrmFO	gene1778	592	508	571	503	628	619	294	198	903	973	1598	1404
CLO1313_RS08900	Clo1313_1760	2109	DNA topoisomerase I	gene1779	947	898	1155	966	1253	1353	549	401	1817	1812	2270	2645
CLO1313_RS08905	Clo1313_1761	1113	DNA processing protein DprA	gene1780	847	454	653	558	842	726	577	554	1668	976	1016	2057
CLO1313_RS08910	Clo1313_1762	756	exodeoxyribonuclease III	gene1781	3990	1357	2478	1839	2670	2340	1740	1554	5379	3061	3221	6163
CLO1313_RS08915	Clo1313_1763	363	hypothetical protein	gene1782	59	54	77	66	68	63	75	50	103	92	229	192
CLO1313_RS08920	Clo1313_1764	417	hypothetical protein	gene1783	116	101	106	109	107	103	108	85	175	140	221	249
CLO1313_RS08925	Clo1313_1765	1539	Fis family transcriptional regulator	gene1784	214	177	253	241	242	329	247	328	636	556	723	982
CLO1313_RS08930	Clo1313_1766	405	hypothetical protein	gene1785	43	48	47	54	45	44	50	32	70	70	90	63
CLO1313_RS08935	Clo1313_1767	441	hypothetical protein	gene1786	35	68	44	62	52	41	50	32	65	76	84	77
CLO1313_RS08940	Clo1313_1768	792	cellulosome anchoring protein cohesin region	gene1787	2520	3271	2420	2868	1704	1634	3066	1092	1477	1309	1807	1393
CLO1313_RS08945	Clo1313_1769	1872	hypothetical protein	gene1788	1768	1890	1788	1687	1234	1437	1100	867	1086	1037	1906	1799
CLO1313_RS08950	Clo1313_1770	456	NrdR family transcriptional regulator	gene1789	795	885	927	1003	706	861	777	734	743	757	903	1014
CLO1313_RS08955	Clo1313_1771	261	sporulation protein, YlmC/YmxH family	gene1790	4	0	4	2	1	4	0	2	1	1	3	5
CLO1313_RS08960	Clo1313_1772	774	sporulation sigma factor SigG	gene1791	8	13	10	14	10	7	11	7	13	9	14	15
CLO1313_RS08965	Clo1313_1773	735	sporulation sigma factor SigE	gene1792	306	166	233	187	259	279	170	110	499	328	613	515
CLO1313_RS08970	Clo1313_1774	894	peptidase U4	gene1793	13	13	13	27	18	23	8	23	41	38	49	66
CLO1313_RS08975	Clo1313_1775	1095	cell division protein FtsZ	gene1794	3090	3483	3573	3510	2926	3038	3603	2897	2689	2503	3986	3410
CLO1313_RS08980	Clo1313_1776	1242	cell division protein FtsA	gene1795	2984	3081	2993	3326	3028	3333	3204	2815	3588	3893	4175	4650
CLO1313_RS08985	Clo1313_1777	378	hypothetical protein	gene1796	930	581	667	598	739	670	893	777	744	796	1599	2060
CLO1313_RS08990	Clo1313_1778	861	cell division protein FtsQ	gene1797	1216	1370	1241	1680	1871	2466	3692	3501	2702	3149	2488	3616
CLO1313_RS08995		852	UDP-N-acetylglucosamine 1-carboxyvinyltransferase	gene1798	286	392	372	405	395	526	646	534	547	427	467	698
CLO1313_RS09000	Clo1313_1780	1404	hypothetical protein	gene1799	1683	1877	1695	2021	1989	2262	2640	2773	2551	2437	2768	3606
CLO1313_RS09005	Clo1313_1781	747	glutamine amidotransferase	gene1800	1134	1078	1169	1188	1304	1355	1098	1086	1556	1592	1911	1990
CLO1313_RS09010		189	hypothetical protein	gene1801	41	27	34	22	31	34	40	24	27	12	29	51
CLO1313_RS09015	Clo1313_1782	1221	transposase	gene1802	8	2	3	2	3	4	0	1	7	1	3	9
CLO1313_RS09020	Clo1313_1783	387	LuxR family transcriptional regulator	gene1803	46	10	11	6	11	20	5	11	26	8	28	46
CLO1313_RS09025	Clo1313_1784	459	hypothetical protein	gene1804	658	559	595	609	540	501	492	297	665	733	750	685
CLO1313_RS09030	Clo1313_1785	3171	hypothetical protein	gene1805	2599	1671	2192	1743	1844	1624	1941	1309	2193	1873	2706	3306
CLO1313_RS09035	Clo1313_1786	1230	dockerin	gene1806	1732	1736	1837	1852	1579	1722	2470	2089	2065	2118	2427	2618
CLO1313_RS09040	Clo1313_1787	1101	ATPase	gene1807	14	15	12	18	13	13	10	7	20	19	22	22
CLO1313_RS09045	Clo1313_1788	2370	glycoside hydrolase	gene1808	6365	11784	7294	10232	5840	5679	4230	5426	5578	10017	9958	6557
CLO1313_RS09050	Clo1313_1789	621	hypothetical protein	gene1809	41	30	36	52	24	38	46	45	25	39	21	40
CLO1313_RS09055	Clo1313_1790	246	hypothetical protein	gene1810	3495	4650	3993	4581	2107	2640	2027	3397	1184	700	1411	799
CLO1313_RS09060	Clo1313_1791	1701	ferredoxin	gene1811	39612	44799	41417	41115	19778	22342	18085	28748	11290	5949	16412	9488
CLO1313_RS09065	Clo1313_1792	1875	NADH dehydrogenase	gene1812	25805	35354	36000	33178	13893	18927	14946	24356	9708	4895	13667	9885
CLO1313_RS09070	Clo1313_1793	486	NADH dehydrogenase	gene1813	4267	5059	5768	5111	2010	2682	1977	3439	1533	860	3414	1658
CLO1313_RS09075	Clo1313_1794	1170	serine/threonine phosphatase	gene1814	38166	46142	43425	45143	18537	24846	21785	33698	13706	7502	22540	14963
CLO1313_RS09080	Clo1313_1795	1671	signal transduction histidine kinase	gene1815	53259	66470	65828	60720	28490	36897	35040	52306	21181	14625	29751	24585
CLO1313_RS09085	Clo1313_1796	246	hypothetical protein	gene1816	12255	12187	12351	10681	5606	6754	8679	11675	4263	3091	6622	6196
CLO1313_RS09090	Clo1313_1797	750	aminoglycoside phosphotransferase	gene1817	65104	75616	72782	62568	31948	36408	44497	60231	23236	17054	28811	27195
CLO1313_RS09095	Clo1313_1798	2622	bifunctional acetaldehyde-CoA/alcohol dehydrogenase	gene1818	117026	151536	150380	140692	63561	77158	83894	118880	46214	36519	75575	50618
CLO1313_RS09100	Clo1313_1799	684	redox-sensing transcriptional repressor Rex	gene1819	29313	40283	34294	30667	13082	15715	16299	19168	9286	6671	15216	15412
CLO1313_RS09105	Clo1313_1800	585	dipicolinate synthase subunit B	gene1820	124	101	139	142	158	137	57	45	204	100	203	234
CLO1313_RS09110	Clo1313_1801	873	dihydrofolate reductase	gene1821	120	121	126	147	127	120	30	28	159	88	193	256
CLO1313_RS09115	Clo1313_1802	1260	zinc protease	gene1822	1723	1616	1732	1599	1633	1622	1303	1146	2058	1653	2440	3778
CLO1313_RS09120	Clo1313_1803	2103	polyribonucleotide nucleotidyltransferase	gene1823	6889	7289	7403	8035	7623	8565	8244	8269	10285	8056	11186	16378
CLO1313_RS09125	Clo1313_1804	264	30S ribosomal protein S15	gene1824	16623	17955	15401	23552	15509	17858	36291	39483	20830	17423	20926	17149
CLO1313_RS09130	Clo1313_1805	258	hypothetical protein	gene1825	0	0	1	0	1	0	0	2	0	0	0	1
CLO1313_RS09135	Clo1313_1806	246	spore coat protein	gene1826	1	1	0	0	0	0	0	0	1	0	0	4
CLO1313_RS09140	Clo1313_1807	612	hypothetical protein	gene1827	5	4	5	4	5	7	1	2	2	4	9	8
CLO1313_RS09145	Clo1313_1808	3693	cellulose 1,4-beta-cellobiosidase	gene1828	7659	12506	8443	10407	8366	6717	5528	3837	8970	18384	17392	12178
CLO1313_RS09150	Clo1313_1809	2688	cellulose 1,4-beta-cellobiosidase	gene1829	26565	55256	27931	44596	23507	18608	16712	18594	28888	57501	43115	37560
CLO1313_RS09155	Clo1313_1810	1035	hypothetical protein	gene1830	3033	2509	2514	3064	2706	3102	2654	2408	3464	3669	4908	4975
CLO1313_RS09160	Clo1313_1811	1359	hypothetical protein	gene1831	2353	2509	2602	2691	2186	2278	2832	2842	2723	2317	3204	4111
CLO1313_RS09165	Clo1313_1812	270	hypothetical protein	gene1832	261	267	228	262	171	188	383	402	250	227	185	471
CLO1313_RS09170	Clo1313_1813	2589	diguanylate cyclase	gene1833	1494	2016	1505	1895	843	904	972	541	482	376	708	594
CLO1313_RS09175	Clo1313_1814	1308	putative DNA modification/repair radical SAM protein	gene1834	440	434	415	428	461	447	366	331	631	735	819	1353
CLO1313_RS09180	Clo1313_1815	738	DNA metabolism protein	gene1835	1158	994	1137	1181	1173	963	760	629	1170	1341	2543	1313
CLO1313_RS09185	Clo1313_1816	1581	endoglucanase	gene1836	1964	1728	2144	1764	1819	1534	1166	845	1971	1895	3741	2511
CLO1313_RS09190	Clo1313_1817	1569	type 3a, cellulose-binding protein	gene1837	669	677	658	552	565	470	458	216	627	550	878	881
CLO1313_RS09195	Clo1313_1818	762	RNA polymerase sigma factor SigI	gene1838	281	276	225	228	180	171	220	87	173	146	482	430
CLO1313_RS09200	Clo1313_1819	2199	copper amine oxidase	gene1839	15266	12639	12871	11904	11329	9262	8082	6446	12777	15870	24115	23830
CLO1313_RS09205	Clo1313_1820	2268	chemotaxis protein	gene1840	5134	5797	4264	5056	2708	2258	5651	2667	1309	1165	2373	1367
CLO1313_RS09210	Clo1313_1821	1029	hypothetical protein	gene1841	933	938	877	900	745	792	957	605	754	826	1141	1300
CLO1313_RS09215	Clo1313_1822	828	hypothetical protein	gene1842	589	623	593	611	526	546	505	272	610	607	670	863
CLO1313_RS09220	Clo1313_1823	321	hypothetical protein	gene1843	537	577	560	553	438	553	459	421	541	438	457	847
CLO1313_RS09225	Clo1313_1824	1761	sugar ABC transporter ATP-binding protein	gene1844	477	566	519	627	610	690	489	461	892	702	903	833
CLO1313_RS09230	Clo1313_1825	1725	multidrug ABC transporter ATP-binding protein	gene1845	600	796	674	811	641	697	823	770	750	737	938	1007
CLO1313_RS09235	Clo1313_1826	426	RbsD or FucU transporter	gene1846	426	502	556	623	494	515	763	498	567	587	795	286
CLO1313_RS09240	Clo1313_1827	1170	alcohol dehydrogenase	gene1847	689	789	850	746	693	862	831	424	786	698	1224	961
CLO1313_RS09245	Clo1313_1828	966	sugar ABC transporter substrate-binding protein	gene1848	517	580	687	645	502	656	619	274	675	526	1074	711
CLO1313_RS09250	Clo1313_1829	1050	ABC transporter permease	gene1849	143	96	129	92	112	84	40	22	204	77	152	156
CLO1313_RS09255	Clo1313_1830	1500	D-ribose transporter ATP-binding protein	gene1850	28968	29606	25430	29144	26088	21738	26354	17431	24681	22476	37176	29962
CLO1313_RS09260	Clo1313_1831	1215	sugar kinase	gene1851	43234	46890	43757	43504	39663	37511	44590	43588	46247	44800	85502	59100
CLO1313_RS09265	Clo1313_1832	972	sugar kinase	gene1852	28556	34742	33067	32627	28664	30419	40340	39530	38212	34488	57886	51304
CLO1313_RS09270	Clo1313_1833	1035	alcohol dehydrogenase	gene1853	131049	166033	139787	174068	128963	132312	180784	187637	158382	149123	191537	171402
CLO1313_RS09275	Clo1313_1834	606	hypothetical protein	gene1854	40	44	28	59	28	45	62	26	54	47	62	41
CLO1313_RS09280	Clo1313_1838	714	peptide ABC transporter ATP-binding protein	gene1855	18	8	6	11	8	7	11	6	4	2	3	4
CLO1313_RS09285		366	hypothetical protein	gene1856	1	1	3	2	1	2	0	0	0	0	1	0
CLO1313_RS09290		273	hypothetical protein	gene1857	5	8	2	5	4	3	4	3	3	4	3	4
CLO1313_RS09295		483	hypothetical protein	gene1858	4	7	5	9	5	3	7	0	0	0	5	7
CLO1313_RS09300	Clo1313_1840	723	hypothetical protein	gene1859	1349	1422	1218	1309	1189	1126	1488	1129	1122	1266	1755	1484
CLO1313_RS09305	Clo1313_1841	240	hypothetical protein	gene1860	77	50	55	56	70	71	76	56	68	68	72	83
CLO1313_RS09310	Clo1313_1842	963	hypothetical protein	gene1861	71	62	63	59	60	48	34	19	80	46	75	84
CLO1313_RS09315	Clo1313_1843	609	hypothetical protein	gene1862	18	29	33	30	25	18	34	13	28	27	34	37
CLO1313_RS09320	Clo1313_1844	909	peptidase M56	gene1863	24	28	33	28	25	24	31	24	44	26	50	63
CLO1313_RS09325	Clo1313_1845	354	transcriptional regulator	gene1864	51	53	41	47	48	39	49	51	50	46	116	83
CLO1313_RS09330	Clo1313_1846	1536	GMP synthetase	gene1865	6786	6487	7524	6866	8414	8447	8759	9962	12264	12498	14828	21995
CLO1313_RS09335	Clo1313_1847	1335	glutamate dehydrogenase	gene1866	30834	26490	30592	26513	21292	16574	3598	2968	17073	14648	20155	18354
CLO1313_RS09340	Clo1313_1848	846	ferredoxin-NADP+ reductase subunit alpha	gene1867	1072	1157	1292	1229	1180	1262	1200	1251	1299	1179	1800	2188
CLO1313_RS09345	Clo1313_1849	1395	glutamate synthase (NADPH), homotetrameric	gene1868	1914	1952	2163	1892	2063	2259	1898	2098	2101	1993	3761	3168
CLO1313_RS09350	Clo1313_1850	1224	transposase	gene1869	5	4	1	2	3	1	3	2	2	4	10	12
CLO1313_RS09355	Clo1313_1851	942	TIGR01212 family radical SAM protein	gene1870	1073	879	1122	800	1029	974	988	727	1047	931	1212	1760
CLO1313_RS09360	Clo1313_1852	1224	hypothetical protein	gene1871	1549	1430	1628	1337	1403	1501	1589	1662	1561	1484	2749	3005
CLO1313_RS09365	Clo1313_1853	747	1-(5-phosphoribosyl)-5-amino-4-imidazole-carboxylate carboxylase	gene1872	1834	2109	2138	2198	2034	2464	3117	3388	3093	2578	2655	3481
CLO1313_RS09370	Clo1313_1854	870	NADP oxidoreductase	gene1873	1338	1015	1249	1123	1265	1519	1768	1740	1407	1457	1902	2065
CLO1313_RS09375	Clo1313_1855	2778	copper amine oxidase	gene1874	2641	2727	2248	2794	2388	3113	2009	1954	1828	1704	1971	2576
CLO1313_RS09380		1074	peptide chain release factor 2	gene1875	8509	8491	7895	8576	8071	9301	10746	10005	9383	8719	8394	12912
CLO1313_RS09385	Clo1313_1857	696	transcriptional regulator	gene1876	359	600	350	602	253	388	279	398	207	185	295	276
CLO1313_RS09390		141	hypothetical protein	gene1877	113	96	110	95	149	164	126	111	301	428	675	443
CLO1313_RS09395	Clo1313_1858	1173	aminotransferase	gene1878	4436	3997	3855	4325	2317	1953	601	449	1022	690	1058	827
CLO1313_RS09400	Clo1313_1859	480	AsnC family transcriptional regulator	gene1879	1722	1638	1508	1729	993	867	260	215	302	306	381	351
CLO1313_RS09405	Clo1313_1861	567	membrane protein	gene1880	11090	8556	8361	7219	6330	5693	9346	4663	6606	5683	9642	9694
CLO1313_RS09410	Clo1313_1862	330	thiol reductase thioredoxin	gene1881	51439	28138	35016	24421	27393	25420	10857	9133	29842	21257	36688	30994
CLO1313_RS09415		258	hypothetical protein	gene1882	67	56	68	64	46	41	37	40	51	42	54	39
CLO1313_RS09420	Clo1313_1864	1221	transposase	gene1883	1	0	0	1	1	1	1	1	0	0	2	0
CLO1313_RS09425		843	integrase	gene1884	0	0	0	0	0	0	0	0	0	0	0	0
CLO1313_RS09430		294	transposase	gene1885	3	1	3	1	1	2	0	3	1	1	1	0
CLO1313_RS09435	Clo1313_1866	534	hypothetical protein	gene1886	154	118	92	154	51	42	84	36	10	5	44	23
CLO1313_RS09440	Clo1313_1867	2568	alpha-glucan phosphorylase	gene1887	6795	5430	5368	5826	5527	5579	3302	2106	9537	4722	5741	7443
CLO1313_RS09445	Clo1313_1868	1223	transposase	gene1888	1	2	4	2	0	1	1	1	1	1	1	3
CLO1313_RS09450	Clo1313_1869	1179	hypothetical protein	gene1889	809	726	835	783	764	922	909	768	907	953	890	1388
CLO1313_RS09455	Clo1313_1870	990	2-hydroxyglutaryl-CoA dehydratase	gene1890	43	26	45	34	48	42	29	18	74	58	68	82
CLO1313_RS09460	Clo1313_1871	1116	hypothetical protein	gene1891	36	19	27	25	27	31	10	13	55	40	57	98
CLO1313_RS09465	Clo1313_1872	993	hypothetical protein	gene1892	42	23	30	22	31	21	18	11	49	44	58	95
CLO1313_RS09470	Clo1313_1873	1392	peptidyl-prolyl cis-trans isomerase	gene1893	4147	3985	3885	3405	3711	3813	2621	1660	4898	4741	8120	7574
CLO1313_RS09475	Clo1313_1874	567	signal peptidase I	gene1894	4101	3651	3423	3067	3491	3166	2835	2082	3840	3894	6132	8299
CLO1313_RS09480	Clo1313_1875	930	fructose-1,6-bisphosphate aldolase, class II	gene1895	122690	121544	113670	127158	138297	126833	102519	92647	161670	155557	148894	130511
CLO1313_RS09485	Clo1313_1876	1248	6-phosphofructokinase	gene1896	50749	49091	52716	53138	71496	61019	47653	42348	85237	78640	88412	75413
CLO1313_RS09490	Clo1313_1877	354	hypothetical protein	gene1897	195	199	159	255	158	165	418	381	350	297	355	573
CLO1313_RS09495	Clo1313_1878	957	L-lactate dehydrogenase	gene1898	51254	47683	50251	49182	44872	39547	23685	20744	44977	43602	56298	67208
CLO1313_RS09500	Clo1313_1879	1173	malate dehydrogenase	gene1899	77226	71967	75511	73496	72608	64212	39151	33257	71935	67992	62477	69065
CLO1313_RS09505	Clo1313_1880	603	flavin reductase	gene1900	1380	1223	1284	1384	1327	1386	2183	1862	1718	1778	1307	1891
CLO1313_RS09510	Clo1313_1881	1749	ferredoxin	gene1901	12012	13565	11548	12266	13444	13073	11018	9696	17788	16204	26890	18336
CLO1313_RS09515	Clo1313_1882	1794	NADH dehydrogenase	gene1902	7391	10081	9039	9108	9289	9369	6871	5530	13495	12527	18762	16461
CLO1313_RS09520	Clo1313_1883	369	ferredoxin	gene1903	1338	2131	1720	2007	1773	1971	1664	1157	2696	2467	1976	2654
CLO1313_RS09525	Clo1313_1884	567	histidine kinase	gene1904	2027	3080	2251	2525	2247	2388	2264	1669	3317	3211	4008	5299
CLO1313_RS09530	Clo1313_1885	498	NADH dehydrogenase	gene1905	2640	4969	3271	3748	2662	3030	3133	2442	4295	3744	4060	6744
CLO1313_RS09535	Clo1313_1886	711	phosphoesterase	gene1906	254	303	311	311	270	312	247	174	359	223	256	245
CLO1313_RS09540	Clo1313_1887	330	AraC family transcriptional regulator	gene1907	147	144	130	157	129	127	114	60	180	141	221	178
CLO1313_RS09545	Clo1313_1888	1347	ferredoxin	gene1908	1012	917	961	845	723	717	666	423	782	599	1057	912
CLO1313_RS09550	Clo1313_1889	450	anti-sigma regulatory factor	gene1909	252	318	306	328	298	305	301	204	290	248	319	381
CLO1313_RS09555	Clo1313_1890	354	hypothetical protein	gene1910	639	585	641	553	466	491	570	311	428	382	609	638
CLO1313_RS09560	Clo1313_1891	1674	ATPase AAA	gene1911	2404	2749	2560	2709	1912	2193	3210	1898	1819	1986	3953	2769
CLO1313_RS09565	Clo1313_1892	438	hypothetical protein	gene1912	409	358	355	399	280	299	249	173	203	227	425	293
CLO1313_RS09570		384	hypothetical protein	gene1913	156	206	162	190	139	191	187	118	153	135	143	296
CLO1313_RS09575	Clo1313_1894	837	hypothetical protein	gene1914	2048	1919	1684	1902	1740	1629	1910	2150	1726	1826	3349	2852
CLO1313_RS09580	Clo1313_1895	426	hypothetical protein	gene1915	234	133	150	129	170	147	98	34	116	77	265	86
CLO1313_RS09585	Clo1313_1896	1602	peptide chain release factor 3	gene1916	1746	1825	1791	2026	2555	2321	4572	4318	3605	3573	2880	4573
CLO1313_RS09590	Clo1313_1897	2574	hypothetical protein	gene1917	428	503	412	440	466	600	386	752	1008	1150	1193	1467
CLO1313_RS09595	Clo1313_1898	477	transposase	gene1918	1	1	0	1	0	0	1	3	2	0	1	1
CLO1313_RS09600	Clo1313_R0047	76	tRNA-Lys	gene1919	28	15	38	76	34	90	156	298	86	80	45	37
CLO1313_RS09605	Clo1313_R0048	76	tRNA-Gln	gene1920	0	0	0	0	0	1	0	5	0	0	0	0
CLO1313_RS09610	Clo1313_R0049	77	tRNA-His	gene1921	18	22	14	49	43	52	573	908	50	56	15	35
CLO1313_RS09615	Clo1313_1900	204	hypothetical protein	gene1922	4820	4574	4191	4408	3324	2942	4055	2270	1961	2337	4349	2841
CLO1313_RS09620	Clo1313_1901	1938	NAD(+) synthase	gene1923	1800	2130	2231	2094	2292	2434	1048	1501	3043	2526	4173	3844
CLO1313_RS09625	Clo1313_1902	2655	valine--tRNA ligase	gene1924	2799	3111	3208	2986	3270	3435	1455	1785	4120	3979	7778	6340
CLO1313_RS09630	Clo1313_1903	243	hypothetical protein	gene1925	46	48	37	44	39	61	55	52	78	44	65	143
CLO1313_RS09635	Clo1313_1904	1335	glycoside hydrolase	gene1926	612	523	567	678	628	696	630	361	934	692	588	563
CLO1313_RS09640	Clo1313_1905	966	hypothetical protein	gene1927	1271	1252	1225	1326	1211	1032	1361	648	1207	1016	1321	1108
CLO1313_RS09645	Clo1313_1906	1467	hypothetical protein	gene1928	1547	1433	1385	1351	1168	1031	1515	748	1079	969	1496	1509
CLO1313_RS09650	Clo1313_1907	645	class II aldolase	gene1929	1124	1031	916	1076	924	883	1338	842	1000	932	850	999
CLO1313_RS09655	Clo1313_1908	693	hypothetical protein	gene1930	0	5	0	5	3	3	0	3	0	3	4	2
CLO1313_RS09660	Clo1313_1909	672	hypothetical protein	gene1931	823	848	777	947	1131	1349	861	1556	1791	1715	1734	3232
CLO1313_RS09665	Clo1313_1910	1935	hypothetical protein	gene1932	210	124	199	152	196	144	147	63	196	159	188	177
CLO1313_RS09670	Clo1313_1911	750	RNA polymerase sigma factor SigI	gene1933	35	29	30	30	33	31	30	15	28	30	40	54
CLO1313_RS09675	Clo1313_1912	1221	glycosyl transferase	gene1934	111	101	106	82	86	76	88	76	107	111	190	215
CLO1313_RS09680	Clo1313_1913	1029	hypothetical protein	gene1935	116	111	90	118	107	88	139	92	143	136	117	349
CLO1313_RS09685	Clo1313_1914	2412	chaperone ClpB	gene1936	3482	3834	3639	3649	3362	3715	5076	4305	3205	3058	3836	4406
CLO1313_RS09690	Clo1313_1915	948	transposase	gene1937	183	178	162	183	180	193	203	167	191	269	586	504
CLO1313_RS09695	Clo1313_1916	2829	excinuclease ABC subunit A	gene1938	4899	2381	3940	2491	3874	3707	2256	2320	5723	4902	6231	8618
CLO1313_RS09700	Clo1313_1917	1047	hypothetical protein	gene1939	2420	2925	2372	2705	2290	2518	2862	2307	3208	2587	4325	3873
CLO1313_RS09705	Clo1313_1918	1983	excinuclease ABC subunit B	gene1940	3429	2298	2873	2383	2564	2691	2493	2907	5631	3192	4573	8495
CLO1313_RS09710		286	hypothetical protein	gene1941	8158	6808	6266	6791	6298	6411	8419	11601	7209	5780	17612	11798
CLO1313_RS09715	Clo1313_1920	360	hypothetical protein	gene1942	14387	12390	10563	12050	11147	11714	14289	18330	11494	9786	22772	19676
CLO1313_RS09720	Clo1313_1921	2184	topoisomerase IV	gene1943	1078	1012	1091	952	1027	916	933	665	1149	1126	1780	2106
CLO1313_RS09725	Clo1313_1922	1986	DNA topoisomerase	gene1944	745	838	794	904	775	772	1173	941	1034	1117	1543	2070
CLO1313_RS09730	Clo1313_1923	447	hypothetical protein	gene1945	197	299	166	262	71	78	109	71	79	20	104	79
CLO1313_RS09735	Clo1313_1924	195	hypothetical protein	gene1946	38	31	28	32	29	29	44	35	40	32	36	46
CLO1313_RS09740	Clo1313_1925	441	hypothetical protein	gene1947	19	2	14	9	12	13	16	16	19	12	17	20
CLO1313_RS09745	Clo1313_1926	771	hypothetical protein	gene1948	13	12	7	8	5	12	9	5	19	6	15	9
CLO1313_RS09750	Clo1313_1927	618	hypothetical protein	gene1949	11	13	7	7	9	7	7	12	21	10	32	35
CLO1313_RS09755	Clo1313_1928	1371	MATE family efflux transporter	gene1950	4354	4756	5063	5651	5674	4883	8611	10033	5836	5704	5127	5434
CLO1313_RS09760	Clo1313_1929	2241	chemotaxis protein	gene1951	1004	1157	1042	1251	1065	997	1359	778	926	815	991	800
CLO1313_RS09765	Clo1313_1930	1476	hypothetical protein	gene1952	565	780	614	802	631	793	569	516	602	678	1005	1019
CLO1313_RS09770	Clo1313_1931	1119	phosphoserine aminotransferase	gene1953	4577	6228	5017	6376	5367	6169	5305	7264	10039	9546	11011	9837
CLO1313_RS09775		189	methyltransferase type 11	gene1954	65	52	48	74	30	41	55	34	33	29	83	71
CLO1313_RS09780		249	hypothetical protein	gene1955	73	60	40	70	47	33	53	42	46	36	68	58
CLO1313_RS09785	Clo1313_1933	444	hypothetical protein	gene1956	145	132	90	108	74	78	142	96	84	73	94	140
CLO1313_RS09790		573	hypothetical protein	gene1957	613	348	395	346	311	262	387	165	294	204	380	326
CLO1313_RS09795	Clo1313_1935	1152	transposase	gene1958	6	4	4	4	2	0	9	2	1	0	1	0
CLO1313_RS09800		288	hypothetical protein	gene1959	68	58	73	61	58	35	49	55	76	49	117	97
CLO1313_RS09805	Clo1313_1936	447	hypothetical protein	gene1960	138	70	84	83	108	115	78	57	140	119	288	230
CLO1313_RS09810	Clo1313_1937	2043	hypothetical protein	gene1961	139	88	122	86	137	157	81	48	288	124	185	264
CLO1313_RS09815	Clo1313_1938	1287	homoserine dehydrogenase	gene1962	1848	1640	1490	1817	1458	1732	1623	1220	1876	1758	2448	2456
CLO1313_RS09820	Clo1313_1939	2358	ATP-dependent helicase	gene1963	5492	2742	4853	2885	3570	3386	1634	1572	4937	2697	5206	4681
CLO1313_RS09825	Clo1313_1940	1110	chemotaxis protein CheR	gene1964	197	224	215	258	220	272	265	208	208	208	228	364
CLO1313_RS09830		3318	diguanylate cyclase, partial	gene1965	206	169	204	158	245	261	137	81	332	323	413	531
CLO1313_RS09835	Clo1313_1942	1275	hybrid sensor histidine kinase/response regulator	gene1966	96	94	80	61	87	98	68	62	134	106	125	222
CLO1313_RS09840	Clo1313_1944	1209	isocitrate dehydrogenase	gene1967	21706	22955	21587	24222	22721	21857	19591	15746	26527	24019	20562	25279
CLO1313_RS09845	Clo1313_1945	1359	hypothetical protein	gene1968	1552	1322	1539	1251	1608	1453	1565	1502	1581	1618	3269	3522
CLO1313_RS09850	Clo1313_1946	948	voltage-gated potassium channel	gene1969	20436	11266	15480	11791	16958	15363	11697	6229	20669	12882	18919	15083
CLO1313_RS09855	Clo1313_1947	1443	starch synthase	gene1970	806	845	722	800	590	456	1314	585	420	310	514	561
CLO1313_RS09860	Clo1313_1948	309	coat protein F	gene1971	64	55	61	72	75	57	71	47	63	61	42	40
CLO1313_RS09865	Clo1313_1949	219	hypothetical protein	gene1972	65	73	67	61	71	94	85	77	110	92	130	160
CLO1313_RS09870	Clo1313_1950	696	RNA pseudouridine synthase	gene1973	578	463	521	467	597	583	486	468	660	476	708	946
CLO1313_RS09875	Clo1313_1951	873	SAM-dependent methyltransferase	gene1974	359	292	355	321	378	435	399	426	582	427	473	940
CLO1313_RS09880	Clo1313_1953	960	2-hydroxyacid dehydrogenase	gene1975	754	685	733	759	756	730	414	411	892	780	909	1218
CLO1313_RS09885	Clo1313_1954	2436	glycosyl transferase	gene1976	17854	19378	18279	20476	22215	21492	19598	22712	18254	18331	19941	17942
CLO1313_RS09890	Clo1313_1955	1692	glycoside hydrolase	gene1977	1055	1756	1180	1516	1219	1057	1180	847	883	1581	1475	1272
CLO1313_RS09895	Clo1313_1956	1605	phosphohydrolase	gene1978	1475	1118	1374	1346	1418	1471	644	616	1443	1420	1998	2023
CLO1313_RS09900	Clo1313_1957	1155	penicillin-binding protein 6	gene1979	871	822	846	878	766	800	540	344	630	601	795	755
CLO1313_RS09905	Clo1313_1958	927	type 3a, cellulose-binding protein	gene1980	4449	3650	4028	3671	3818	3922	4137	3210	4037	3966	4339	4796
CLO1313_RS09910	Clo1313_1959	1455	glycoside hydrolase	gene1981	1614	1495	1563	1321	1321	1216	1501	1301	1175	1170	2149	1823
CLO1313_RS09915	Clo1313_1960	1434	endoglucanase	gene1982	26261	30967	28947	31083	23012	21712	22830	20877	21490	23407	23010	17125
CLO1313_RS09920	Clo1313_1961	798	RNA polymerase sigma factor	gene1983	751	767	645	771	557	614	810	600	502	719	832	1251
CLO1313_RS09925	Clo1313_1962	2037	type 3a, cellulose-binding protein	gene1984	1228	1328	1227	1353	1318	1174	1331	784	1187	1537	1134	1216
CLO1313_RS09930	Clo1313_1963	1488	chemotaxis protein	gene1985	7030	5434	5374	4309	1289	1153	1940	754	1988	1882	2230	1959
CLO1313_RS09935	Clo1313_1964	1122	hypothetical protein	gene1986	7168	5169	5435	3974	621	534	1428	497	1504	1574	1305	2173
CLO1313_RS09940	Clo1313_1965	426	hypothetical protein	gene1987	56	57	69	75	73	88	59	63	79	100	83	58
CLO1313_RS09945	Clo1313_1966	372	hypothetical protein	gene1988	4	0	5	2	5	3	7	2	3	3	8	8
CLO1313_RS09950	Clo1313_1967	1296	gamma-glutamyl-phosphate reductase	gene1989	11160	12292	11252	12124	9944	10268	12753	11087	9458	10241	12737	9710
CLO1313_RS09955	Clo1313_1968	654	haloacid dehalogenase	gene1990	236	229	241	231	181	215	182	177	214	178	299	604
CLO1313_RS09960	Clo1313_1969	2124	peptidase S1	gene1991	3617	4315	3074	3845	2018	1072	7205	2061	648	404	880	360
CLO1313_RS09965	Clo1313_1970	585	rhomboid family intramembrane serine protease	gene1992	1381	912	1155	1008	1254	1051	868	695	1132	1399	2164	1248
CLO1313_RS09970	Clo1313_1971	1410	LytTR family transcriptional regulator	gene1993	448	496	509	513	460	526	456	403	552	498	888	813
CLO1313_RS09975	Clo1313_1972	1053	twitching motility protein PilT	gene1994	76	101	68	107	40	27	187	61	24	18	57	20
CLO1313_RS09980	Clo1313_1973	2139	histidine kinase	gene1995	71	89	58	100	65	46	75	34	36	39	63	62
CLO1313_RS09985	Clo1313_1974	624	hypothetical protein	gene1996	43	30	46	33	38	32	13	23	55	46	74	55
CLO1313_RS09990	Clo1313_1975	1341	hypothetical protein	gene1997	277	221	218	214	212	236	155	161	338	242	415	475
[truncated: 1,101 more rows]

## Sheet: Counts_RPKM
Locus_Tag	Old_Locus_Tag	RefSeqAnnotation	Column1	A 6.98	B 6.98	A 6.98 2	B 6.98 2	A 6.48	B 6.48	A 6.23	B 6.23	A 6.232	B 6.232	A 6.12	B 6.12		RPKM (Reads per kilobase of transcript per million mapped reads) = (10^9 * C)/(N*L), C = number of reads mapped to a gene, N = total mapped reads in the experiment, L = length of the gene in base pairs
CLO1313_RS00010	Clo1313_0001	chromosomal replication initiator protein DnaA	gene0	291.095	327.566	321.401	324.742	341.561	343.184	199.577	266.853	200.855	277.302	284.032	221.337
CLO1313_RS00015	Clo1313_0002	DNA polymerase III subunit beta	gene1	206.936	198.62	211.778	210.759	223.134	204.351	124.737	144.105	129.715	171.053	143.227	106.245
CLO1313_RS00020	Clo1313_0003	RNA-binding protein S4	gene2	75.0922	90.6948	96.5499	88.7287	97.7694	102.771	56.3041	54.3649	47.9246	79.2696	63.9134	52.0932
CLO1313_RS00025	Clo1313_0004	DNA recombination protein RecF	gene3	54.3939	43.3483	53.5383	43.7707	54.2639	48.1508	31.2992	29.4145	36.3675	43.1923	29.3163	21.5412
CLO1313_RS00030	Clo1313_0005	DUF370 domain-containing protein	gene4	168.143	93.814	124.01	104.733	176.938	167.765	184.999	162.645	191.931	526.702	302.871	216.559
CLO1313_RS00035	Clo1313_0006	DNA gyrase subunit B	gene5	671.322	623.123	638.688	670.849	724.463	598.879	683.459	683.472	679.06	740.156	723.484	551.928
CLO1313_RS00040	Clo1313_0007	sporulation initiation inhibitor Soj	gene6	119.846	108.281	124.712	112.125	126.512	129.06	111.114	107.196	143.655	198.146	151.129	112.634
CLO1313_RS00045	Clo1313_0008	chromosome partitioning protein ParB	gene7	195.955	192.454	197.961	177.654	224.593	224.911	197.62	219.471	217.8	348.962	265.036	195.888
CLO1313_RS00050	Clo1313_0009	hypothetical protein	gene8	213.209	181.739	188.221	154.79	201.721	188.815	137.99	148.218	181.305	266.661	144.852	90.7034
CLO1313_RS00055	Clo1313_0010	hypothetical protein	gene9	295.72	185.514	215.261	141.237	179.48	141.112	116.112	127.59	258.074	192.645	111.895	78.4561
CLO1313_RS00060	Clo1313_0011	serine--tRNA ligase	gene10	481.453	438.406	438.273	397.327	422.262	403.341	381.507	380.077	375.875	513.824	390.845	315.876
CLO1313_RS00065	Clo1313_R0001	tRNA-Ser	gene11	378.005	511.18	444.24	651.96	872.826	944.194	969.139	921.794	575.93	664.871	6024.92	10429.5
CLO1313_RS00070	Clo1313_R0002	tRNA-Ser	gene12	9.95238	9.61622	10.4697	16.2212	29.9029	23.1914	25.2716	25.2039	21.9037	26.5794	106.652	152.123
CLO1313_RS00075	Clo1313_0012	MFS transporter	gene13	21.1627	14.4922	21.236	18.9474	26.2543	22.1599	34.2829	31.7072	30.4614	42.1736	18.3587	15.5053
CLO1313_RS00080	Clo1313_0013	copper amine oxidase	gene14	1095.89	759.008	976.291	821.783	1507.38	1307.83	1943.99	2048.02	1956.94	2354.63	659.101	949.975
CLO1313_RS00085	Clo1313_0014	hypothetical protein	gene15	1542.42	1710.02	1417.92	1743.06	1480.25	1575.84	928.463	1128.99	938.404	966.095	1896.35	2445.36
CLO1313_RS00090	Clo1313_0015	membrane protein	gene16	0.94334	1.95317	0.992373	1.16813	1.95513	0.84463	1.66821	1.38645	1.05156	2.1497	1.07719	1.90228
CLO1313_RS00095	Clo1313_0016	vanomycin resistance protein VanB	gene17	40.8634	43.7527	38.1176	44.9089	34.4725	32.047	17.7123	17.8813	20.4691	21.324	36.6661	20.883
CLO1313_RS00100	Clo1313_0017	peptidase M14	gene18	3.90367	3.60783	4.82077	3.48724	4.54588	5.08239	6.0112	4.83099	3.53165	7.11358	3.68234	3.44012
CLO1313_RS00105	Clo1313_0018	hypothetical protein	gene19	0.888437	0.643821	0.467308	1.49741	1.23936	0.696038	0.687365	1.37104	1.73312	3.95985	0.760874	0.723517
CLO1313_RS00110	Clo1313_0019	pro-sigmaK processing inhibitor BofA	gene20	2.06347	0.996885	1.3567	0.496837	4.02992	1.07774	4.25723	2.38827	10.5106	8.471	3.23985	1.12028
CLO1313_RS00115	Clo1313_0020	pyruvate synthase	gene21	1145.82	1368.2	1389.74	1318.18	2006.38	1808.54	2435.28	2477.21	2950.98	2958.55	1260.01	1127.29
CLO1313_RS00120	Clo1313_0021	ferredoxin	gene22	615.687	861.66	835.712	780.064	1202.3	1122.42	1575.44	1466.94	1482.53	2193.05	795.158	657.294
CLO1313_RS00125	Clo1313_0022	2-ketoisovalerate ferredoxin oxidoreductase subunit alpha	gene23	963.763	1100.08	1090.01	994.654	1611.43	1456.5	1940.52	1832.35	2362.07	2394.64	1017.99	889.673
CLO1313_RS00130	Clo1313_0023	thiamine pyrophosphate protein TPP-binding	gene24	1427.97	1550.74	1579.19	1464.44	2369.33	2141.36	2683.34	2649.89	3329.13	2778.88	1846.73	1673.58
CLO1313_RS00135	Clo1313_0025	hypothetical protein	gene25	3.42683	2.97997	2.97408	2.72285	2.3902	4.02708	1.85588	2.02719	2.00547	4.42134	1.17392	0.837212
CLO1313_RS00140	Clo1313_0026	transcriptional regulator	gene26	0.299847	0.28972	0.420577	0.385049	0.334628	0.104406	0.103105	0.102828	0	0.750288	0	0.43411
CLO1313_RS00145	Clo1313_0027	hypothetical protein	gene27	5.99695	5.26763	5.44839	4.7256	5.47572	5.41011	4.21792	4.48705	5.67204	5.62716	2.8014	2.66386
CLO1313_RS00150	Clo1313_0028	glycosyl transferase family 39	gene28	2.00389	0.911157	1.55004	0.851459	1.18394	1.60072	1.33757	0.970174	1.02199	1.38259	0.74031	0.575969
CLO1313_RS00155	Clo1313_0029	spore coat protein	gene29	5.45177	2.31776	2.90581	1.82023	4.62394	4.17623	4.27416	2.76702	4.09647	6.88901	0.996053	0.947149
CLO1313_RS00160	Clo1313_0030	formate--tetrahydrofolate ligase	gene30	92.9796	94.9989	112.627	103.735	117.318	126.726	138.83	125.831	116.197	173.684	136.761	138.744
CLO1313_RS00165	Clo1313_0031	peptidase	gene31	0.165433	0.239768	0.348064	0.159331	0.461555	0.345619	0.85328	0.510596	0.358577	1.31947	0.188907	0.269448
CLO1313_RS00170	Clo1313_0032	DUF1021 domain-containing protein	gene32	8782.77	6963.95	7670.76	9448.32	10208.8	11571.7	9877.76	8749.05	6829.29	7585.41	20592.5	21424.9
CLO1313_RS00175	Clo1313_0033	peptidoglycan-binding protein LysM	gene33	20.5479	17.6823	22.0501	20.1433	22.8801	18.5415	18.8782	23.6879	12.8443	18.2049	27.2867	22.7596
CLO1313_RS00180	Clo1313_0034	4-diphosphocytidyl-2C-methyl-D-erythritol kinase	gene34	54.7327	57.6175	61.4872	64.1025	65.8886	77.4661	81.7286	80.4668	52.9457	158.353	84.7785	89.5122
CLO1313_RS00185	Clo1313_0035	GntR family transcriptional regulator	gene35	198.548	182.109	216.734	189.424	180.554	174.642	176.322	176.704	170.881	234.246	161.977	195.857
CLO1313_RS00190	Clo1313_0036	heavy metal transporter	gene36	207.547	194.826	224.917	199.556	206.79	171.407	139.864	129.474	272.176	211.712	125.842	194.028
CLO1313_RS00195	Clo1313_0037	hypothetical protein	gene37	50.5006	44.5931	55.3391	46.6112	35.3805	36.3405	23.0086	22.081	39.5274	39.8837	27.2313	25.4373
CLO1313_RS00200	Clo1313_0038	ATPase AAA	gene38	102.913	93.1815	93.1023	76.1842	93.0277	90.225	108.952	111.898	134.396	215.933	134.73	121.374
CLO1313_RS00205	Clo1313_0039	hypothetical protein	gene39	904.725	749.503	854.447	818.395	842.325	797.608	1042.15	1028.59	821.543	1237.05	1170.73	870.792
CLO1313_RS00210	Clo1313_0040	hypothetical protein	gene40	63.3135	49.8878	64.1654	50.2424	67.7714	60.2681	56.4814	59.7245	70.9743	117.898	50.608	34.5674
CLO1313_RS00215	Clo1313_0041	hypothetical protein	gene41	70.3371	62.2433	58.8333	58.6057	40.7855	29.5403	28.7994	18.3116	28.2	40.6512	96.9792	34.5816
CLO1313_RS00220	Clo1313_0042	metallophosphoesterase	gene42	30.3929	29.6697	31.7745	31.6909	44.0797	44.7359	42.8181	48.0655	56.3492	66.9367	45.8914	31.9787
CLO1313_RS00225	Clo1313_0043	chromosome segregation protein SMC	gene43	18.425	15.7838	23.6931	14.7137	21.7129	22.2795	20.0144	24.8463	31.1256	35.4435	14.2225	10.784
CLO1313_RS00230	Clo1313_0044	peptidase P60	gene44	26.0278	22.294	29.3787	18.9702	27.8693	26.0126	24.5274	26.3433	30.9218	36.5023	17.4309	15.1238
CLO1313_RS00235		galactosyldiacylglycerol synthase	gene45	20.1128	14.4414	18.4407	15.4612	20.1806	16.7692	16.9409	20.3125	30.0764	16.2755	9.27095	12.8229
CLO1313_RS00240		galactosyldiacylglycerol synthase	gene46	3.6208	3.27984	2.85675	3.05133	1.64157	2.12751	2.68461	1.97896	3.23734	3.5037	3.87615	2.70295
CLO1313_RS00245	Clo1313_0046	spore cortex-lytic enzyme	gene47	1.02512	1.08954	1.83329	0.493652	0.800818	0.856662	0.528742	1.05465	0.622147	1.0581	0.702345	1.00179
CLO1313_RS00250	Clo1313_0047	germination protein YpeB	gene48	2.57933	1.99377	2.44206	2.38482	1.95739	1.83215	1.59646	1.59218	1.61013	2.66231	2.00282	1.40035
CLO1313_RS00255	Clo1313_0048	abortive infection protein	gene49	69.3201	57.465	71.5329	64.9173	62.4638	55.0848	74.0309	71.8608	105.821	151.484	73.0439	63.5738
CLO1313_RS00260	Clo1313_0049	DNA replication protein DnaC	gene50	85.4048	77.7914	85.8558	73.6904	100.619	90.0769	118.322	113.04	116.657	194.816	93.2726	67.2122
CLO1313_RS00265	Clo1313_0050	DNA replication protein DnaD	gene51	266.831	204.195	240.18	211.608	281.374	243.945	364.807	327	307.82	506.065	304.775	234.898
CLO1313_RS00270	Clo1313_R0003	tRNA-Arg	gene52	20.561	7.22418	12.7812	22.5029	15.6449	27.3353	34.7075	22.1148	12.1544	35.9554	132.333	153.235
CLO1313_RS00275	Clo1313_0051	phosphohydrolase	gene53	130.277	71.9519	91.4224	71.2535	93.8309	82.7652	84.2751	73.0393	99.5408	196.591	123.446	63.9326
CLO1313_RS00280	Clo1313_0052	hypothetical protein	gene54	290.166	208.319	264.812	253.019	238.674	192.308	270.408	272.656	267.611	359.054	288.765	177.619
CLO1313_RS00285	Clo1313_0053	DUF5050 domain-containing protein	gene55	1029.73	847.729	851.281	826.801	874.967	811.354	768.343	837.769	863.27	1179.88	971.632	550.18
CLO1313_RS00290	Clo1313_0054	type 3a cellulose-binding domain protein	gene56	285.46	220.141	282.567	216.319	404.412	373.785	441.115	537.392	671.041	523.113	103.606	124.722
CLO1313_RS00295	Clo1313_0055	copper amine oxidase	gene57	270.794	262.819	273.937	253.632	353.038	356.502	388.15	481.459	634.586	490.152	118.663	136.721
CLO1313_RS00300	Clo1313_0056	motility protein A	gene58	196.957	216.131	162.944	186.639	99.9102	56.558	27.308	15.248	28.8936	14.711	421.535	132.28
CLO1313_RS00305	Clo1313_0057	membrane protein	gene59	225.234	293.062	214.353	262.179	143.276	83.4307	34.6617	20.2422	25.8605	14.7529	547.829	130.233
CLO1313_RS00310	Clo1313_0058	membrane protein	gene60	288.53	183.241	243.091	193.08	227.253	209.571	296.476	217.081	247.418	337.771	212.091	171.222
CLO1313_RS00315	Clo1313_0059	protein-(glutamine-N5) methyltransferase, release factor-specific	gene61	36.1004	25.9313	38.4766	28.2115	33.1314	28.448	59.0453	33.2308	31.9169	73.5431	30.6459	25.7027
CLO1313_RS00320	Clo1313_0060	sporulation integral membrane protein YtvI	gene62	16.6638	12.2705	17.1765	14.949	15.6722	14.1079	18.4375	13.4109	12.6999	20.8694	12.8901	8.82812
CLO1313_RS00325	Clo1313_0061	electron transporter RnfC	gene63	472.232	274.865	429.39	273.927	479.917	412.08	749.328	481.236	633.945	957.538	339.281	266.267
CLO1313_RS00330	Clo1313_0062	NADH:ubiquinone oxidoreductase	gene64	193.169	196.433	201.25	172.268	242.595	225.361	409.601	262.653	396.509	512.316	214.793	173.428
CLO1313_RS00335	Clo1313_0063	electron transporter RnfG	gene65	218.555	212.11	218.828	179.923	238.904	239.817	328.185	272.962	363.221	585.793	260.772	181.142
CLO1313_RS00340	Clo1313_0064	electron transport complex subunit RsxE	gene66	106.138	112.501	121.564	110.557	135.318	137.529	181.125	170.61	284.137	270.823	124.575	96.8125
CLO1313_RS00345	Clo1313_0065	electron transport complex subunit RsxA	gene67	180.888	184.356	197.371	158.067	206.65	218.229	237.983	251.069	364.486	515.976	212.284	158.273
CLO1313_RS00350	Clo1313_0066	ferredoxin	gene68	140.884	172.189	183.61	181.72	232.541	254.594	290.109	261.061	210.769	296.056	258.992	162.597
CLO1313_RS00355	Clo1313_0067	hypothetical protein	gene69	5.76922	7.33467	3.83311	4.38663	5.76068	9.19827	12.5292	7.49735	11.0569	24.2182	8.32146	5.60496
CLO1313_RS00360	Clo1313_0068	shikimate kinase	gene70	3909.31	1184.1	2396.1	1164.12	2311.21	1531.89	2511.05	1051.9	1189.37	2325.01	641.282	547.132
CLO1313_RS00365	Clo1313_0070	GCN5 family N-acetyltransferase	gene71	90.5539	62.7243	71.1301	68.0093	72.7815	69.0643	50.5729	41.0285	38.4753	76.9514	60.2612	41.0234
CLO1313_RS00370	Clo1313_0071	hypothetical protein	gene72	115.716	96.4644	117.999	100.221	95.3924	90.877	83.1227	53.3549	58.438	78.7803	82.1744	55.3949
CLO1313_RS00375	Clo1313_0072	alkaline phosphatase	gene73	39.6515	50.5063	41.9949	46.8955	52.5415	56.5661	55.7689	73.668	65.4189	94.5699	130.927	62.8812
CLO1313_RS00380	Clo1313_0073	carbohydrate kinase	gene74	17.8334	18.3548	21.5641	18.4823	15.954	18.1223	23.9953	18.9952	28.1921	47.7911	170.768	113.605
CLO1313_RS00385	Clo1313_0074	transketolase	gene75	9.62951	9.38733	14.4715	8.52904	9.40315	8.62189	14.1908	11.1453	15.8776	20.7338	76.4801	31.7414
CLO1313_RS00390	Clo1313_0075	transketolase	gene76	8.93813	8.19334	15.5908	8.82915	10.998	11.2519	17.6526	11.632	16.8234	18.351	82.785	33.5122
CLO1313_RS00395	Clo1313_0076	sorbitol dehydrogenase	gene77	18.4044	14.6525	24.437	15.8003	17.693	15.4088	31.4292	21.133	33.1086	29.6234	121.372	49.9975
CLO1313_RS00400	Clo1313_0077	sugar ABC transporter substrate-binding protein	gene78	180.841	164.977	207.289	160.358	211.147	150.277	309.613	241.363	274.159	234.862	439.365	192.102
CLO1313_RS00405	Clo1313_0078	ABC transporter	gene79	63.8869	50.3271	71.7864	46.9511	58.0741	43.3957	78.2265	51.1985	80.716	91.7137	171.694	76.7219
CLO1313_RS00410	Clo1313_0079	ABC transporter permease	gene80	31.5205	30.8092	40.9293	32.1891	33.9525	24.0642	50.2447	33.7829	54.4666	44.7428	108.397	55.7461
CLO1313_RS00415	Clo1313_0080	phosphoglycerate mutase	gene81	25.743	22.3861	25.4808	21.4125	20.3715	15.1566	23.5381	16.3723	53.1604	33.3787	79.1012	48.4086
CLO1313_RS00420		hypothetical protein	gene82	5.43723	3.09034	2.01877	3.08039	3.9263	3.34098	0.65987	1.3162	3.8822	7.50288	4.38263	1.73644
CLO1313_RS00425	Clo1313_0081	helicase	gene83	28.6398	21.7929	26.951	21.9563	40.4014	31.529	69.3455	63.4889	53.1597	114.095	22.5073	20.5883
CLO1313_RS00430	Clo1313_0082	oligoendopeptidase F	gene84	40.6559	40.7049	44.1083	41.1485	62.0199	58.8412	61.0626	68.102	60.461	75.5514	36.3857	24.7507
CLO1313_RS00435	Clo1313_0083	nucleotide pyrophosphohydrolase	gene85	56.4419	37.0062	39.8665	53.195	72.8869	79.594	79.4339	79.0136	48.5857	93.061	90.2307	79.2342
CLO1313_RS00440	Clo1313_0084	ferrous iron transporter A	gene86	71.3194	79.0437	62.518	74.2041	42.6578	24.1204	8.82568	3.52554	8.91321	2.74075	154.185	50.445
CLO1313_RS00445	Clo1313_R0004	tRNA-Arg	gene87	13.0843	4.51511	6.88217	7.20091	13.5589	22.454	17.3537	24.0378	8.10292	23.6779	74.704	99.4506
CLO1313_RS00450	Clo1313_0085	tRNA-specific adenosine deaminase	gene88	309.176	278.417	304.529	424.267	607.287	740.12	1148.82	838.927	291.422	1120.57	1785.18	1394.14
CLO1313_RS00455	Clo1313_R0005	tRNA-Ser	gene89	2.37242	5.34867	3.32764	1.52327	9.70788	9.9128	6.52619	7.32228	8.91321	5.93635	13.5452	9.44547
CLO1313_RS00460		methionyl-tRNA synthetase	gene90	2.18071	0.42141	0.917623	0.840107	3.40712	2.73353	2.69947	1.34612	1.13441	5.32023	3.98421	0.947149
CLO1313_RS00465	Clo1313_0087	cupin	gene91	6.49916	5.70876	8.8259	10.4703	8.96736	6.41863	8.04521	8.6315	6.96664	9.20304	7.42133	3.97756
CLO1313_RS00470	Clo1313_0088	hypothetical protein	gene92	15.62	13.2597	14.3779	16.8168	14.7547	13.228	15.365	14.7499	11.4144	20.3625	14.5875	7.93513
CLO1313_RS00475	Clo1313_0089	LacI family transcriptional regulator	gene93	83.4328	93.9942	83.2816	105.681	87.0227	83.5002	130.651	100.802	67.7889	192.538	205.556	185.516
CLO1313_RS00480		hypothetical protein	gene94	88.3039	103.898	91.8692	92.516	49.7966	44.8772	30.6244	23.9737	30.9304	22.0686	58.9431	27.8875
CLO1313_RS00485		S-layer protein	gene95	103.169	123.849	120.344	108.422	68.2681	57.3501	33.3946	25.6539	35.5264	22.6455	80.9255	50.114
CLO1313_RS00490	Clo1313_0091	peptidase U57	gene96	0.881904	0.852116	0.834969	0.509624	0.590519	0.736981	0.363899	0.272193	0.535229	0.496514	0.704927	0.191519
CLO1313_RS00495	Clo1313_0092	DNA topoisomerase III	gene97	26.7429	21.0479	26.7804	23.669	27.5081	25.7097	25.3893	17.9516	16.9437	26.1969	26.3008	28.9584
CLO1313_RS00500	Clo1313_0093	DUF368 domain-containing protein	gene98	195.173	181.45	220.759	236.118	263.677	254.954	363.477	338.255	271.894	460.168	312.895	253.544
CLO1313_RS00505	Clo1313_0094	mechanosensitive ion channel protein	gene99	8.39149	7.94425	10.5219	9.87793	9.45944	8.94273	9.35593	13.1678	10.8029	24.9743	6.87206	8.74356
CLO1313_RS00510	Clo1313_0095	hypothetical protein	gene100	20.7656	6.91868	15.4421	9.65496	12.3862	9.72375	19.9438	11.4185	24.212	29.8995	6.95007	5.83133
CLO1313_RS00515	Clo1313_0096	peptidase S1	gene101	23.3774	16.7492	26.3904	15.6959	24.3861	19.9566	27.9563	21.0366	21.0621	34.5934	15.8215	13.7192
CLO1313_RS00520	Clo1313_0097	hypothetical protein	gene102	28.6385	17.2649	28.3246	11.5515	17.7557	16.1083	17.9276	15.6131	31.8329	41.1127	10.9007	8.77079
CLO1313_RS00525	Clo1313_0098	tRNA-specific adenosine deaminase	gene103	316.329	345.72	352.145	360.853	358.203	373.759	312.108	403.936	410.985	433.909	518.847	486.147
CLO1313_RS00530	Clo1313_0099	acetolactate synthase, large subunit, biosynthetic type	gene104	195.613	153.834	198.345	165.507	134.048	128.286	161.55	151.572	168.295	308.572	104.673	114.26
CLO1313_RS00535	Clo1313_0100	acetolactate synthase small subunit	gene105	364.867	334.923	438.433	312.633	391.534	363.845	470.013	424.591	483.572	764.373	261.42	285.751
CLO1313_RS00540	Clo1313_0101	ketol-acid reductoisomerase	gene106	1470.99	1315.05	1586.82	1336.21	1776.27	1460.42	2337.15	2304.87	2188.62	2442.32	933.537	1145.19
CLO1313_RS00545	Clo1313_0102	citramalate synthase	gene107	273.015	294.667	336.334	279.252	280.452	283.524	442.971	382.498	418.16	653.092	170.014	249.098
CLO1313_RS00550	Clo1313_0103	hypothetical protein	gene108	336.108	439.296	403.754	486.773	445.132	425.101	620.355	678.38	583.297	721.062	349.4	537.893
CLO1313_RS00555	Clo1313_0104	RNA polymerase sigma factor SigI	gene109	65.7632	59.3189	68.7537	69.0151	77.3614	86.5328	117.749	90.6632	82.8374	163.188	98.4235	78.9124
CLO1313_RS00560	Clo1313_0105	membrane protein	gene110	36.2699	32.0459	32.5578	31.0886	34.9844	35.9418	35.8141	32.16	27.2174	54.7946	37.9734	20.6543
CLO1313_RS00565	Clo1313_0106	hypothetical protein	gene111	3778.17	1269.84	2526.64	1595.74	3822.87	3150.32	4964.03	3315.12	5182.5	3783.05	1252.46	1157.13
CLO1313_RS00570	Clo1313_0107	Rrf2 family transcriptional regulator	gene112	57.3762	9.86613	12.2763	18.7321	25.6849	13.5445	52.667	10.6719	5.76146	25.0941	17.5824	11.4394
CLO1313_RS00575	Clo1313_0108	glutamyl-tRNA reductase	gene113	0.722524	0.907555	0.760079	0.835046	0.483799	0.679266	1.118	0.297335	0.877002	1.42374	1.07256	0.784536
CLO1313_RS00580	Clo1313_0109	precorrin-2 oxidase	gene114	1.82186	1.02685	1.11799	0.438663	1.01659	0.792954	1.25292	0.31239	0.526519	0.997219	0.866818	0.989111
CLO1313_RS00585	Clo1313_0110	hydroxymethylbilane synthase	gene115	2.29235	0.55373	1.11963	0.867346	1.18776	0.51312	1.09791	1.09496	0.709812	1.84371	1.49578	0.622274
CLO1313_RS00590	Clo1313_0111	uroporphyrinogen III methyltransferase	gene116	1.21396	1.82981	1.12381	0.841807	1.138	1.26808	1.80329	1.34884	1.43141	1.82256	1.16441	1.4236
CLO1313_RS00595	Clo1313_0112	delta-aminolevulinic acid dehydratase	gene117	3.15436	2.48078	2.62378	3.1793	3.11091	2.29884	3.63231	3.24522	3.37085	2.75335	4.52336	4.9385
CLO1313_RS00600	Clo1313_0113	glutamate-1-semialdehyde 2,1-aminomutase	gene118	0.616509	1.13722	1.47399	0.91764	0.750567	1.11236	1.32976	0.864911	1.06903	1.36735	1.27997	1.21713
CLO1313_RS00605	Clo1313_0114	sulfate transporter subunit	gene119	19.2171	27.6573	22.5486	23.0382	12.3728	15.2309	9.63466	7.74237	11.4765	9.52046	13.197	22.9093
CLO1313_RS00610	Clo1313_0115	sulfate ABC transporter permease subunit CysT	gene120	16.8677	21.5396	20.2412	22.2049	11.2567	12.75	10.4052	6.62752	13.5955	6.28333	9.00143	22.089
CLO1313_RS00615	Clo1313_0116	sulfate ABC transporter permease subunit CysW	gene121	7.72488	9.3496	7.01437	8.53634	3.9021	5.18135	4.52962	3.26262	4.1595	4.12023	2.97128	7.85813
CLO1313_RS00620	Clo1313_0117	sulfate ABC transporter ATP-binding protein	gene122	7.56798	9.20574	7.67701	8.13484	4.37372	6.42315	3.55493	2.01601	4.10091	3.36045	2.70057	7.63055
CLO1313_RS00625	Clo1313_0118	phosphoadenosine phosphosulfate reductase	gene123	4.39776	5.4081	3.99548	4.62059	2.00777	3.13217	2.2683	1.4396	3.5529	2.15708	1.36957	3.03877
CLO1313_RS00630	Clo1313_0119	sulfate adenylyltransferase	gene124	8.15911	13.5597	11.3298	12.023	9.28762	10.9093	4.20836	3.18978	4.73956	5.3592	4.75158	9.56814
CLO1313_RS00635	Clo1313_0120	adenylyl-sulfate kinase	gene125	3.11841	4.21059	4.0796	3.81198	1.87391	3.25746	3.38183	1.76865	3.18895	3.41381	1.41523	3.60311
CLO1313_RS00640	Clo1313_0121	thiamine biosynthesis protein ThiS	gene126	4.45488	5.29773	4.68643	5.94075	2.29459	3.22166	2.12101	1.41022	4.4566	6.10949	1.95653	3.72094
CLO1313_RS00645	Clo1313_0122	adenylyltransferase	gene127	5.39947	7.44077	5.68012	7.33156	3.25984	4.71559	4.10897	3.1873	5.98599	5.3157	2.72904	7.88126
CLO1313_RS00650	Clo1313_0123	Mov34/MPN/PAD-1 family protein	gene128	2.22744	3.64219	3.4247	4.95063	1.33851	3.7586	3.71177	2.64416	3.11962	2.73319	1.56523	4.65118
CLO1313_RS00655	Clo1313_0124	nitrite and sulphite reductase 4Fe-4S region	gene129	4.94594	5.01782	4.50928	4.76349	3.12779	4.4776	4.33678	2.54421	3.9308	6.26529	2.72973	6.71304
CLO1313_RS00660	Clo1313_0125	transcriptional regulator	gene130	19.3073	15.5459	19.0798	19.722	7.50872	11.6119	28.0646	9.02883	6.84795	18.3912	16.7021	24.4584
CLO1313_RS00665	Clo1313_0126	sporulation protein	gene131	363.781	190.195	299.187	211.546	235.474	222.666	276.922	200.078	216.901	286.768	147.303	66.4579
CLO1313_RS00670	Clo1313_0127	RNA polymerase subunit sigma-24	gene132	547.639	216.483	383.722	210.308	350.772	278.214	372.963	280.88	447.253	467.228	98.9764	69.6814
CLO1313_RS00675	Clo1313_0128	histidine kinase	gene133	0.637973	0.73971	0.671134	0.983104	0.427184	0.533135	0.131623	0.393811	0	0.478907	0.874195	0.277091
CLO1313_RS00680	Clo1313_0129	histidine kinase	gene134	0.441493	0.426581	0.309627	0.283472	0	0	0.303621	0.454211	0.63796	0.13809	0.672183	0.159795
CLO1313_RS00685		transcriptional regulator, partial	gene135	0	0	0	0	0	0	0.60354	0.300961	0	0.548991	0	0
CLO1313_RS00690	Clo1313_0131	hypothetical protein	gene136	311.055	124.627	170.851	126.119	182.125	180.331	236.499	196.217	165.357	667.142	145.489	121.693
CLO1313_RS00695	Clo1313_0132	hypothetical protein	gene137	249.341	184.145	237.067	234.633	228.652	221.838	289.677	276.901	114.1	269.278	190.484	151.978
CLO1313_RS00700	Clo1313_0133	Intracellular exo-alpha-(1->5)-L-arabinofuranosidase	gene138	27.7002	24.6032	27.6379	25.3032	26.9296	24.5105	28.4765	28.2043	26.1206	31.9766	24.5654	19.4833
CLO1313_RS00705	Clo1313_0135	dockerin	gene139	6.34754	4.77814	6.28925	5.75796	6.17774	4.70307	6.70022	5.39137	3.19961	6.09465	4.29835	3.60645
CLO1313_RS00710	Clo1313_0136	glycosyl transferase	gene140	4.75368	3.67449	3.3082	3.7331	2.69334	2.36823	1.50885	0.978123	2.28265	1.92147	2.3383	1.34998
CLO1313_RS00715	Clo1313_0137	radical SAM protein	gene141	2.85072	2.21698	1.60916	1.67413	1.62949	1.23471	1.1476	1.14452	1.56735	1.23961	0.635164	0.377487
CLO1313_RS00720	Clo1313_0138	radical SAM protein	gene142	3.37658	2.92268	1.92405	2.03252	2.35515	1.46964	1.74159	0.79609	1.46375	1.7162	1.84752	0.534681
CLO1313_RS00725	Clo1313_0139	radical SAM protein	gene143	7.64523	4.81172	5.0912	5.47175	4.07032	3.22375	2.38769	1.73185	2.61489	3.75144	2.9634	1.21855
CLO1313_RS00730	Clo1313_0140	glycosyl transferase family 1	gene144	5.56655	4.5468	4.52774	6.19026	4.16283	3.05724	2.60475	2.06641	2.38823	3.01551	3.7352	1.05931
CLO1313_RS00735	Clo1313_0141	FkbM family methyltransferase	gene145	8.18334	7.06192	6.0458	7.58065	5.15884	2.47963	1.48213	2.44217	3.46625	3.75144	3.1386	1.76357
CLO1313_RS00740	Clo1313_0142	radical SAM protein	gene146	22.9232	26.1948	20.3072	21.5992	14.8899	10.0823	12.0065	7.52046	7.9375	8.12442	12.8853	3.69893
CLO1313_RS00745	Clo1313_0143	glycosyl transferase	gene147	15.3522	9.82729	10.3967	10.0729	11.6718	6.06388	10.4919	5.37998	5.74011	10.7141	7.45048	2.34419
CLO1313_RS00750	Clo1313_0144	NAD-dependent dehydratase	gene148	16.1486	8.93775	9.731	13.9675	6.56132	5.5683	2.02166	0.322599	1.42728	0.514904	25.2431	5.70301
CLO1313_RS00755	Clo1313_0145	dTDP-4-amino-4,6-dideoxygalactose transaminase	gene149	42.3191	25.9103	32.6728	29.8119	32.4399	28.7777	24.3669	19.937	25.3838	33.5172	17.2841	13.0233
CLO1313_RS00760	Clo1313_0146	dTDP-4-dehydrorhamnose 3,5-epimerase	gene150	40.0675	27.7621	36.7427	30.9732	34.1247	30.8398	25.5609	19.5261	24.797	26.5899	27.542	11.8784
CLO1313_RS00765	Clo1313_0147	CDP-glucose 4,6-dehydratase	gene151	23.4828	21.9577	24.1057	22.8597	14.0191	9.69324	5.86069	3.11732	7.6075	6.75259	31.5723	7.5398
CLO1313_RS00770	Clo1313_0148	glucose-1-phosphate cytidylyltransferase	gene152	63.4754	47.6923	45.3253	59.0013	38.5079	22.4552	12.3726	6.73921	11.4386	5.10773	134.113	38.4688
CLO1313_RS00775	Clo1313_0149	hypothetical protein	gene153	20.7167	13.5788	16.2708	13.6906	15.6836	14.3426	14.3722	14.0428	15.5456	31.8304	14.9869	7.80521
CLO1313_RS00780	Clo1313_0150	MULTISPECIES: transposase	gene154	1.05829	0.738501	0.618496	0.792748	0.459293	0.491321	1.03105	1.08877	1.47825	1.82055	0.939903	0.574557
CLO1313_RS00785	Clo1313_0151	hypothetical protein	gene155	7.12301	4.65576	6.72189	5.04431	6.19572	5.58046	7.02373	6.35829	5.63076	10.4188	5.50221	3.18474
CLO1313_RS00790	Clo1313_0152	B12-binding domain-containing radical SAM protein	gene156	3.43438	1.78682	2.55681	2.08639	5.01204	3.03558	6.05002	4.18561	3.25247	9.71739	1.93068	0.917942
CLO1313_RS00795	Clo1313_0153	hypothetical protein	gene157	4.62922	2.43974	1.32814	2.43189	2.81792	0.879206	0.434125	3.03073	4.01355	4.34377	1.44166	0.913916
CLO1313_RS00800	Clo1313_0154	hypothetical protein	gene158	2.66531	2.78131	2.13092	2.36163	3.56936	1.89322	2.85944	4.82607	4.7141	9.1035	1.58262	0.463051
CLO1313_RS00805	Clo1313_0155	hypothetical protein	gene159	1.39929	1.35202	1.05144	2.11777	1.5616	1.67049	0.618628	1.02828	1.21319	2.81358	0.456524	0
CLO1313_RS00810	Clo1313_0156	hypothetical protein	gene160	0	0.331108	0.360495	0.660084	0	0	1.06051	0	0.594214	0.964656	1.56523	0.372094
CLO1313_RS00815	Clo1313_0157	hypothetical protein	gene161	3.70201	3.3734	4.24271	3.36253	5.00472	4.9989	5.83699	5.0782	7.33261	10.167	3.6774	2.51642
CLO1313_RS00820		hypothetical protein	gene162	6.39675	6.18068	8.83212	9.62622	3.56936	7.09958	13.1974	4.11313	4.1595	7.87803	3.65219	2.60466
CLO1313_RS00825	Clo1313_0159	hypothetical protein	gene163	25.4943	15.3397	21.3336	17.1877	24.0544	25.5416	19.6048	23.8442	35.2653	47.627	24.4803	17.1127
CLO1313_RS00830	Clo1313_0160	spermidine/putrescine ABC transporter ATP-binding protein	gene164	0.587456	0.378409	0.823988	0.377191	1.09266	0.715925	1.41401	0.604379	0.254663	1.28621	0.335406	0.212625
CLO1313_RS00835	Clo1313_0161	sulfonate ABC transporter permease	gene165	0.265548	0	0.0931167	0.0852507	0	0.0924626	0.0913104	0	0.306974	0.581404	0.202151	0.0961129
CLO1313_RS00840	Clo1313_0162	hypothetical protein	gene166	2.2331	1.94886	1.66715	1.52632	1.44704	1.12871	2.60084	2.51976	3.74729	5.88064	2.71447	1.79901
CLO1313_RS00845	Clo1313_0163	hypothetical protein	gene167	58.6059	51.2488	58.4319	64.6989	68.6957	75.6953	117.582	90.069	59.2077	155.733	125.581	116.877
CLO1313_RS00850	Clo1313_0164	adenylate cyclase	gene168	22.9183	27.1635	28.1278	28.989	32.9086	26.6534	29.6311	26.7223	37.2235	38.1357	33.8468	23.724
CLO1313_RS00855	Clo1313_0165	exopolyphosphatase	gene169	97.7491	67.2012	84.7625	67.9418	105.708	88.6645	134.561	98.0337	98.7368	126.439	87.1988	57.282
CLO1313_RS00860	Clo1313_0166	alcohol dehydrogenase	gene170	82.1696	79.3942	90.8857	97.8588	89.7419	101.723	92.0733	117.575	91.0806	162.318	156.554	148.091
CLO1313_RS00865	Clo1313_0167	phosphodiesterase	gene171	34.9452	39.9169	48.4443	37.0788	47.4262	53.8269	46.5881	56.9745	86.1427	112.126	63.2371	48.3952
CLO1313_RS00870	Clo1313_0168	dihydropteroate synthase	gene172	43.4094	46.0022	61.0371	45.4436	46.8818	53.231	57.9689	62.2607	86.4098	95.9188	53.9487	41.9125
CLO1313_RS00875	Clo1313_0169	dihydroneopterin aldolase	gene173	20.1802	17.4752	22.8313	16.3187	20.1839	20.8811	23.7632	19.9781	39.1191	32.6911	15.8697	16.951
CLO1313_RS00880	Clo1313_0170	2-amino-4-hydroxy-6-hydroxymethyldihydropteridine pyrophosphokinase	gene174	47.1388	35.5749	46.2146	37.4751	44.8245	44.7245	46.4691	47.9228	82.8272	90.558	41.5649	33.3154
CLO1313_RS00885	Clo1313_0171	hypothetical protein	gene175	128.317	75.4103	105.527	86.1109	110.539	98.0714	121.003	113.829	128.367	143.56	77.5873	71.0362
CLO1313_RS00890	Clo1313_0172	bifunctional biotin-	gene176	105.716	82.5231	105.479	88.1183	94.6039	98.7511	120.222	102.937	100.859	146.207	101.163	102.035
CLO1313_RS00895	Clo1313_0173	amidohydrolase	gene177	143.927	133.513	153.998	131.766	138.839	149.773	120.997	129.118	189.392	188.628	115.086	91.2126
CLO1313_RS00900	Clo1313_0174	hypothetical protein	gene178	101.876	100.25	109.755	83.3654	96.921	96.7576	90.3346	76.2664	110.377	140.34	87.7847	56.4866
CLO1313_RS00905	Clo1313_0175	type III pantothenate kinase	gene179	139.898	129.831	155.154	126.434	124.335	123.329	114.06	93.7987	124.135	145.515	116.307	90.6544
CLO1313_RS00910	Clo1313_0176	hypothetical protein	gene180	11.6497	8.69798	12.868	10.455	11.7009	13.6073	21.5223	26.64	18.8692	42.4335	6.04668	6.43978
CLO1313_RS00915	Clo1313_0177	glycoside hydrolase	gene181	19.5276	21.403	28.113	20.7204	28.3597	36.6464	8.69946	24.1004	14.6232	17.7607	7.23306	9.52329
CLO1313_RS00920	Clo1313_0178	hypothetical protein	gene182	738.444	947.446	681.88	968.827	642.678	645.362	610.973	427.174	757.088	727.078	1534.71	1143.43
CLO1313_RS00925	Clo1313_0179	hypothetical protein	gene183	38.442	26.2976	29.6022	23.6953	36.2084	32.9279	49.0144	34.487	83.1899	108.359	20.5436	12.8563
CLO1313_RS00930	Clo1313_0180	peptide chain release factor 1	gene184	203.331	204.04	249.69	225.91	206.005	230.306	311.542	237.832	172.947	305.644	301.23	261.332
CLO1313_RS00935	Clo1313_0181	zinc permease	gene185	72.0605	75.2567	88.3723	74.7338	64.0534	65.5346	104.591	76.834	115.86	131.133	86.832	93.9576
CLO1313_RS00940	Clo1313_0182	tRNA threonylcarbamoyladenosine biosynthesis protein	gene186	71.6908	62.4214	78.7865	63.5987	77.8009	81.294	113.321	94.5086	105.76	165.042	68.323	76.2159
CLO1313_RS00945	Clo1313_0183	protein-tyrosine-phosphatase	gene187	142.877	142.397	144.941	131.542	148.24	153.633	173.061	176.145	257.759	354.089	187.974	167.512
CLO1313_RS00950	Clo1313_0184	ribose-5-phosphate isomerase	gene188	447.932	452.117	519.665	452.047	454.023	457.213	536.309	490.45	584.964	809.111	617.038	495.927
CLO1313_RS00955	Clo1313_0185	uracil phosphoribosyltransferase	gene189	521.335	542.576	612.841	469.98	491.424	449.959	639.131	502.39	692.061	967.979	605.09	529.862
CLO1313_RS00960	Clo1313_0186	cytidine deaminase	gene190	436.142	451.812	563.846	428.454	432.843	394.247	547.928	457.679	562.747	540.5	536.979	456.999
CLO1313_RS00965	Clo1313_0187	undecaprenyl-phosphate alpha-N-acetylglucosaminyl 1-phosphate transferase	gene191	222.189	208.045	242.908	207.62	226.801	207.903	265.895	257.262	402.489	329.032	263.597	249.964
CLO1313_RS00970	Clo1313_0188	UDP-N-acetyl glucosamine 2-epimerase	gene192	219.878	219.615	249.135	210.867	253.587	220.96	265.705	245.185	224.883	326.171	263.243	194.301
CLO1313_RS00975	Clo1313_0189	F0F1 ATP synthase subunit A	gene193	576.469	604.364	663.511	889.555	708.348	844.592	1109.6	1389.26	770.91	904.633	679.569	989.151
CLO1313_RS00980	Clo1313_0190	F0F1 ATP synthase subunit C	gene194	410.386	284.395	368.63	366.213	517.316	640.317	1093.8	1271.96	795.925	1311.58	655.914	808.852
CLO1313_RS00985	Clo1313_0191	ATP synthase subunit B	gene195	127.056	91.3094	113.417	88.2227	146.648	158.742	213.597	248.415	311.391	443.371	133.345	143.256
CLO1313_RS00990	Clo1313_0192	ATP synthase F1 subunit delta	gene196	70.1865	58.8637	71.6984	52.0733	89.0924	101.555	122.416	182.675	314.383	421.71	75.9425	88.7514
CLO1313_RS00995	Clo1313_0193	ATP synthase subunit alpha	gene197	85.3057	82.2872	105.219	82.2501	114.42	133.244	197.327	229.508	234.392	298.428	98.8686	115.129
CLO1313_RS01000	Clo1313_0194	ATP synthase subunit gamma	gene198	55.3502	46.1985	55.8401	38.635	63.941	72.8864	96.5562	127.146	219.779	276.567	50.5261	58.7808
CLO1313_RS01005	Clo1313_0195	ATP synthase subunit beta	gene199	118.133	108.461	144.407	109.155	183.246	195.609	331.478	327.458	347.385	455.885	154.865	182.83
CLO1313_RS01010	Clo1313_0196	ATP synthase epsilon chain	gene200	144.456	121.682	153.82	137.428	254.907	255.364	372.087	457.646	328.019	512.899	209.665	226.184
CLO1313_RS01015	Clo1313_0197	hypothetical protein	gene201	135.931	49.4455	82.1312	40.0451	91.2017	68.0618	124.106	64.5023	100.397	118.661	29.9199	27.3378
CLO1313_RS01020	Clo1313_0198	ferrous iron transporter A	gene202	51.7011	50.5382	48.409	53.3112	34.6583	31.7486	38.6443	27.1482	25.1	29.3897	121.706	46.7528
CLO1313_RS01025	Clo1313_0199	ferrous iron transporter A	gene203	28.4515	27.6174	26.7933	25.4331	19.0678	15.5947	11.2988	8.74081	15.0574	14.0437	49.9642	14.7849
CLO1313_RS01030	Clo1313_0200	hypothetical protein	gene204	111.33	98.8479	108.412	103.118	101.298	83.4663	90.6172	85.6449	99.1323	93.0933	166.353	83.3128
CLO1313_RS01035	Clo1313_0201	hypothetical protein	gene205	376.159	294.567	348.157	295.736	291.486	261.854	256.521	224.371	235.898	271.359	378.024	254.136
CLO1313_RS01040	Clo1313_0202	UDP-N-acetylglucosamine 1-carboxyvinyltransferase	gene206	155.552	157.586	171.81	148.831	137.268	124.102	122.088	100.057	84.7633	109.67	205.468	133.004
CLO1313_RS01045	Clo1313_0203	stage II sporulation protein D	gene207	1.43211	1.10699	1.20524	0.965496	1.91787	1.19677	2.36371	0.663012	0.682902	1.81413	0.981187	1.55502
CLO1313_RS01050	Clo1313_0204	peptidase M23	gene208	31.6451	22.8001	30.4131	25.4358	25.5494	24.5676	24.6645	36.0937	25.946	18.0362	32.5664	30.6281
CLO1313_RS01055	Clo1313_0205	stage III sporulation protein D	gene209	0.272589	0	0	0	0.304207	0.569485	0.562389	0	0.236335	0.25578	0.622533	0.295984
CLO1313_RS01060	Clo1313_0206	rod shape-determining protein	gene210	290.009	284.177	342.021	343.263	392.242	400.337	406.968	400.154	253.247	458.524	561.485	428.07
CLO1313_RS01065	Clo1313_0207	flagellar basal body rod protein FlgG	gene211	144.019	199.505	148.011	206.327	112.435	61.776	24.65	13.8581	24.0771	9.43632	372.84	107.192
CLO1313_RS01070	Clo1313_0208	flagellar basal-body rod protein FlgG	gene212	111.224	145.923	110.862	121.485	69.8833	33.4098	14.4578	7.76411	19.0838	8.093	207.026	57.1659
CLO1313_RS01075	Clo1313_0209	flagellar protein FlgJ	gene213	2222.66	2115.3	1932.28	2221.04	1284.05	1133.79	965.906	681.936	671.03	996.344	2780.12	1729.98
CLO1313_RS01080	Clo1313_0210	exopolysaccharide biosynthesis protein	gene214	11.4615	9.07738	15.5493	14.2358	13.9792	13.0194	15.3123	10.6963	11.2947	16.2203	14.8758	7.75277
CLO1313_RS01085	Clo1313_0211	ABC transporter ATP-binding protein	gene215	8.20096	5.34867	10.3527	6.71367	7.32177	6.2108	8.03688	5.48418	8.88781	11.7353	8.66226	3.78455
CLO1313_RS01090	Clo1313_0213	beta-hydroxyacyl-ACP dehydratase	gene216	43.4065	40.0483	44.2894	47.9347	44.7991	47.2169	57.2336	50.197	36.0773	61.5543	38.5716	35.6147
CLO1313_RS01095	Clo1313_0214	UDP-N-acetylmuramate--L-alanine ligase	gene217	94.9304	75.7463	103.14	87.3488	112.72	110.252	131.044	132.215	107.66	148.749	149.371	122.474
CLO1313_RS01100	Clo1313_0215	pur operon repressor	gene218	170.199	147.216	155.66	163.752	174.448	173.015	255.156	198.154	117.091	455.697	349.467	300.824
CLO1313_RS01105	Clo1313_0216	hypothetical protein	gene219	11674.2	9945.62	11049.6	10607.4	11222.4	9167.04	10419.3	10134.9	12063.2	10187.9	13583.9	7497.58
CLO1313_RS01110	Clo1313_0217	bifunctional N-acetylglucosamine-1-phosphate uridyltransferase/glucosamine-1-phosphate acetyltransferase	gene220	128.454	131.992	138.681	120.615	127.477	119.375	114.46	128.629	109.389	208.863	204.072	133.052
CLO1313_RS01115	Clo1313_0218	ribose-phosphate pyrophosphokinase	gene221	401.59	359.866	399.588	362.45	434.411	400.371	407.639	441.912	350.577	435.938	421.624	310.855
CLO1313_RS01120	Clo1313_0219	aminoacyl-tRNA hydrolase	gene222	37.623	31.4727	35.7269	31.3714	34.3786	42.5975	34.2525	37.9274	30.3205	44.8988	32.0048	25.3612
CLO1313_RS01125	Clo1313_0220	transcription-repair coupling factor	gene223	14.7101	12.6602	15.8171	11.6201	15.7579	13.7507	16.9375	17.9806	19.6332	32.1116	12.174	8.41709
CLO1313_RS01130	Clo1313_0221	peptidyl-prolyl cis-trans isomerase	gene224	658.383	760.224	614.757	729.61	524.256	661.171	443.785	512.778	435.209	648.557	632.105	730.661
CLO1313_RS01135	Clo1313_0223	AraC family transcriptional regulator	gene225	11.3503	5.76613	7.63194	7.66341	8.09635	10.6341	10.1395	10.2327	8.42044	26.132	11.6247	9.02102
CLO1313_RS01140	Clo1313_0224	pyridoxamine 5\'-phosphate oxidase	gene226	16.3779	6.87335	10.0939	6.69188	8.49262	7.94923	8.02084	5.78675	4.73322	9.00346	2.8336	2.33521
CLO1313_RS01145	Clo1313_0225	lipid II flippase MurJ	gene227	0.420839	0.587346	0.344332	0.630489	0.57402	0.732671	0.434125	0.481068	0.567573	0.614271	0.640736	0.66005
CLO1313_RS01150	Clo1313_0226	glycosyl transferase family 1	gene228	0.319837	0.247227	0.336462	0.246431	0.356936	0.400918	0.329935	0.19743	0.38822	0.900346	0.511307	0.27783
CLO1313_RS01155	Clo1313_0227	polymerase	gene229	1.0624	0.594297	0.705864	0.969354	0.561613	0.46727	0.980576	0.747842	1.1635	1.73143	1.02159	0.546432
CLO1313_RS01160	Clo1313_0228	hypothetical protein	gene230	2.18071	0.301007	1.20165	0.900114	0.463553	0.867787	2.57092	1.06835	1.08039	1.26672	0.355733	0.451023
CLO1313_RS01165	Clo1313_0229	UDP-N-acetyl glucosamine 2-epimerase	gene231	0.244773	0.413885	0.579366	0.353616	0.409748	0.319609	0.378752	0.566605	0.583603	0.5742	0.419257	0.0664454
CLO1313_RS01170	Clo1313_0230	N-acetylneuraminate synthase	gene232	0.434824	0.0700229	0.228713	0.0697974	0.0808768	0.075702	0.224276	0.223675	0.0628323	0.136004	0	0
CLO1313_RS01175	Clo1313_0231	serine acetyltransferase	gene233	0.223142	0	0	0	0.249025	0.233092	0.345281	0.344355	0.483662	0.418766	0	0.363441
CLO1313_RS01180	Clo1313_0232	nucleotidyltransferase	gene234	0.274932	0.199234	0.289222	0.132395	0.306822	0.358988	0.354515	0.0707129	0.35755	0.451463	0.0784856	0.223896
CLO1313_RS01185	Clo1313_0233	aminotransferase DegT	gene235	0.369043	0.356578	0.258817	0.296191	0.755057	0.256999	0.444143	0.189837	0.266634	0.51943	0.210704	0.133572
CLO1313_RS01190	Clo1313_0234	NAD-dependent dehydratase	gene236	0.440143	0.354397	0.23151	0.353256	0.0818661	0.613024	0.529712	0.0754703	0.381605	0.206501	0.41883	0.23896
CLO1313_RS01195	Clo1313_0235	capsular polysaccharide biosynthesis protein	gene237	0.827165	0.399613	0.621543	0.512134	0.395619	0.555459	0.975178	0.303926	0.358577	0.66528	0.539733	0.0641542
CLO1313_RS01200	Clo1313_0236	carboxylate--amine ligase	gene238	0.543413	0.150017	1.14332	0.448601	1.03962	0.486551	1.2813	0.2396	0.269223	1.09265	0.265936	0.168586
CLO1313_RS01205	Clo1313_0237	sugar transferase	gene239	2.4815	0.570876	1.98894	0.341423	1.58248	1.11092	1.34087	0.607852	0.307352	1.1088	0.134933	0.128308
CLO1313_RS01210	Clo1313_0238	aldolase	gene240	1.47751	0.587837	0.731439	0.418531	0.775948	0.453938	2.33106	0.715327	1.20565	2.20193	0.595466	0.377487
CLO1313_RS01215	Clo1313_0239	nucleoside-diphosphate sugar epimerase	gene241	0.512897	0.228726	0.332035	0.303986	0.396269	0.329702	1.01748	0.487081	0.410477	0.999562	0.405466	0.856796
CLO1313_RS01220	Clo1313_0240	hypothetical protein	gene242	3.24159	2.71449	2.04605	3.53829	3.85877	3.16039	2.89808	2.22331	5.43358	4.86673	1.72739	1.17327
CLO1313_RS01225	Clo1313_0241	LPS biosynthesis protein	gene243	2.03468	0.620828	2.14044	1.44393	2.86824	2.01354	3.75596	3.63571	2.69253	3.31601	1.22283	0.813956
CLO1313_RS01230	Clo1313_0242	capsular polysaccharide biosynthesis protein	gene244	3.55019	2.31776	3.23003	2.12547	2.7841	2.60597	4.15718	3.15889	2.66208	6.30242	0.986092	0.833491
CLO1313_RS01235	Clo1313_0243	phosphoesterase	gene245	2.1255	1.27134	1.81008	1.07229	1.2425	1.69164	2.92348	1.24956	1.3163	2.65925	0.577879	0.549506
CLO1313_RS01240	Clo1313_0244	stage V sporulation protein T	gene246	5.34511	3.27509	4.80007	4.77126	4.36471	4.08544	5.24489	6.43795	3.95604	6.97279	5.95466	2.68959
CLO1313_RS01245	Clo1313_0245	nucleoside triphosphate pyrophosphohydrolase	gene247	157.202	116.33	130.796	115.867	133.034	135.233	152.343	143.363	135.898	226.633	247.255	200.817
CLO1313_RS01250	Clo1313_0246	transcriptional regulator	gene248	2886.36	2415	2401.68	2749.5	2798.94	2389.44	2167.89	2353.07	2966.81	2737.74	3158.35	1808.82
CLO1313_RS01255	Clo1313_0247	hypothetical protein	gene249	353.82	374.897	344.137	385.53	392.853	345.792	440.463	434.964	359.277	456.644	666.982	391.676
CLO1313_RS01260	Clo1313_0248	sporulation protein YabP	gene250	1.23648	0.955776	1.5609	1.19087	2.20785	3.09988	4.33678	3.81631	1.92966	3.94481	3.95341	2.41669
CLO1313_RS01265	Clo1313_0249	spore cortex biosynthesis protein YabQ	gene251	1.69326	0.409016	1.78127	1.0872	1.88966	1.32657	2.18339	1.01619	1.83507	3.4425	2.41689	0.766076
CLO1313_RS01270	Clo1313_0250	septation inhibitor protein	gene252	356.499	328.184	342.547	191.951	283.65	196.194	221.127	218.696	910.885	622.819	384.646	182.326
CLO1313_RS01275	Clo1313_0251	RNA-binding protein S1	gene253	686.629	512.372	657.532	634.43	727.732	657	723.927	702.033	571.267	813.344	674.296	443.716
CLO1313_RS01280	Clo1313_R0006	tRNA-Leu	gene254	362.216	503.726	492.916	898.704	1123.46	1453.33	1624.93	955.892	172.619	372.143	4293.15	4677.1
CLO1313_RS01285	Clo1313_R0007	tRNA-Met	gene255	5.68132	1.82981	4.98052	6.38371	12.6806	15.8257	12.6982	4.87081	6.56763	24.878	24.8686	26.732
CLO1313_RS01290	Clo1313_0252	chemotaxis protein	gene256	17.5185	18.531	20.1154	22.331	18.9755	15.1301	16.2999	17.3164	15.8835	24.3351	39.1587	22.5654
CLO1313_RS01295	Clo1313_0253	2-octaprenylphenol hydroxylase	gene257	35.5798	36.1766	34.7588	33.8599	34.5133	34.824	34.521	32.6439	44.7861	47.161	39.5171	32.7994
CLO1313_RS01300	Clo1313_0254	Zn-finger containing protein	gene258	26.4754	22.6625	22.6177	26.6967	29.1498	24.5005	36.8427	29.4317	37.5895	61.5236	27.7973	21.609
CLO1313_RS01305	Clo1313_0255	calcium-translocating P-type ATPase, PMCA-type	gene259	90.7654	58.3324	97.9045	63.3795	90.4926	66.9452	89.483	72.0963	100.718	91.1015	35.7514	24.9024
CLO1313_RS01310	Clo1313_0256	TetR family transcriptional regulator	gene260	10.1339	7.18876	8.7714	9.01879	8.30306	10.3177	9.79219	8.97411	6.00569	17.4532	10.9859	11.0036
CLO1313_RS01315		transglutaminase	gene261	11.0713	10.1625	10.4821	8.17488	9.88438	10.7939	10.8498	8.35282	15.3581	19.0458	7.16392	6.21111
CLO1313_RS01320		transglutaminase	gene262	13.2043	12.5457	14.7009	13.2471	11.6659	9.99996	13.1671	10.5281	8.58612	12.6998	11.3084	8.12463
CLO1313_RS01325		hypothetical protein	gene263	25.1627	15.0418	17.7157	14.4275	20.8698	14.9321	16.7661	11.5839	20.1184	21.5899	14.087	6.80401
CLO1313_RS01330	Clo1313_0258	hypothetical protein	gene264	65.5463	34.3973	48.0583	34.4337	41.0931	33.3566	37.827	28.4513	30.2027	46.1642	35.9404	24.0558
CLO1313_RS01335		hypothetical protein	gene265	100.471	78.9381	74.9725	71.6526	82.2505	61.0092	71.3664	59.0145	51.5416	101.126	71.456	46.8084
CLO1313_RS01340	Clo1313_0260	hydrolase	gene266	22.3142	17.5179	22.0069	18.2674	18.0543	17.1905	16.4008	16.3569	20.3138	17.2741	11.4662	10.9032
CLO1313_RS01345	Clo1313_0262	hypothetical protein	gene267	26.9196	17.5119	20.1877	12.3216	16.0621	15.3128	7.97343	9.59731	24.2637	27.2605	15.5218	5.49873
CLO1313_RS01350		hypothetical protein	gene268	18.6572	15.7736	10.5144	12.835	14.5005	8.70047	9.62311	7.19798	10.9764	14.0679	8.36961	3.97934
CLO1313_RS01355	Clo1313_0264	hypothetical protein	gene269	20.245	11.0135	14.8544	7.53713	14.2395	11.5513	11.2318	10.3266	16.3725	15.325	7.3821	3.87928
CLO1313_RS01360	Clo1313_0265	hypothetical protein	gene270	35.2825	31.5963	30.8926	37.2962	29.4112	30.6756	25.3	27.0028	34.507	40.2733	38.2006	30.2514
CLO1313_RS01365	Clo1313_0266	GumN family protein	gene271	365.248	354.272	326.992	333.903	353.737	340.612	413.249	313.633	367.335	312.526	309.231	216.345
CLO1313_RS01370		two-component sensor histidine kinase	gene272	21.7426	9.47654	13.6739	11.6084	20.4403	17.0341	25.7203	19.4513	15.2651	31.6008	16.3269	15.0121
CLO1313_RS01375	Clo1313_0268	hypothetical protein	gene273	59.4304	62.7617	63.3701	61.1319	58.6538	51.3817	65.3383	70.5703	71.506	63.2265	30.0075	19.0228
CLO1313_RS01380	Clo1313_0269	hypothetical protein	gene274	154.595	156.417	153.499	155.211	123.572	113.035	115.591	154.617	134.667	168.69	107.901	55.7627
CLO1313_RS01385	Clo1313_0270	peptidase S41	gene275	8.19958	6.43131	7.44185	7.49452	7.6435	7.92699	7.92773	8.63427	7.24845	11.7673	7.34355	4.57387
CLO1313_RS01390	Clo1313_R0008	tRNA-Met	gene276	8.41131	6.32115	7.86534	26.1033	26.0749	47.8368	40.492	16.3457	4.05146	14.9083	311.622	397.803
CLO1313_RS01395	Clo1313_R0009	tRNA-Glu	gene277	0	0	0	0	0	0	0	0	0	0	0	2.08373
CLO1313_RS01400	Clo1313_R0010	tRNA-Val	gene278	16.0971	6.40433	7.96883	4.55979	7.39703	8.90196	17.5821	8.76747	9.85144	31.0975	25.9498	32.901
CLO1313_RS01405	Clo1313_0271	stage II sporulation protein E	gene279	18.854	7.80321	15.6335	6.47692	12.3297	9.53371	16.8787	8.09242	13.5353	18.7056	6.03366	4.56386
CLO1313_RS01410	Clo1313_0272	hypothetical protein	gene280	61.4424	34.563	47.5916	29.3853	42.2687	37.3662	39.9395	45.4609	69.1425	74.4365	92.266	38.156
CLO1313_RS01415	Clo1313_0273	hypothetical protein	gene281	44.2933	26.5322	40.5082	32.4252	41.5643	41.8722	60.3434	42.322	66.0411	112.839	58.3871	44.4392
CLO1313_RS01420	Clo1313_R0011	tRNA-Arg	gene282	152.562	161.316	105.985	158.948	265.56	334.766	387.014	265.544	381.842	410.558	661.778	726.179
CLO1313_RS01425	Clo1313_0274	pilus assembly protein PilZ	gene283	361.306	665.276	465.883	494.084	279.149	218.604	165.195	171.05	400.459	182.708	251.435	180.35
CLO1313_RS01430	Clo1313_0275	hypothetical protein	gene284	186.035	255.097	241.799	257.852	281.875	312.015	242.778	268.411	233.473	235.539	449.627	277.723
CLO1313_RS01435	Clo1313_0276	pilus assembly protein PilM	gene285	1014.66	966.782	899.121	947.032	811.326	877.144	717.205	813.864	702.537	1268.07	1247.73	862.581
CLO1313_RS01440	Clo1313_0277	acyl-CoA thioesterase	gene286	241.163	231.362	278.332	245.194	285.868	268.323	296.794	236.946	346.13	396.179	149.023	94.884
CLO1313_RS01445	Clo1313_0278	stage V sporulation protein B	gene287	60.5252	56.2436	72.6348	80.8603	71.4217	62.9336	85.6525	81.3733	129.683	64.8319	50.0238	36.1535
CLO1313_RS01450	Clo1313_0280	GntR family transcriptional regulator	gene288	34.2271	29.4945	35.2981	38.5203	58.5296	55.4877	89.4593	73.0472	77.8551	118.046	57.6373	57.052
CLO1313_RS01455	Clo1313_0281	decaprenyl-phosphate phosphoribosyltransferase	gene289	25.497	23.3311	27.24	28.6874	26.0611	31.2802	34.4138	37.5902	32.0226	51.1289	21.9494	27.2541
CLO1313_RS01460	Clo1313_0282	acetyltransferase	gene290	26.668	25.5083	30.4507	22.4576	28.7144	33.4565	36.7721	31.0208	38.8065	61.3644	12.8541	12.9505
CLO1313_RS01465	Clo1313_0283	glycosyl transferase family 1	gene291	34.6128	28.5311	37.9891	29.5065	33.1718	34.7262	42.6316	38.2924	48.7158	79.8201	20.4692	22.1538
CLO1313_RS01470	Clo1313_0284	hypothetical protein	gene292	246.67	209.157	278.189	238.823	303.826	312.764	371.624	370.331	358.819	674.853	297.511	274.901
CLO1313_RS01475	Clo1313_0285	polymerase	gene293	140.551	110.539	155.148	116.685	163.384	148.558	180.737	182.706	232.323	322.596	111.878	91.2364
CLO1313_RS01480	Clo1313_0286	hypothetical protein	gene294	187.128	123.028	151.169	102.814	160.494	140.844	185.999	146.201	222.858	349.364	188.105	85.9167
CLO1313_RS01485	Clo1313_0287	bifunctional ADP-dependent (S)-NAD(P)H-hydrate dehydratase/NAD(P)H-hydrate epimerase	gene295	108.085	85.7031	112.871	98.5009	112.891	113.729	198.345	169.308	145.099	181.16	110.999	88.9421
CLO1313_RS01490	Clo1313_0288	alanine racemase	gene296	118.34	81.7158	110.774	83.2298	131.449	109.738	162.874	146.997	128.464	153.405	84.0005	52.16
CLO1313_RS01495	Clo1313_0289	CopG family transcriptional regulator	gene297	272.112	226.223	230.792	204.317	174.843	176.968	121.406	141.646	205.808	240.327	174.621	104.186
CLO1313_RS01500	Clo1313_0290	mRNA interferase PemK	gene298	100.872	119.652	107.625	113.738	111.199	109.653	70.217	86.2703	60.6149	77.9145	102.542	47.6408
CLO1313_RS01505	Clo1313_0291	hypothetical protein	gene299	302.593	334.818	345.38	298.807	287.054	279.405	206.607	202.634	204.717	147.391	263.684	148.12
CLO1313_RS01510	Clo1313_0292	N-acetylmannosaminyltransferase	gene300	77.8164	50.8979	70.3541	52.5823	96.8011	77.5776	80.9661	77.3927	97.0826	101.109	49.6333	24.1712
CLO1313_RS01515	Clo1313_0293	polysaccharide pyruvyl transferase	gene301	44.7922	41.1666	51.2134	46.2368	72.2365	68.723	77.6188	81.8767	85.0299	125.397	77.2175	52.6518
CLO1313_RS01520	Clo1313_0294	hypothetical protein	gene302	630.514	348.047	602.205	315.026	487.005	420.997	461.062	338.312	687.212	590.293	223.032	139.116
CLO1313_RS01525	Clo1313_0295	transketolase	gene303	420.807	402.813	477.847	413.149	459.27	511.277	660.66	536.807	480.333	866.264	831.651	628.166
CLO1313_RS01530	Clo1313_0296	transketolase	gene304	479.525	488.809	537.692	456.431	486.926	516.567	479.437	485.191	527.936	605.569	686.455	403.639
CLO1313_RS01535	Clo1313_0297	ABC transporter	gene305	210.12	204.213	277.035	195.313	264.157	247.255	290.254	298.813	339.73	467.389	256.369	260.466
CLO1313_RS01540	Clo1313_0298	ABC transporter permease	gene306	91.5717	70.7829	101.567	67.2957	102.415	92.4315	104.73	124.008	268.296	206.22	84.4475	103.754
CLO1313_RS01545	Clo1313_0299	ABC transporter	gene307	156.832	137.109	185.001	130.77	198.179	179.948	221.14	220.495	319.904	316.213	167.412	190.349
CLO1313_RS01550	Clo1313_0300	hypothetical protein	gene308	233.601	193.789	252.807	181.309	252.715	232.734	283.389	239.129	267.794	336.306	224.021	224.381
CLO1313_RS01555	Clo1313_0301	membrane protein	gene309	2.91743	2.75625	3.13728	2.87226	2.17056	2.50574	2.67515	2.93478	3.65361	3.83255	6.81085	3.6606
CLO1313_RS01560	Clo1313_0302	hypothetical protein	gene310	146.971	124.535	141.609	152.808	109.799	111.868	118.073	98.0888	57.325	155.333	173.456	131.026
CLO1313_RS01565	Clo1313_0303	colicin V production protein	gene311	171.113	158.959	185.054	167.496	160.733	142.827	147.44	133.471	142.289	179.788	127.484	98.0003
CLO1313_RS01570	Clo1313_0304	dihydroxy-acid dehydratase	gene312	228.727	192.228	244.571	192.566	176.201	190.797	239.114	205.657	292.701	420.486	166.422	188.333
CLO1313_RS01575	Clo1313_0305	acetolactate synthase, large subunit, biosynthetic type	gene313	201.955	215.143	242.271	206.389	191.003	183.243	239.529	217.937	278.148	402.403	192.331	221.63
CLO1313_RS01580	Clo1313_0306	50S ribosomal protein L33	gene314	1493	1011.47	1265.26	937.055	1180.03	1261.89	1229.83	753.69	1238.7	4133.04	1960.13	1434.13
CLO1313_RS01585	Clo1313_0307	preprotein translocase subunit SecE	gene315	612.429	573.144	671.054	510.546	579.691	630.146	696.53	465.241	678.614	1911.01	927.59	742.81
CLO1313_RS01590	Clo1313_0308	transcription termination/antitermination protein NusG	gene316	371.811	428.134	442.598	378.343	431.181	426.82	465.153	336.768	596.117	1188.15	524.746	483.033
CLO1313_RS01595	Clo1313_0309	50S ribosomal protein L11	gene317	3392.41	3188.87	3174.05	2804.73	3244.28	3048.88	3023.79	2319.11	3107.47	4766.13	4748.75	5693.75
CLO1313_RS01600	Clo1313_0310	50S ribosomal protein L1	gene318	1583.81	1759.5	1627.74	1787.99	1983.88	1953.29	2124.24	1658.16	1955.32	2179.46	2946.59	3795.28
CLO1313_RS01605	Clo1313_0311	50S ribosomal protein L10	gene319	1357.12	1251.07	1271.88	1274.02	1428.09	1337	1700.78	1491.76	1707.48	2002.64	2025.74	3505.52
CLO1313_RS01610	Clo1313_0312	50S ribosomal protein L7/L12	gene320	2227.17	2206.68	2018.38	2114.1	2580.44	2434.03	2831.6	2562.8	2958.36	3320.37	3017.7	5227.95
CLO1313_RS01615	Clo1313_0313	DNA-directed RNA polymerase subunit beta	gene321	208.968	239.427	257.53	253.8	221.052	250.794	246.66	237.122	253.194	344.899	200.345	171.541
CLO1313_RS01620	Clo1313_0314	DNA-directed RNA polymerase subunit beta\'	gene322	264.956	270.537	298.033	266.417	239.187	267.83	311.012	249.455	312.658	434.015	197.707	240.138
CLO1313_RS01625	Clo1313_0315	50S ribosomal protein L7ae	gene323	665.961	716.477	777.857	903.036	989.159	1270.72	1470.79	1195.38	702.695	1896.35	2117.36	1765.31
CLO1313_RS01630	Clo1313_0316	30S ribosomal protein S12	gene324	1326.21	1440.57	1602.31	1544.02	1573.45	1778.02	1943.79	1629.32	1579.59	2525.53	2394.36	2701.38
CLO1313_RS01635	Clo1313_0317	30S ribosomal protein S7	gene325	1396.03	1654.17	1585.12	1435.91	1610.82	1707.57	1751.07	1464.38	1581.54	2861.61	2404.52	2616.11
CLO1313_RS01640	Clo1313_0318	elongation factor G	gene326	1199.32	1220.91	1235.41	1199.37	1428.26	1465.17	1561.5	1347.68	1386.13	1689.79	1876.28	2282.06
CLO1313_RS01645	Clo1313_0319	elongation factor Tu	gene327	9420.15	9464.25	9379.42	10198.1	12594.2	11644.5	13203.2	12548.3	12046	8678.35	13863.5	15177.1
CLO1313_RS01650	Clo1313_0320	RNA polymerase subunit sigma-24	gene328	117.883	77.3469	85.7977	64.9522	84.5938	77.0335	66.0341	76.5748	84.1407	133.637	63.2351	49.1164
CLO1313_RS01655	Clo1313_0321	hypothetical protein	gene329	44.276	36.8996	47.8328	49.0794	42.6192	42.8842	43.9503	54.2688	43.9748	47.5929	44.0171	38.8755
CLO1313_RS01660	Clo1313_0322	hypothetical protein	gene330	4.60566	3.33757	4.03754	3.88129	3.85491	3.00688	4.15718	3.55375	6.65519	11.7045	4.38263	1.25024
CLO1313_RS01665	Clo1313_0323	vanomycin resistance protein VanB	gene331	11.9082	7.53271	11.7161	6.43582	10.5169	8.85957	11.0469	10.1359	13.8897	16.9619	4.4022	1.86047
CLO1313_RS01670	Clo1313_0324	HPr kinase	gene332	142.061	118.721	154.772	101.653	135.933	152.85	138.298	158.218	205.433	343.882	116.87	116.341
CLO1313_RS01675	Clo1313_0325	phosphoenolpyruvate--protein phosphotransferase	gene333	910.921	467.91	801.814	365.54	603.405	451.161	574.679	375.033	961.839	564.601	194.128	166.298
CLO1313_RS01680	Clo1313_0326	excinuclease ABC subunit C	gene334	90.3183	54.0933	78.4853	49.675	53.4976	57.1996	78.8603	53.3787	72.2928	104.453	45.4628	38.1545
CLO1313_RS01685	Clo1313_0327	ser/threonine protein phosphatase	gene335	33.8472	28.0881	34.2164	21.1451	30.2866	35.5687	36.2789	31.3713	55.2543	64.8554	28.6682	20.6386
CLO1313_RS01690	Clo1313_0328	trigger factor	gene336	370.329	454.637	481.576	437.933	440.741	453.602	481.636	492.138	419.149	771.275	777.113	613.036
CLO1313_RS01695	Clo1313_0329	ATP-dependent Clp protease proteolytic subunit	gene337	962.956	723.853	826.531	641.906	861.451	770.353	963.918	992.847	1120.18	1604.58	1031.74	973.876
CLO1313_RS01700	Clo1313_0330	ATP-dependent Clp protease ATP-binding subunit ClpX	gene338	557.272	419.02	494.412	427.404	578.968	551.204	773.171	667.241	721.124	1007.05	836.2	722.974
CLO1313_RS01705	Clo1313_0331	ATP-dependent protease LonB	gene339	1.93104	1.40973	1.53484	1.40519	1.19724	1.97231	2.30187	1.94252	1.33937	3.34207	2.59704	2.23656
CLO1313_RS01710	Clo1313_0332	tRNA N6-adenosine(37)-threonylcarbamoyltransferase complex transferase subunit TsaD	gene340	246.58	231.298	285.894	257.937	283.056	284.327	334.205	308.049	343.709	352.525	236.856	299.612
CLO1313_RS01715	Clo1313_0333	lytic transglycosylase	gene341	396.689	477.822	391.192	487.482	240.698	133.493	55.6495	24.2477	50.6768	23.3933	934.3	263.537
CLO1313_RS01720	Clo1313_0334	hypothetical protein	gene342	15.3255	10.7304	17.2904	12.835	16.6074	13.4567	14.4347	12.7964	18.4867	27.5106	9.38411	6.0293
CLO1313_RS01725	Clo1313_0335	hypothetical protein	gene343	212.987	105.702	166.356	119.193	172.386	155.611	207.103	187.527	246.92	226.95	92.468	89.0893
CLO1313_RS01730	Clo1313_0336	phosphatase	gene344	205.464	114.496	175.127	112.086	151.729	126.261	219.908	124.004	130.003	182.614	122.148	92.6817
CLO1313_RS01735	Clo1313_0337	SsrA-binding protein	gene345	175.343	137.271	147.012	150.244	162.176	164.409	261.181	217.014	219.38	476.602	521.851	361.292
CLO1313_RS01740	Clo1313_0338	hypothetical protein	gene346	54.3723	66.8287	55.0956	66.6135	45.0632	41.3446	42.4791	23.8562	35.7023	69.7768	84.9135	88.9925
CLO1313_RS01745	Clo1313_0339	DUF5071 domain-containing protein	gene347	26.1852	19.2852	20.9968	23.9847	15.3265	17.0237	13.2226	8.28906	13.0183	18.9004	18.4004	11.1344
CLO1313_RS01750	Clo1313_0341	MBL fold protein	gene348	32.6861	36.8544	37.9656	35.8512	45.0994	43.8504	50.2705	57.9729	65.765	62.355	65.2706	42.5897
CLO1313_RS01755	Clo1313_0342	hypothetical protein	gene349	32.7721	25.4627	35.5417	25.0553	33.557	27.1749	28.2304	31.9782	50.9685	36.1406	42.8233	21.6444
CLO1313_RS01760	Clo1313_0343	MBL fold metallo-hydrolase	gene350	79.792	43.9307	70.3191	40.0193	81.6547	68.0428	92.9754	66.705	84.7563	97.9456	41.6029	26.7005
CLO1313_RS01765	Clo1313_0344	hypothetical protein	gene351	35.7191	20.6399	32.9708	22.5127	29.7012	25.3317	37.208	27.9213	27.5529	26.9447	27.7913	13.2134
CLO1313_RS01770	Clo1313_0346	K+/H+ antiporter	gene352	18.4693	15.9104	19.5229	16.9307	21.9526	19.8041	14.691	15.9794	13.9293	20.3371	9.6048	5.07401
CLO1313_RS01775	Clo1313_0348	AraC family transcriptional regulator	gene353	42.2447	28.794	44.5266	33.3534	45.7743	37.1157	22.9716	24.6788	36.5553	20.8954	16.8275	9.3341
CLO1313_RS01780	Clo1313_0349	glycoside hydrolase	gene354	35.6825	27.7553	45.9312	26.6572	48.2253	54.3344	34.6998	55.181	59.3874	59.6175	13.2971	14.1334
CLO1313_RS01785	Clo1313_0350	glycoside hydrolase	gene355	34.9653	23.7014	42.0221	24.0819	44.2389	45.8323	32.0848	45.0702	52.6106	50.3265	11.8774	13.1705
CLO1313_RS01790	Clo1313_0351	WYL domain-containing protein	gene356	8.17521	7.89908	7.80802	8.02905	11.0442	10.4499	9.87586	12.7821	14.8287	14.8375	11.1163	5.84004
CLO1313_RS01795	Clo1313_0352	WYL domain-containing protein	gene357	7.65423	6.80139	7.90829	6.91113	8.38952	7.56718	8.74187	8.64812	9.71734	9.49083	6.7113	3.56193
CLO1313_RS01800	Clo1313_0353	RNA-binding protein	gene358	2.50692	2.70722	3.82656	3.07724	3.89485	4.62123	10.2429	11.5808	11.038	21.54	13.5835	11.9558
CLO1313_RS01805	Clo1313_0354	hypothetical protein	gene359	3.64141	3.21055	3.92645	3.11254	6.19728	5.04	11.8795	15.0789	15.1936	21.1846	9.66757	6.02976
CLO1313_RS01810	Clo1313_0355	hypothetical protein	gene360	3.89802	2.8972	2.20803	2.02151	7.02718	4.07182	5.87697	7.40364	19.2377	23.0714	2.39675	3.90699
CLO1313_RS01815	Clo1313_0356	3\' terminal RNA ribose 2\'-O-methyltransferase Hen1	gene361	5.19907	4.52609	5.41516	4.16448	7.41064	6.45254	15.3462	14.3518	15.1295	25.8898	8.34675	5.92476
CLO1313_RS01820	Clo1313_0357	polynucleotide kinase-phosphatase	gene362	7.5461	5.29545	7.12712	5.49059	9.40492	8.8607	19.2336	17.567	15.7832	25.2996	11.8875	9.24041
CLO1313_RS01825	Clo1313_0358	iron-sulfur cluster repair di-iron protein	gene363	18.8622	15.1546	20.921	15.402	17.618	13.0641	19.9865	17.2962	14.2205	15.4867	15.3345	6.34468
CLO1313_RS01830	Clo1313_0359	flavoprotein	gene364	11.3503	9.7798	11.4479	6.93088	11.4916	9.8396	10.9844	8.30652	12.022	12.4621	10.7562	3.30347
CLO1313_RS01835	Clo1313_0360	Crp/Fnr family transcriptional regulator	gene365	54.1527	47.9467	47.4368	47.594	43.7745	38.6077	41.4189	44.4854	43.0231	57.4792	52.6668	40.0201
CLO1313_RS01840	Clo1313_0361	hypothetical protein	gene366	42.7609	16.5714	26.8194	15.0671	33.6244	29.2941	32.2763	25.1557	28.9356	28.4892	7.6749	6.29145
CLO1313_RS01845		hypothetical protein	gene367	40.5549	11.5054	29.4101	14.7925	24.6517	15.6834	21.0067	13.1383	18.4035	16.0313	7.48831	7.49542
CLO1313_RS01850	Clo1313_0364	nicotinamide mononucleotide transporter	gene368	25.2127	20.1201	24.6977	24.1843	21.644	20.3658	27.167	21.7383	16.815	25.7652	27.3915	20.9481
CLO1313_RS01855	Clo1313_0365	cytidyltransferase	gene369	7.45662	8.42821	8.73222	7.99456	9.02808	9.55266	7.9823	8.90173	9.51439	12.3435	9.39824	5.49957
CLO1313_RS01860	Clo1313_0366	hypothetical protein	gene370	27.3349	9.70224	15.2581	8.95463	13.6964	11.4603	12.0848	6.8871	9.99569	19.0189	4.88375	2.82676
CLO1313_RS01865	Clo1313_0367	hypothetical protein	gene371	40.6245	19.0654	35.0029	20.8672	28.4973	19.8034	25.5434	19.5042	28.5127	27.5912	9.27775	10.0826
CLO1313_RS01870	Clo1313_0368	hypothetical protein	gene372	81.2218	71.9724	80.3524	75.3885	72.7962	77.5899	69.243	75.7682	97.2374	81.347	103.559	89.5637
CLO1313_RS01875	Clo1313_0369	hypothetical protein	gene373	9.32277	10.5261	9.69715	9.78596	7.24783	8.86308	9.6171	6.78936	9.99006	12.2864	10.4064	7.39314
CLO1313_RS01880	Clo1313_0370	N-acetylmuramoyl-L-alanine amidase	gene374	5.2443	7.03772	4.18874	8.60514	5.63583	4.46366	3.10566	2.49785	2.94701	2.18707	6.76469	5.58895
CLO1313_RS01885	Clo1313_0372	cobalamin-binding protein	gene375	0.432213	0.208807	0.682017	0.104067	0.723519	0.677226	3.78979	3.77963	7.40091	3.1431	2.4677	1.05594
CLO1313_RS01890	Clo1313_0373	methyltransferase MtaA/CmuA family	gene376	0.643104	0.559244	1.35306	0.991011	2.00956	1.07485	8.82333	4.30059	7.35997	4.04311	3.81865	1.3966
CLO1313_RS01895	Clo1313_0374	methylcobamide--CoM methyltransferase	gene377	0.269526	0.195317	0.56707	0.454271	0.751972	0.140772	3.40593	2.07967	5.66673	3.16133	1.76967	1.0243
CLO1313_RS01900	Clo1313_0375	ferredoxin	gene378	0.472032	0.3317	0.451425	0.371961	0.670452	0.403428	3.71841	1.50104	4.12973	2.73808	1.51903	0.83871
CLO1313_RS01905	Clo1313_0376	hypothetical protein	gene379	0.9858	0.317501	0.806586	0.421971	0.366715	0.572086	2.93778	1.35226	3.98856	2.56948	1.75105	1.18934
CLO1313_RS01910	Clo1313_0377	metal ABC transporter substrate-binding protein	gene380	0.664482	0.0642038	0.838824	0.127994	1.18649	0.624699	4.24986	2.46104	5.53063	3.86575	1.13815	0.937966
CLO1313_RS01915	Clo1313_0378	ABC transporter	gene381	0.44587	0.43081	0.844281	0.94473	1.09469	1.02465	4.3235	1.9266	4.71616	3.43069	1.42558	0.871447
CLO1313_RS01920	Clo1313_0379	ABC transporter permease	gene382	0.158335	0.458962	0.666261	0.762473	0.883505	0.578883	3.43002	1.38462	4.73606	3.1943	1.44641	0.859624
CLO1313_RS01925	Clo1313_0380	coenzyme F390 synthetase	gene383	0.382493	0.211185	0.747267	0.105253	0.54882	0.34247	3.72022	2.07999	5.11646	2.35854	1.49748	0.652648
CLO1313_RS01930	Clo1313_0381	aminotransferase	gene384	7.48468	6.69838	8.06734	7.97672	15.1995	10.3177	50.5028	41.4048	59.7861	18.2487	45.3956	19.052
CLO1313_RS01935	Clo1313_0382	pyruvate/ketoisovalerate oxidoreductase gamma subunit	gene385	0.131801	0.127349	0.970563	0.126939	0.294178	0.550711	1.90347	0.542391	2.97107	1.11306	0.752513	0.572453
CLO1313_RS01940	Clo1313_0383	pyruvate ferredoxin/flavodoxin oxidoreductase delta subunit	gene386	0.461304	0	0	0.666431	0.257406	0.240936	1.90347	0	1.59981	0.432859	0	0.250448
CLO1313_RS01945	Clo1313_0384	2-ketoisovalerate ferredoxin oxidoreductase subunit alpha	gene387	0.908629	1.22911	1.52937	1.10847	1.28443	0.949142	3.12439	1.2464	3.25617	2.72832	2.49013	0.920839
CLO1313_RS01950	Clo1313_0385	2-ketoisovalerate ferredoxin oxidoreductase subunit beta	gene388	281.658	102.918	263.877	122.323	210.527	192.991	393.382	131.566	163.901	289.78	140.857	123.937
CLO1313_RS01955	Clo1313_0386	hypothetical protein	gene389	256.433	54.1898	146.432	43.9281	72.0156	53.9968	104.557	31.9782	85.2404	150.586	27.3915	29.7151
CLO1313_RS01960	Clo1313_0387	reactive intermediate/imine deaminase	gene390	349.429	207.503	308.578	230.484	181.911	204.997	243.944	136.802	141.161	205.591	249.974	300.869
CLO1313_RS01965	Clo1313_0388	cystathionine beta-lyase	gene391	338.804	217.761	315.139	227.03	269.431	279.645	426.55	266.301	285.307	447.614	248.788	263.158
CLO1313_RS01970	Clo1313_0389	cystathionine beta-lyase	gene392	105.449	83.9451	105.742	80.6257	63.5962	74.0909	115.749	61.8223	110.005	143.793	88.9875	99.1622
CLO1313_RS01975	Clo1313_0390	carbon-monoxide dehydrogenase catalytic subunit	gene393	7.9721	11.7442	10.3045	10.1915	5.9844	10.5682	4.72038	3.5308	4.95916	3.22031	14.4918	26.7841
CLO1313_RS01980	Clo1313_0391	metal ABC transporter substrate-binding protein	gene394	9.06856	9.89286	8.07816	7.6775	6.9374	8.70896	5.43186	4.28869	5.38959	6.10753	12.8606	18.3438
CLO1313_RS01985	Clo1313_0392	sulfonate ABC transporter permease	gene395	11.3481	8.37958	8.92918	7.64174	9.16365	10.4084	8.94632	5.69511	10.3188	9.00346	13.6957	17.331
CLO1313_RS01990	Clo1313_0393	nitrate ABC transporter ATP-binding protein	gene396	17.8275	19.5702	17.3795	18.2486	12.083	14.7224	10.7839	7.58609	8.25425	10.5099	33.6798	41.2489
CLO1313_RS01995	Clo1313_0394	carbohydrate-binding protein	gene397	7.28743	6.42191	6.53048	6.82365	6.3631	8.17624	11.7983	10.2742	12.1099	10.542	6.81897	6.04457
CLO1313_RS02000	Clo1313_0395	endoglucanase	gene398	35.7725	53.6992	37.5585	39.96	30.1943	31.6859	21.0765	32.7137	69.2846	56.0099	36.3892	24.1537
CLO1313_RS02005	Clo1313_0396	LacI family transcriptional regulator	gene399	49.4315	52.451	57.0332	49.6112	43.4049	46.1316	46.415	46.2906	82.1681	61.606	43.3038	32.5206
CLO1313_RS02010	Clo1313_0397	glycoside hydrolase	gene400	101.013	123.004	119.388	111.819	96.2379	101.355	99.7722	92.9697	142.935	90.8314	92.4858	78.193
CLO1313_RS02015	Clo1313_0398	Na/Pi cotransporter	gene401	25.833	20.4042	27.262	22.1946	32.7191	30.4115	42.384	45.0546	33.5248	45.8253	27.5787	25.6014
CLO1313_RS02020	Clo1313_0399	glycoside hydrolase	gene402	31.3219	64.9912	33.8025	53.9329	26.725	28.3165	19.6456	43.1045	29.0532	22.2425	45.9455	32.9982
CLO1313_RS02025	Clo1313_0400	glycoside hydrolase	gene403	112.543	211.472	134.736	161.419	162.63	131.337	204.662	469.622	308.366	283.616	78.689	84.0884
CLO1313_RS02030	Clo1313_0401	DNA-binding response regulator	gene404	4.34262	5.8943	5.22096	4.28201	5.1925	5.18428	5.43966	7.87168	5.10973	10.6722	6.3756	4.37852
CLO1313_RS02035	Clo1313_0402	two-component sensor histidine kinase	gene405	6.94941	5.24904	5.60357	5.43598	8.46411	8.06994	9.42498	9.87152	13.4572	16.4181	7.49237	6.16691
CLO1313_RS02040	Clo1313_0403	lysine--tRNA ligase	gene406	378.998	346.882	407.251	361.167	408.622	364.036	334.94	334.319	352.895	599.261	285.507	228.859
CLO1313_RS02045	Clo1313_0405	chemotaxis protein CheW	gene407	25.6771	26.9317	28.7888	22.1268	28.844	18.5283	17.0776	15.1201	30.7568	18.3873	44.3664	24.7626
CLO1313_RS02050	Clo1313_0406	chemotaxis protein CheA	gene408	17.8218	18.8342	24.6488	19.1567	25.4827	14.5025	16.0043	8.75831	18.3487	12.7661	40.6102	22.2022
CLO1313_RS02055	Clo1313_0407	chemotaxis protein	gene409	18.9463	21.7633	25.0807	21.3017	24.3563	16.9371	14.327	7.49566	12.8874	7.93525	45.3491	25.8524
CLO1313_RS02060	Clo1313_0408	chemotaxis protein CheR	gene410	5.17722	3.91851	5.90018	4.40452	5.97033	3.60538	5.07364	3.37336	6.58338	6.15344	6.10889	3.9351
CLO1313_RS02065	Clo1313_0409	chemotaxis response regulator protein-glutamate methylesterase	gene411	5.19188	3.17501	5.32347	3.86104	6.60087	3.77577	6.44051	3.5835	7.06545	6.66009	5.85352	4.78116
CLO1313_RS02070	Clo1313_0410	oxidoreductase	gene412	90.9932	67.3488	75.934	91.3584	111.637	115.767	147.117	130.895	73.3917	196.215	133.044	66.5811
CLO1313_RS02075	Clo1313_0411	hypothetical protein	gene413	25.3143	20.3471	26.6301	24.5402	21.4655	20.554	30.3898	45.1497	27.0751	50.6704	18.1137	10.4426
CLO1313_RS02080	Clo1313_0412	TipAS antibiotic-recognition domain protein	gene414	36.4727	26.9727	29.219	22.2923	17.3772	15.5326	28.2181	34.9255	33.6895	37.9093	7.68883	5.33117
CLO1313_RS02085	Clo1313_0413	endoglucanase	gene415	1493.76	1285.64	1697.62	1265.65	1769.01	1350.76	1415.32	1489.48	1813.64	1433.17	927.445	708.817
CLO1313_RS02090	Clo1313_0414	hypothetical protein	gene416	49.6158	43.0865	47.8811	41.8617	59.947	42.5118	56.5754	67.1812	72.6134	106.002	72.1074	54.542
CLO1313_RS02095	Clo1313_0415	phosphoenolpyruvate carboxykinase	gene417	9536.17	9293.12	10566.7	9416.73	11694.6	8952.82	8274.1	6748.77	7464.43	5589.67	3055.26	2738.19
CLO1313_RS02100	Clo1313_0416	hypothetical protein	gene418	8401.93	3936.93	5979.33	3882.2	5116.42	4067.32	5409.17	3683.38	4254.02	4032.34	3154.63	1768.53
CLO1313_RS02105	Clo1313_0417	ATP-dependent DNA helicase PcrA	gene419	40.7987	20.3975	28.8056	22.6359	27.8165	22.0181	40.486	33.3929	33.5226	56.0896	44.0774	35.9808
CLO1313_RS02110	Clo1313_0418	hypothetical protein	gene420	47.6072	37.6537	41.2539	32.3678	49.3376	37.7998	59.2447	68.8985	83.1899	110.584	56.3254	52.4488
CLO1313_RS02115	Clo1313_0419	peptidase C39	gene421	35.4182	26.9109	32.5171	27.522	34.5857	29.0094	28.814	27.6601	26.3807	46.2258	38.6973	25.3474
CLO1313_RS02120	Clo1313_0420	dockerin	gene422	7.77729	6.38288	7.54082	7.30991	9.56826	9.05393	8.84445	9.30275	8.65208	8.57263	7.38285	5.74857
CLO1313_RS02125	Clo1313_0421	ATP phosphoribosyltransferase regulatory subunit	gene423	54.1586	69.2008	79.8595	63.795	51.8793	58.1283	70.8691	63.4934	114.709	129.948	68.7075	39.3496
CLO1313_RS02130	Clo1313_0422	ATP phosphoribosyltransferase	gene424	41.1379	46.3551	54.3606	42.3194	28.0211	32.9024	27.289	31.0215	67.2517	41.6515	34.8153	26.29
CLO1313_RS02135	Clo1313_0423	histidinol dehydrogenase	gene425	65.4163	73.5728	96.0189	63.798	46.9093	51.609	48.2417	45.9048	99.0742	66.6999	59.6832	41.1608
CLO1313_RS02140	Clo1313_0424	histidinol-phosphate transaminase	gene426	91.4744	69.8555	106.562	63.3883	59.1331	63.7951	61.4148	61.3876	135.56	94.3608	55.1644	46.434
CLO1313_RS02145	Clo1313_0425	imidazoleglycerol-phosphate dehydratase	gene427	170.607	156.567	204.323	166.318	182.884	207.235	171.196	182.195	212.538	241.968	262.036	207.841
CLO1313_RS02150	Clo1313_0426	phosphoribosylaminoimidazolesuccinocarboxamide synthase	gene428	484.879	408.868	507.088	408.883	517.255	459.272	470.661	472.243	615.605	540.971	419.229	326.333
CLO1313_RS02155	Clo1313_0427	imidazole glycerol phosphate synthase, glutamine amidotransferase subunit	gene429	123.879	125.517	165.671	118.305	144.197	134.487	144.406	141.039	245.45	209.863	111.021	70.7159
CLO1313_RS02160	Clo1313_0428	1-(5-phosphoribosyl)-5-((5-phosphoribosylamino)methylideneamino)imidazole-4-carboxamide isomerase	gene430	120.645	115.011	160.42	97.7506	138.913	117.917	142.44	136.77	210.684	227.167	97.7115	60.52
CLO1313_RS02165	Clo1313_0429	imidazole glycerol phosphate synthase cyclase subunit	gene431	70.6412	65.8827	101.435	61.9413	69.455	70.3382	84.6595	69.7613	124.621	97.3898	49.9301	35.5833
CLO1313_RS02170	Clo1313_0430	bifunctional phosphoribosyl-AMP cyclohydrolase/phosphoribosyl-ATP diphosphatase	gene432	90.9582	67.1206	104.935	53.2099	70.3778	73.6981	83.5288	67.3363	177.202	170.903	48.9576	34.4145
CLO1313_RS02175	Clo1313_0431	transcriptional regulator	gene433	100.564	76.5454	112.973	66.4654	87.2434	80.6333	84.8314	66.5695	135.984	106.137	56.1876	37.4002
CLO1313_RS02180	Clo1313_0432	molecular chaperone GroES	gene434	1693.03	1636.34	1600.41	1450.38	1504.49	1501.86	1240.12	1227.96	2118.94	2666.92	1173.8	1940.88
CLO1313_RS02185	Clo1313_0433	molecular chaperone GroEL	gene435	1723.18	1788.14	1738.49	1682.72	1580.83	1546.9	1300.63	1279.29	1258.55	1274.35	1331.32	2056.77
CLO1313_RS02190	Clo1313_0434	histidine kinase	gene436	79.5959	106.472	84.3066	124.703	86.3187	96.1719	66.9243	61.1361	48.2714	74.8796	108.554	69.7042
CLO1313_RS02195	Clo1313_0435	hypothetical protein	gene437	203.151	162.374	204.728	201.922	180.283	160.537	198.101	218.902	177.777	271.63	180.443	150.541
CLO1313_RS02200	Clo1313_0436	glycoside hydrolase	gene438	100.182	84.8521	111.006	98.86	110.381	105.764	148.81	126.056	85.3623	184.887	131.939	114.578
CLO1313_RS02205	Clo1313_0437	hypothetical protein	gene439	142.569	79.2265	105.224	68.5096	120.382	84.4701	81.3944	56.575	137.93	111.057	92.1662	42.51
CLO1313_RS02210	Clo1313_0438	transcription elongation factor GreA	gene440	855.765	788.037	808.77	1138.11	955.864	1044.89	1073.63	847.871	368.245	1200.84	1774.11	1372.49
CLO1313_RS02215	Clo1313_0439	anti-sigma factor antagonist	gene441	244.219	168.424	198.753	191.424	152.463	153.208	145.171	170.166	207.381	374.072	232.958	225.489
CLO1313_RS02220	Clo1313_0440	anti-sigma regulatory factor	gene442	95.4018	95.0103	99.0122	117.102	92.5718	106.159	107.103	118.119	73.1881	182.818	139.257	134.408
CLO1313_RS02225	Clo1313_0441	DNA-directed RNA polymerase sigma-70 factor	gene443	76.1352	57.7149	75.2052	73.0528	78.8293	82.0059	83.527	92.8625	75.545	154.98	92.2432	80.4047
CLO1313_RS02230	Clo1313_0442	anti-sigma regulatory factor	gene444	1550.27	1286.12	1568.72	1086.79	1894.04	1685.24	1708.95	1755.77	2576.02	1518.48	429.951	372.197
CLO1313_RS02235	Clo1313_R0013	16S ribosomal RNA	gene445	0	0.0452982	0	0	0	0.048972	0	0	0	0	0.0535338	0.101811
CLO1313_RS02240	Clo1313_R0014	tRNA-Ile	gene446	126.17	130.035	135.677	216.928	325.414	239.184	621.842	854.784	248.759	552.485	1698.98	3704.03
CLO1313_RS02245	Clo1313_R0015	23S ribosomal RNA	gene447	0	0	0	0	0	0	0	0	0	0	0	0
CLO1313_RS02250	Clo1313_R0016	5S ribosomal RNA	gene448	0.615072	0.594297	0	0.592383	0	0.642496	1.26898	1.89837	1.06654	6.92574	2.80938	9.35006
CLO1313_RS02255	Clo1313_0444	30S ribosomal protein S10	gene449	900.234	1184.28	1101.83	1135.38	1051.5	1135.77	1395.72	1159.19	1154.26	2503.65	1766.22	1995.07
CLO1313_RS02260	Clo1313_0445	50S ribosomal protein L3	gene450	417.027	569.102	501.138	452.839	447.93	506.206	499.201	451.865	724.202	1316.28	618.815	836.426
CLO1313_RS02265	Clo1313_0446	50S ribosomal protein L4	gene451	445.094	618.808	555.766	540.1	510.427	532.918	565.941	542.933	719.255	902.177	649.007	933.191
CLO1313_RS02270	Clo1313_0447	50S ribosomal protein L23	gene452	472.844	612.241	587.454	505.328	486.174	520.683	561.798	508.216	713.107	1006.4	647.645	988.888
CLO1313_RS02275	Clo1313_0448	50S ribosomal protein L2	gene453	413.181	553.574	521.241	445.234	453.348	480.629	558.828	468.808	660.621	1028.3	645.585	903.609
CLO1313_RS02280	Clo1313_0449	30S ribosomal protein S19	gene454	484.301	564.313	561.803	497.807	473.974	537.019	656.397	562.936	753.088	1112.64	688.535	1034.19
CLO1313_RS02285	Clo1313_0450	50S ribosomal protein L22	gene455	378.072	466.467	431.845	360.202	369.564	417.307	479.807	384.927	636.089	1060.88	519.921	790.244
CLO1313_RS02290	Clo1313_0451	30S ribosomal protein S3	gene456	362.247	429.142	459.559	360.182	392.944	412.619	502.751	399.536	627.589	940.207	513.439	785.07
CLO1313_RS02295	Clo1313_0452	50S ribosomal protein L16	gene457	269.123	322.581	325.112	250.809	273.386	305.837	346.262	244.252	432.331	679.268	390.797	592.649
CLO1313_RS02300	Clo1313_0453	50S ribosomal protein L29	gene458	184.142	219.164	213.01	167.157	167.707	194.563	219.795	193.438	300.646	491.218	256.191	426.705
CLO1313_RS02305	Clo1313_0454	30S ribosomal protein S17	gene459	226.489	253.067	267.018	213.836	244.356	270.386	319.385	267.736	497.447	747.758	334.112	536.378
CLO1313_RS02310	Clo1313_0455	50S ribosomal protein L14	gene460	267.571	343.706	363.338	297.709	322.113	388.287	468.347	358.143	401.916	726.865	504.849	831.585
CLO1313_RS02315	Clo1313_0456	50S ribosomal protein L24	gene461	376.834	461.967	449.91	372.806	388.969	469.022	598.959	461.304	622.502	1104.85	627.896	1020.27
CLO1313_RS02320	Clo1313_0457	50S ribosomal protein L5	gene462	457.889	519.126	538.571	451.975	486.153	567.598	727.452	587.792	870.966	1352.76	743.807	1339.03
CLO1313_RS02325	Clo1313_0458	30S ribosomal protein S14 type Z	gene463	241.039	314.392	330.492	285.433	316.493	387.177	522.442	422.326	453.855	699.22	561.967	957.002
CLO1313_RS02330	Clo1313_0459	30S ribosomal protein S8	gene464	328.254	416.151	381.555	340.985	361.498	461.771	563.928	476.69	916.184	1308.89	549.683	1115.89
CLO1313_RS02335	Clo1313_0460	50S ribosomal protein L6	gene465	508.567	635.872	636.077	540.031	573.232	714.271	930.094	713.405	1121.82	1766.44	926.992	1808.96
CLO1313_RS02340	Clo1313_0461	50S ribosomal protein L18	gene466	467.469	556.45	596.809	493.05	543.457	653.732	900.079	655.493	859.122	1334.6	903.918	1657.03
CLO1313_RS02345	Clo1313_0462	30S ribosomal protein S5	gene467	406.931	432.185	465.707	364.943	446.117	493.195	638.187	454.119	972.002	1322.35	618.522	1157.75
CLO1313_RS02350	Clo1313_0463	50S ribosomal protein L30	gene468	373.01	451.576	499.646	410.847	453.755	507.412	672.655	482.47	761.188	1122.43	697.569	1304.5
CLO1313_RS02355	Clo1313_0464	50S ribosomal protein L15	gene469	420.194	482.629	517.396	430.783	485.324	555.694	682.09	565.262	1006.91	1402.27	666.525	1330.15
CLO1313_RS02360	Clo1313_0465	preprotein translocase subunit SecY	gene470	393.052	442.702	503.219	421.79	486.93	567.362	741.024	601.171	1036.91	1243.97	692.594	1455.87
CLO1313_RS02365	Clo1313_0466	adenylate kinase	gene471	554.47	594.111	660.152	544.403	654.519	748.387	864.831	700.855	1068.02	1371.89	945.257	1806.42
CLO1313_RS02370	Clo1313_0467	type I methionyl aminopeptidase	gene472	420.113	490.066	503.22	501.612	567.695	593.187	816.782	741.516	1023.37	1042.32	739.036	1371.25
CLO1313_RS02375	Clo1313_0468	hypothetical protein	gene473	279.155	247.822	283.404	191.424	287.412	309.775	324.406	240.55	511.481	837.767	380.47	681.219
CLO1313_RS02380	Clo1313_0469	translation initiation factor IF-1	gene474	270.766	337.503	305.581	299.705	352.78	405.38	497.275	376.267	617.942	1009.19	506.554	920.908
CLO1313_RS02385	Clo1313_0470	50S ribosomal protein L36	gene475	328.885	476.97	431.645	551.431	759.428	920.528	1454.1	1554.76	2739.79	2163.2	1954.89	4564.32
CLO1313_RS02390	Clo1313_0471	30S ribosomal protein S13	gene476	610.141	642.056	670.956	514.04	592.615	675.74	788.851	545.123	1007.84	1765.66	840.52	1253.6
CLO1313_RS02395	Clo1313_0472	30S ribosomal protein S11	gene477	300.114	384.404	376.089	376.15	383.905	436.926	563.089	415.152	519.013	703.77	606.873	965.075
CLO1313_RS02400	Clo1313_0473	30S ribosomal protein S4	gene478	838.31	961.703	935.009	865.752	882.776	975.678	1244.01	969.085	1318.2	1517.77	1327.5	2104.54
CLO1313_RS02405	Clo1313_0474	DNA-directed RNA polymerase subunit alpha	gene479	822.569	870.039	872.911	767.441	836.484	892.708	1223.94	979.967	1559.42	1771.49	1220.48	2012.59
CLO1313_RS02410	Clo1313_0475	50S ribosomal protein L17	gene480	2658.53	2865.54	2971.92	3361.41	3187.03	3359.4	4508.7	3683.49	3522.5	2959.18	4583.76	7942.87
CLO1313_RS02415	Clo1313_0476	energy-coupling factor transporter ATPase	gene481	29.4396	35.4957	34.9403	34.4928	39.4065	45.1208	72.5915	58.6768	66.6828	110.34	34.0957	50.1807
CLO1313_RS02420	Clo1313_0477	16S rRNA methyltransferase	gene482	7.67122	8.9416	12.0409	11.7274	8.01747	11.8291	8.54147	6.5142	11.7184	23.3084	8.7597	7.53633
CLO1313_RS02425	Clo1313_0478	type III restriction endonuclease subunit R	gene483	8.46125	11.0658	11.5983	12.0179	8.36171	9.52299	11.197	8.85154	14.252	14.9969	9.88955	7.39327
CLO1313_RS02430	Clo1313_0479	hypothetical protein	gene484	12.2412	13.5601	20.5519	16.9104	11.0393	12.8516	13.9032	12.1486	23.8528	19.8981	18.3551	14.433
CLO1313_RS02435	Clo1313_0480	site-specific DNA-methyltransferase	gene485	32.7141	37.0693	44.8885	34.5433	26.9847	27.1053	26.6883	25.4698	47.7942	39.3541	43.1503	34.4783
CLO1313_RS02440	Clo1313_0481	hypothetical protein	gene486	41.2693	46.8536	48.0272	49.4353	27.6338	30.1766	29.2684	22.0252	38.6878	38.9666	68.3314	36.1292
CLO1313_RS02445	Clo1313_0482	hypothetical protein	gene487	39.3173	46.9723	60.7722	45.7274	40.9473	51.0785	49.2706	42.7498	55.5625	47.9474	46.76	55.2912
CLO1313_RS02450	Clo1313_0483	hypothetical protein	gene488	0.275722	0.799226	0.87016	1.0622	1.53852	0.864047	0.568854	0.283664	0.717155	1.55232	0.629689	0.898159
CLO1313_RS02455	Clo1313_0484	hypothetical protein	gene489	2.81107	0.905374	1.18287	0.721967	1.464	1.37032	2.31986	1.92803	2.4372	2.11019	1.49797	0.610467
CLO1313_RS02460	Clo1313_0485	copper amine oxidase	gene490	161.263	202.751	209.39	194.012	225.356	221.074	244.471	223.399	238.32	217.925	259.41	255.789
CLO1313_RS02465	Clo1313_0486	resolvase	gene491	54.2571	68.718	70.382	71.4607	68.1723	67.3334	65.9725	55.2562	44.5921	42.6042	89.0102	82.397
CLO1313_RS02470	Clo1313_0487	energy-coupling factor transporter ATPase	gene492	38.4485	30.4103	40.1785	31.1316	54.6796	50.9144	64.0565	59.5091	44.9137	119.647	53.9087	45.7201
CLO1313_RS02475	Clo1313_0488	transporter	gene493	20.9671	15.9668	22.5242	18.9957	30.2404	28.4911	38.859	41.2227	51.9937	58.8559	26.5799	17.8467
CLO1313_RS02480	Clo1313_0489	glucokinase	gene494	223.283	266.834	300.594	287.261	286.812	300.294	346.043	346.59	266.378	405.368	375.039	349.745
CLO1313_RS02485	Clo1313_0490	tRNA pseudouridine(38,39,40) synthase TruA	gene495	27.023	26.394	32.5475	23.2915	32.9984	29.0461	51.0053	49.2569	45.33	88.8402	43.7145	46.246
CLO1313_RS02490	Clo1313_0491	CarD family transcriptional regulator	gene496	931.903	1078.12	894.004	952.015	705.622	627.222	475.449	566.681	913.52	771.806	1037.6	832.836
CLO1313_RS02495	Clo1313_0492	2-C-methyl-D-erythritol 4-phosphate cytidylyltransferase	gene497	15.8239	15.3868	18.7669	15.4343	13.835	18.5298	22.8736	22.8123	17.739	43.977	18.0692	19.3708
CLO1313_RS02500	Clo1313_0493	ABC transporter	gene498	14.2784	15.9116	19.5268	16.5938	15.7222	17.1026	21.5047	21.2512	21.2101	33.763	15.1088	14.2636
CLO1313_RS02505	Clo1313_0494	ABC transporter	gene499	22.3335	18.896	23.9915	18.7213	21.2315	19.5645	28.2192	30.575	34.4234	45.4608	16.192	17.5782
CLO1313_RS02510	Clo1313_0495	two-component sensor histidine kinase	gene500	20.578	24.1736	25.902	21.1554	18.0975	12.7979	12.3521	8.11749	14.0254	14.1005	29.2025	8.61045
CLO1313_RS02515	Clo1313_0496	histidine kinase	gene501	34.0961	34.2592	38.445	34.8978	35.144	29.6059	29.3974	24.3988	28.6176	24.4786	34.6722	15.6195
CLO1313_RS02520	Clo1313_0497	2-C-methyl-D-erythritol 2,4-cyclodiphosphate synthase	gene502	182.888	166.967	195.769	176.141	197.622	167.262	165.808	132.668	135.912	173.904	135.562	97.7162
CLO1313_RS02525	Clo1313_0498	proline--tRNA ligase	gene503	85.6528	114.229	120.228	111.402	112.173	116.585	110.338	108.836	150.99	141.651	64.8217	67.5939
CLO1313_RS02530	Clo1313_0499	hypothetical protein	gene504	17.5854	10.3103	14.6379	12.0859	12.7659	11.5924	25.1854	19.2336	17.689	24.5112	16.3764	11.8646
CLO1313_RS02535	Clo1313_0500	pectinesterase	gene505	6.16588	4.85586	7.41934	5.00292	6.07985	4.85266	3.35453	6.69108	4.46706	4.20056	5.44936	2.56797
CLO1313_RS02540	Clo1313_0501	pectate lyase	gene506	11.324	9.02046	12.049	9.86558	11.7692	12.777	9.40761	17.2529	9.10592	9.2468	4.68863	4.59922
CLO1313_RS02545		hypothetical protein	gene507	3.37019	2.58593	3.44109	3.05493	3.87172	3.93463	6.85092	6.52662	4.297	7.53389	5.43302	3.44418
CLO1313_RS02550	Clo1313_0503	ATP-binding protein	gene508	5.05528	4.40565	3.02398	4.67787	4.64607	4.76297	4.60137	6.83256	7.90648	8.27797	4.75389	3.8747
CLO1313_RS02555		hypothetical protein	gene509	1.73406	2.51323	2.12822	3.89688	2.25773	4.52844	2.68321	5.05469	4.00915	4.06783	4.62025	2.82433
CLO1313_RS02560		transposase	gene510	3.16238	3.7263	3.32675	4.7543	5.68114	6.68733	5.17181	7.9353	5.41671	7.09276	8.54332	9.38013
CLO1313_RS02565		hypothetical protein	gene511	35.7525	37.9403	40.8255	49.5904	40.2406	44.0499	25.5332	33.7958	41.9924	26.8097	54.7829	54.2499
CLO1313_RS02570	Clo1313_0505	hypothetical protein	gene512	47.9756	25.3088	32.3409	25.8912	30.0011	24.6253	25.4562	16.5944	25.459	24.7078	26.6043	16.4662
CLO1313_RS02575		transposase	gene513	27.832	15.8974	16.9848	17.9196	23.8529	26.9848	37.9108	48.7248	41.9949	137.505	30.0253	21.3716
CLO1313_RS02580		transposase	gene514	0	0	0	0	0	0	0	0	0	0	0	0
CLO1313_RS02585		integrase	gene515	0	0.082777	0	0	0	0	0	0	0	0	0	0
CLO1313_RS02590		hypothetical protein	gene516	940.093	848.74	746.625	746.628	734.268	563.194	448.555	753.291	1429.08	1647.42	600.003	711.113
CLO1313_RS02595		integrase	gene517	0.170934	0.165161	0.0899096	0.411572	0.0953808	0.178556	0	0.0879292	0.0741003	0.0801971	0.195189	0.185605
CLO1313_RS02600		transposase	gene518	0	0	0	0	0	0	0	0	0	0	0	0
CLO1313_RS02605	Clo1313_0509	hypothetical protein	gene519	90.1163	34.8708	50.0146	24.3517	45.3405	46.0514	49.2673	20.4545	56.022	78.6789	21.9625	17.5991
CLO1313_RS02610	Clo1313_0510	peptide ABC transporter substrate-binding protein	gene520	437.755	546.854	458.6	595.817	468.034	493.981	374.464	267.369	346.689	331.525	404.504	631.99
CLO1313_RS02615	Clo1313_0511	peptide ABC transporter ATP-binding protein	gene521	353.313	422.602	379.402	437.945	343.876	411.364	397.004	273.337	310.083	397.871	311.448	415.834
CLO1313_RS02620	Clo1313_0512	peptide ABC transporter ATP-binding protein	gene522	262.592	285.241	277.655	276.349	245.354	292.262	268.985	231.937	320.735	374.015	234.484	305.798
CLO1313_RS02625	Clo1313_0513	peptide ABC transporter permease	gene523	302.837	325.084	311.565	329.465	256.273	321.222	283.399	258.88	354.749	360.912	290.24	390.4
CLO1313_RS02630	Clo1313_0514	peptide ABC transporter permease	gene524	617.764	647.241	595.062	639.156	429.975	496.347	414.079	396.143	477.262	783.564	690.3	794.083
CLO1313_RS02635	Clo1313_0515	copper amine oxidase	gene525	2.21574	3.16481	3.64838	2.22679	3.87039	3.62275	2.48445	2.87424	2.83982	7.41249	1.8701	2.82433
CLO1313_RS02640	Clo1313_0516	MFS transporter	gene526	16.9074	20.1698	18.6852	26.1598	14.6453	18.9365	19.0153	15.699	13.8121	21.535	17.4246	15.7738
CLO1313_RS02645	Clo1313_0517	4Fe-4S ferredoxin	gene527	48.8059	44.394	42.1224	56.4245	37.7872	54.0661	36.3563	41.0997	31.7562	50.125	46.1441	62.0109
CLO1313_RS02650	Clo1313_0518	GntR family transcriptional regulator	gene528	146.422	152.23	151.206	148.968	147.986	162.973	95.0213	95.1614	96.1676	123.888	277.202	315.476
CLO1313_RS02655	Clo1313_0519	ABC transporter	gene529	79.5652	92.547	80.4132	89.8086	72.0156	86.2008	61.2529	54.3107	60.4152	67.6052	137.44	156.096
CLO1313_RS02660	Clo1313_0520	hypothetical protein	gene530	83.3693	76.236	83.1258	86.4095	65.2196	72.7155	65.2592	62.0599	80.5393	63.9952	124.873	140.192
CLO1313_RS02665	Clo1313_0521	glycoside hydrolase	gene531	128.145	175.221	161.664	189.248	212.87	295.926	46.4152	120.111	48.7099	50.3812	50.1776	72.1232
CLO1313_RS02670	Clo1313_0522	endo-1,4-beta-xylanase	gene532	61.1217	84.3097	77.9078	81.97	88.5521	126.764	13.9934	46.7712	24.0215	24.7202	17.4037	27.4115
CLO1313_RS02675	Clo1313_0523	sugar fermentation stimulation protein SfsA	gene533	1084.78	512.383	828.861	581.325	791.323	833.96	863.33	458.351	488.208	795.209	502.177	477.744
CLO1313_RS02680	Clo1313_0524	hypothetical protein	gene534	72.9111	34.3371	51.1546	38.0485	42.7662	51.9708	71.1193	29.4927	51.6599	92.6467	41.121	35.5005
CLO1313_RS02685	Clo1313_0525	RNA polymerase sigma factor SigI	gene535	2.06954	1.81785	1.78127	2.80859	1.15479	3.53751	0.776318	0.483898	0.815588	0.970961	0.322252	0.408574
CLO1313_RS02690		hypothetical protein	gene536	0.726903	0.234117	0.50979	0.933452	0.540812	1.26552	0.499902	0	0	0.68208	0	1.05239
CLO1313_RS02695	Clo1313_0526	hypothetical protein	gene537	4.82905	4.15878	3.09221	3.74096	2.46028	5.70233	1.78685	1.67405	2.13891	2.51191	2.63725	2.45077
CLO1313_RS02700	Clo1313_0527	Crp/Fnr family transcriptional regulator	gene538	81.0096	99.4868	86.7173	117.179	87.3435	118.598	63.855	78.4284	44.2387	41.8699	95.9862	114.671
CLO1313_RS02705	Clo1313_0528	4Fe-4S ferredoxin	gene539	7.63248	7.72586	4.58811	3.85049	4.86731	9.11177	4.49911	4.11313	2.20579	2.04624	22.8262	34.7288
CLO1313_RS02710	Clo1313_0529	membrane protein	gene540	19.4825	5.88263	11.7847	10.4374	9.24048	12.2107	12.4354	7.76693	7.2844	9.48334	10.2892	10.9739
CLO1313_RS02715	Clo1313_0530	ECF transporter S component	gene541	57.234	26.4306	39.4014	31.0741	35.6936	38.9781	34.5853	29.4414	31.3787	21.8505	16.6591	21.477
CLO1313_RS02720	Clo1313_0531	ABC transporter substrate-binding protein	gene542	13.5189	15.0535	12.1404	13.4966	7.54349	5.08036	0.765313	0.848068	2.0726	0.928192	18.9199	7.4291
CLO1313_RS02725	Clo1313_0532	chemotaxis protein	gene543	12.863	12.0507	11.6116	14.0627	6.69255	5.90119	1.79313	1.56478	1.65777	1.83494	15.3829	5.56793
CLO1313_RS02730		multidrug ABC transporter ATP-binding protein	gene544	24.3406	14.3156	13.7306	18.0067	17.7156	25.7943	24.3812	16.6945	6.11691	17.5435	25.7802	23.7484
CLO1313_RS02735		hypothetical protein	gene545	26.3866	16.8865	20.9087	19.8025	18.7391	26.4892	42.4202	15.8649	14.2611	49.1975	18.0001	28.2792
CLO1313_RS02740	Clo1313_0534	hypothetical protein	gene546	2.66531	1.58479	2.15681	2.96191	0.686416	4.28331	3.38395	2.1093	0.888781	2.1162	0.702345	1.55834
CLO1313_RS02745	Clo1313_0535	hypothetical protein	gene547	3.77761	2.64626	3.27851	3.82017	2.21328	2.26897	1.85101	1.06877	1.14632	2.03818	2.37249	2.256
CLO1313_RS02750	Clo1313_0536	hypothetical protein	gene548	1.82958	0.58926	0.641558	1.37051	0	0.21235	0.838818	0.836569	0	0.763005	0.464262	0.662202
CLO1313_RS02755	Clo1313_0537	hypothetical protein	gene549	0	0.58926	0	0.391575	0	0.637051	0	0.418285	0	0	0.232131	0
CLO1313_RS02760	Clo1313_0538	hypothetical protein	gene550	1.19939	0.927103	0.504693	0.924117	0.803106	1.50344	0.494903	0.740364	1.87177	1.80069	0.547829	0.781398
CLO1313_RS02765	Clo1313_0539	glycosyl transferase	gene551	760.888	796.955	804.357	877.818	842.786	968.104	832.115	904.822	873.895	1054.46	832.339	961.529
CLO1313_RS02770	Clo1313_0540	hypothetical protein	gene552	19.7737	19.419	15.3454	21.5419	16.2792	20.6554	11.7038	14.6739	9.5556	11.5585	18.5077	16.1911
CLO1313_RS02775	Clo1313_0541	peptide-methionine (S)-S-oxide reductase	gene553	90.0446	33.0775	58.2045	41.446	44.9309	64.5951	77.4684	45.3891	44.7303	86.302	28.355	23.6906
CLO1313_RS02780	Clo1313_0542	NADH:flavin oxidoreductase	gene554	24.7676	22.0653	23.8284	24.5692	18.1093	30.5653	30.2611	18.7192	17.6103	33.2055	28.5363	18.91
CLO1313_RS02785	Clo1313_0543	RNA polymerase subunit sigma-24	gene555	234.806	107.014	148.235	96.5043	176.53	157.074	158.652	87.5745	191.456	182.513	85.4613	53.4327
CLO1313_RS02790	Clo1313_0544	hypothetical protein	gene556	293.077	165.099	196.599	153.115	140.371	156.591	196.33	131.667	136.703	185.358	213.559	89.0361
CLO1313_RS02795	Clo1313_0545	hypothetical protein	gene557	37.492	37.6335	37.1977	37.8546	31.8466	37.122	30.3174	26.3606	36.6036	64.6248	20.8175	22.9982
CLO1313_RS02800	Clo1313_0546	hypothetical protein	gene558	162.071	144.414	152.378	177.419	161.308	186.324	157.671	152.186	147.449	122.643	80.7697	102.183
CLO1313_RS02805	Clo1313_0547	protease	gene559	38.4053	59.0848	45.37	61.528	37.3118	75.8212	41.7975	25.7017	29.0949	19.8263	26.5399	68.6928
CLO1313_RS02810	Clo1313_0548	hypothetical protein	gene560	6.64277	10.8756	8.34684	14.7503	7.82514	11.6613	3.71177	5.22051	5.7593	6.66602	8.7442	10.3185
CLO1313_RS02815	Clo1313_0549	ABC transporter permease	gene561	170.372	177.815	196.664	186.227	147.84	192.324	159.254	125.493	133.92	214.77	98.9136	162.656
CLO1313_RS02820	Clo1313_0550	hypothetical protein	gene562	29.6394	29.8517	27.6128	39.7951	19.2017	30.1738	20.988	16.151	15.5709	47.4921	18.2132	25.092
CLO1313_RS02825	Clo1313_0551	inorganic phosphate transporter PiT	gene563	492.194	591.787	553.293	652.609	591.385	741.155	500.19	474.873	416.779	708.798	791.777	928.921
CLO1313_RS02830	Clo1313_0552	hypothetical protein	gene564	529.807	609.971	609.877	664.987	596.281	717.267	485.623	535.933	484.241	553.518	639.617	672.328
CLO1313_RS02835	Clo1313_0553	hypothetical protein	gene565	498.763	434.801	459.877	462.942	444.122	485.127	356.573	334.31	445.043	538.24	429.881	425.855
CLO1313_RS02840	Clo1313_0554	hydrogenase	gene566	430.383	590.645	599.948	621.389	547.555	793.534	494.279	474.004	673.169	616.424	330.722	597.35
CLO1313_RS02845	Clo1313_0555	peptidoglycan-binding protein LysM	gene567	22.4037	24.6535	25.1751	21.1414	15.7212	17.4929	12.1975	11.2335	23.9367	15.4482	24.6782	16.2177
CLO1313_RS02850		hypothetical protein	gene568	0.744963	0.86376	0.940421	0.573986	0.665098	1.08945	0.614786	0.613138	0.904238	1.11844	0.680533	0.64712
CLO1313_RS02855	Clo1313_0557	hypothetical protein	gene569	7.06134	3.9131	4.58811	4.20053	6.37386	10.088	12.8546	4.27338	5.22188	13.2518	3.55733	3.49543
CLO1313_RS02860	Clo1313_0558	superoxide dismutase	gene570	4.17645	3.82844	4.05557	4.02239	1.91216	4.02708	1.65704	0.991559	1.0213	1.80873	4.64677	2.90699
CLO1313_RS02865	Clo1313_0559	hypothetical protein	gene571	1.95819	1.65554	1.54498	2.82893	1.91216	2.0455	0.757504	0.755473	0.636658	2.2968	1.67703	1.32891
CLO1313_RS02870		hypothetical protein	gene572	2.83727	2.24299	1.62804	2.73261	1.87104	4.58038	2.79381	2.919	1.00633	4.47753	4.71251	4.06103
CLO1313_RS02875	Clo1313_0562	hypothetical protein	gene573	9.55764	5.61332	7.88582	5.95623	7.11084	6.26434	5.02635	4.04886	6.49921	5.97886	3.42393	5.69769
CLO1313_RS02880	Clo1313_0563	carbohydrate-binding protein	gene574	39.27	40.5516	40.3514	39.3592	35.7643	41.6167	26.2745	27.4948	26.071	25.6477	34.0331	29.1012
CLO1313_RS02885	Clo1313_0564	hydrogenase expression/formation protein HypE	gene575	142.97	155.204	173.469	167.673	164.973	190.236	183.994	176.839	168.677	159.218	74.2762	72.1475
CLO1313_RS02890	Clo1313_0565	hydrogenase formation protein HypD	gene576	61.3402	60.8577	70.5849	55.7771	57.5942	72.9527	68.8622	58.383	98.7583	121.547	29.661	29.0234
CLO1313_RS02895	Clo1313_0566	hydrogenase assembly protein HypC	gene577	27.4597	29.8869	30.8792	30.3986	25.3612	43.5207	36.4665	33.1215	50.0781	53.6061	17.6603	16.1078
CLO1313_RS02900	Clo1313_0567	carbamoyltransferase HypF	gene578	87.4568	95.2309	102.478	110.275	103.424	124.024	131.077	146.567	175.537	165.591	65.1728	84.3578
CLO1313_RS02905	Clo1313_0568	hydrogenase accessory protein HypB	gene579	312.722	308.538	302.931	325.561	289.069	350.688	312.152	275.089	260.827	376.349	194.002	175.874
CLO1313_RS02910	Clo1313_0569	hydrogenase nickel incorporation protein HypA	gene580	356.633	351.561	382.092	420.351	405.817	511.348	538.48	454.483	323.373	506.743	291.125	261.157
CLO1313_RS02915	Clo1313_0571	NADH dehydrogenase	gene581	330.832	281.672	306.951	259.202	340.205	346.905	452.011	328.913	454.021	506.882	199.045	198.678
CLO1313_RS02920	Clo1313_0572	ech hydrogenase subunit EchD	gene582	450.371	284.118	405.016	326.714	447.062	496.136	682.553	463.55	592.902	709.773	267.751	312.125
CLO1313_RS02925	Clo1313_0573	NADH ubiquinone oxidoreductase	gene583	176.458	203.518	207.062	210.775	211.228	262.931	227.96	210.615	196.009	357.517	167.351	135.585
CLO1313_RS02930	Clo1313_0574	NADH dehydrogenase subunit 1	gene584	184.345	224.076	233.161	252.313	247.899	285.928	261.773	266.48	311.962	390.741	159.752	174.566
CLO1313_RS02935	Clo1313_0575	NADH/Ubiquinone/plastoquinone (complex I)	gene585	424.776	419.343	398.287	525.238	413.614	512.909	502.245	488.539	375.171	709.181	471.632	510.464
CLO1313_RS02940	Clo1313_0577	elongation factor GreAB	gene586	505.085	339.602	386.513	315.836	131.523	118.594	75.3113	91.3575	89.0029	155.044	108.885	71.6686
CLO1313_RS02945	Clo1313_0578	citrate synthase	gene587	2254.22	2888.78	2233.02	2774.32	1952.82	2439.67	1702.76	1488.4	1368.22	1810.84	2735.73	3198.6
CLO1313_RS02950	Clo1313_0579	histidine decarboxylase	gene588	21.7634	20.2731	16.8231	28.1983	16.9075	33.2214	21.6442	12.8651	8.0271	17.8264	21.6248	19.5839
CLO1313_RS02955	Clo1313_0580	chemotaxis protein CheW	gene589	26.286	10.5479	19.4926	14.5258	14.7477	13.8041	15.7065	4.28554	5.72865	10.7826	10.1693	6.39467
CLO1313_RS02960	Clo1313_0581	chemotaxis protein	gene590	17.7389	12.827	14.2077	12.231	11.6336	13.025	11.2289	5.80677	6.81598	7.56593	16.573	9.22419
CLO1313_RS02965		hypothetical protein	gene591	37.4315	29.545	30.2261	32.4964	25.2993	26.1588	17.4032	13.2886	15.7695	15.5829	55.6859	27.1915
CLO1313_RS02970	Clo1313_0583	hypothetical protein	gene592	420.862	549.868	430.033	685.121	356.69	500.283	326.294	302.102	279.834	286.714	359.111	409.021
CLO1313_RS02975	Clo1313_0584	hypothetical protein	gene593	115.655	134.761	97.5138	146.539	89.8714	110.789	77.9472	64.3411	65.9577	91.4816	69.2613	76.4654
CLO1313_RS02980	Clo1313_0585	hypothetical protein	gene594	72.2811	76.4399	64.0057	73.2868	62.4047	81.146	81.6098	60.4712	72.0337	148.319	41.5407	49.6783
CLO1313_RS02985	Clo1313_0586	3-phosphoglycerate dehydrogenase	gene595	633.29	889.971	635.694	861.586	560.945	814.939	918.347	781.852	576.069	951.048	538.396	618.806
CLO1313_RS02990	Clo1313_0587	chemotaxis protein	gene596	114.31	126.198	91.2601	120.208	53.2591	45.4631	17.768	12.5339	16.1718	18.2513	167.851	67.9675
CLO1313_RS02995	Clo1313_0588	nitroreductase	gene597	149.445	173.777	133.637	176.363	126.561	131.639	94.1012	101.496	68.6415	103.878	227.362	143.929
CLO1313_RS03000	Clo1313_0589	copper amine oxidase	gene598	85.0754	95.9512	70.3576	117.375	62.6151	104.052	45.2962	59.6056	45.0318	97.76	58.7291	147.009
CLO1313_RS03005	Clo1313_0590	cell division protein FtsK	gene599	29.1239	34.9355	30.2693	39.6572	25.5978	38.6834	26.5212	22.337	23.1252	36.7751	38.0881	36.2815
CLO1313_RS03010	Clo1313_0591	hypothetical protein	gene600	25.8076	25.4154	25.9308	25.0149	23.2624	36.9812	25.5984	21.445	22.5187	36.79	31.7363	24.9688
CLO1313_RS03015	Clo1313_0592	1,4-dihydroxy-2-naphthoate polyprenyltransferase	gene601	37.14	39.3513	36.4762	49.8764	31.2736	37.9373	25.5931	24.3713	29.8032	41.371	40.5325	50.7949
CLO1313_RS03020	Clo1313_0593	hypothetical protein	gene602	281.638	261.128	225.73	257.674	192.179	173.298	155.696	130.509	292.076	218.679	216.832	150.576
CLO1313_RS03025	Clo1313_0594	hypothetical protein	gene603	16.6676	12.1873	12.9135	16.4866	7.41522	5.99965	6.97046	2.54898	3.31979	5.91777	10.6737	3.30168
CLO1313_RS03030	Clo1313_0595	hypothetical protein	gene604	87.4115	107.266	93.0653	109.046	68.853	105.441	73.2456	74.4312	71.4601	87.1535	104.416	126.378
CLO1313_RS03035	Clo1313_0596	FHA domain-containing protein	gene605	11.1943	11.8978	11.2715	11.0894	8.20953	9.85589	10.228	10.2006	9.70549	18.4571	9.67832	7.64034
CLO1313_RS03040	Clo1313_0597	cell cycle protein	gene606	6.63492	6.46561	6.44288	6.93634	3.67062	5.92373	4.21194	4.72573	8.01416	12.3984	3.82056	4.74134
CLO1313_RS03045	Clo1313_0598	peptidoglycan glycosyltransferase	gene607	8.09779	12.696	10.7153	11.0855	6.3089	9.73566	9.71942	9.1694	10.5091	16.8217	6.51347	7.90799
CLO1313_RS03050	Clo1313_0599	hypothetical protein	gene608	14.4791	23.0732	17.5051	22.7907	14.2292	21.5584	16.9426	11.8947	16.0197	20.1767	9.74741	13.9619
CLO1313_RS03055	Clo1313_0600	hypothetical protein	gene609	10.1705	10.2576	10.5713	12.5271	8.90833	11.0472	9.65562	8.46249	9.73125	13.2314	10.5957	6.73164
CLO1313_RS03060	Clo1313_0601	fibronectin type III	gene610	3.22913	3.59762	2.5304	4.41114	2.79469	4.50895	1.90347	1.28818	1.74265	1.08215	3.80019	3.07693
CLO1313_RS03065	Clo1313_0602	transposase	gene611	0	0	0	0	0	0	0	0	0	0	0	0
CLO1313_RS03070	Clo1313_0603	hypothetical protein	gene612	42.4424	33.5973	37.7671	32.5181	37.2388	29.6914	34.5134	30.9688	24.2451	35.3448	40.728	24.3125
CLO1313_RS03075	Clo1313_0604	hypothetical protein	gene613	91.4374	65.0467	70.8198	67.6941	75.705	58.6019	86.3419	90.0909	123.331	90.5186	67.006	55.454
CLO1313_RS03080	Clo1313_0605	hypothetical protein	gene614	10.1487	12.1237	8.73506	14.5726	8.64884	11.9504	16.5602	15.5666	8.63895	16.6218	27.3915	24.6441
CLO1313_RS03085		DNA primase	gene615	1.41105	0.681693	0.371097	1.359	1.57472	1.10547	2.54729	2.54046	1.22338	1.65505	1.61126	1.14911
CLO1313_RS03090		transposase	gene616	3.26365	3.78409	1.54498	3.14326	2.18532	7.3297	6.3967	8.8978	6.93249	12.2496	4.65841	3.54375
CLO1313_RS03095		transposase	gene617	5.12099	3.64591	3.96949	5.32146	4.96302	7.32013	8.34106	13.5872	8.5293	22.0028	8.77142	3.36557
CLO1313_RS03100		transposase	gene618	20.5229	21.3749	22.1504	26.9534	30.637	24.7789	20.6209	31.534	36.5111	42.5163	28.0002	16.4962
CLO1313_RS03105	Clo1313_0609	polysaccharide biosynthesis protein GtrA	gene619	14.2428	10.4299	10.567	12.5622	14.0544	16.2873	17.4762	20.977	22.4873	47.6902	20.5436	20.3489
CLO1313_RS03110	Clo1313_0610	RNA 2\'-phosphotransferase	gene620	38.5137	47.514	40.9362	53.1367	39.4117	44.6856	38.08	42.7766	29.6942	31.0119	60.109	53.8296
CLO1313_RS03115	Clo1313_0611	hypothetical protein	gene621	10.6612	10.5873	9.96924	11.4089	9.2539	12.6834	5.80441	6.09353	9.50008	9.17019	5.41066	3.53719
CLO1313_RS03120		hypothetical protein	gene622	2.73686	3.88885	3.55656	3.56622	3.05432	2.01804	1.3286	0.828147	1.53538	0.302129	3.1252	1.04886
CLO1313_RS03125	Clo1313_0612	signal transduction histidine kinase	gene623	74.5131	24.887	48.8271	29.8183	50.5208	44.4075	81.9649	47.0557	31.4895	66.9889	14.9732	21.3006
CLO1313_RS03130	Clo1313_0613	cephalosporin deacetylase	gene624	14.3478	6.57059	8.09709	5.75774	10.1743	9.60142	13.4132	9.22572	12.6988	20.4752	4.8639	7.70849
CLO1313_RS03135	Clo1313_R0017	16S ribosomal RNA	gene625	0.140645	0.543578	0.394548	0.496675	0.418557	0.195888	1.49922	2.12222	0.812931	0.659863	0.588872	0.865392
CLO1313_RS03140	Clo1313_R0018	23S ribosomal RNA	gene626	0.0247127	0.047756	0	0.0476022	0.0827376	0.0516292	0.101972	0.406793	0	0.0927554	0.0846577	0.0805012
CLO1313_RS03145	Clo1313_R0019	5S ribosomal RNA	gene627	0	0	0	0	0	0	0	0	0.533269	0	0	0
CLO1313_RS03150	Clo1313_0614	sporulation protein SpoVB	gene628	55.6732	50.1604	56.1188	57.7142	77.9133	82.6986	93.6252	92.8217	72.5972	119.304	80.9479	81.0069
CLO1313_RS03155	Clo1313_0615	hypothetical protein	gene629	213.109	167.394	198.342	147.769	182.865	155.67	217.387	162.2	209.18	253.684	91.3049	70.653
CLO1313_RS03160	Clo1313_0616	ABC transporter	gene630	121.128	99.4145	106.152	84.9653	108.961	87.4937	122.805	95.1459	105.706	144.167	65.6489	40.792
CLO1313_RS03165	Clo1313_0617	membrane protein	gene631	90.3126	80.4289	74.598	71.794	82.337	76.8692	89.9106	82.8853	111.61	130.03	59.2572	37.3577
CLO1313_RS03170	Clo1313_0618	two-component sensor histidine kinase	gene632	13.843	7.67757	12.7225	9.52996	13.4966	13.5727	23.611	17.5322	14.0816	26.7759	6.04895	4.23257
CLO1313_RS03175	Clo1313_0619	DNA-binding response regulator	gene633	35.4106	16.1541	25.5624	12.1015	27.4655	17.7896	32.9935	24.3583	37.6335	66.5515	9.6048	6.76535
CLO1313_RS03180	Clo1313_0620	spore protease YyaC	gene634	390.137	375.194	376.47	382.782	390.682	377.514	344.925	386.467	477.392	307.009	599.275	479.019
CLO1313_RS03185	Clo1313_0622	acyl-ACP thioesterase	gene635	43.6313	34.2188	41.1305	34.9273	44.7927	38.7699	52.6078	67.2351	63.7844	92.6045	41.8421	37.5317
CLO1313_RS03190	Clo1313_0623	haloacid dehalogenase	gene636	25.2729	18.7283	17.9121	20.7308	25.8141	26.7353	30.2686	33.8232	28.2252	69.1337	25.0681	25.3489
CLO1313_RS03195	Clo1313_0624	hypothetical protein	gene637	21.1749	15.6279	19.974	15.5775	22.5846	20.8947	21.4404	24.6788	23.1008	41.7913	20.2536	18.7502
CLO1313_RS03200	Clo1313_0625	hypothetical protein	gene638	8.58932	7.65419	8.2867	9.00114	10.281	10.274	13.1301	13.3238	9.56916	18.1238	8.08023	7.44188
CLO1313_RS03205	Clo1313_0626	radical SAM protein	gene639	91.61	95.4529	87.7064	92.6798	96.1491	93.1948	80.6657	113.603	197.311	152.338	96.601	60.5538
CLO1313_RS03210	Clo1313_0627	cellulosome anchoring protein cohesin subunit	gene640	3323.67	4652.73	3690.73	3696.69	3951.33	2798.2	4208.85	7661.77	5108.43	4478.61	1258.97	1668.95
CLO1313_RS03220	Clo1313_0629	Cell surface glycoprotein 2	gene642	908.194	646.651	1093.7	561.478	1183.76	736.192	859.615	1027.91	1332.82	1176.66	277.373	149.21
CLO1313_RS03225	Clo1313_0630	cellulosome-anchoring protein	gene643	980.219	624.027	1129.05	547.27	1194.94	737.001	875.123	1037.45	1606.58	1118.52	254.262	171.522
CLO1313_RS03230	Clo1313_0631	transglutaminase	gene644	82.1219	97.4943	76.6917	104.169	56.8748	37.3631	28.884	26.6988	30.4191	27.7954	210.554	92.1364
CLO1313_RS03235	Clo1313_0632	hypothetical protein	gene645	3.17486	4.09016	1.48439	4.07699	3.54312	3.68491	3.63899	5.44385	6.7286	15.5574	4.02816	1.53215
CLO1313_RS03240	Clo1313_0633	hypothetical protein	gene646	14.2906	11.0956	13.6911	13.2719	13.6699	17.86	17.6375	21.0032	13.0537	29.6923	19.8151	13.3004
CLO1313_RS03245	Clo1313_0634	RNA methyltransferase	gene647	7.84825	8.68394	9.85416	10.8505	11.5839	13.289	15.4739	11.7859	11.6883	20.3706	17.9237	13.2638
CLO1313_RS03250	Clo1313_0635	hypothetical protein	gene648	59.1544	50.4056	50.2243	52.7853	65.7559	70.0633	86.5679	81.7036	97.728	116.841	112.225	88.0021
CLO1313_RS03255	Clo1313_0636	3-phosphoshikimate 1-carboxyvinyltransferase	gene649	306.523	384.452	433.155	357.278	359.251	358.486	321.453	325.539	337.714	364.385	559.458	451.945
CLO1313_RS03260	Clo1313_0637	sporulation transcription factor Spo0A	gene650	382.206	343.801	403.567	387.53	438.932	413.168	400.23	414.878	397.078	431.416	443.031	326.547
CLO1313_RS03265	Clo1313_0638	transcriptional regulator	gene651	29976.4	24593.7	29255.2	29367.8	29279.9	28946.4	32482.3	32240.7	23803.2	21212.4	32215	27939.5
CLO1313_RS03270	Clo1313_0639	universal stress protein UspA	gene652	254.893	361.11	271.031	286.759	231.123	221.691	131.848	159.753	374.99	217.698	327.443	182.525
CLO1313_RS03275	Clo1313_0640	fumarate hydratase	gene653	22.6219	26.8068	31.2514	26.0627	27.2465	31.7453	30.9975	23.0101	26.7925	49.1826	44.6452	43.6582
CLO1313_RS03280	Clo1313_0641	fumarate hydratase	gene654	3309.93	1200.62	2242.9	1357.48	2233.3	1886.58	3808.62	1984.79	1712.21	3978.46	1401.09	1139.47
CLO1313_RS03285	Clo1313_0642	disulfide oxidoreductase	gene655	11606	10087.5	11423.5	12245.5	11974.2	11392.3	17106.2	14643.9	9551.61	8848.12	23293.9	17235.9
CLO1313_RS03290	Clo1313_0643	adenylosuccinate synthetase	gene656	694.687	635.556	698.376	595.675	749.188	671.95	667.245	601.35	487.395	630.984	1398	1058.66
CLO1313_RS03295	Clo1313_R0020	tRNA-Lys	gene657	831.367	569.985	668.386	1491.96	1554.43	2482.66	3465.62	2185.05	605.043	3615.3	11611.5	15758.5
CLO1313_RS03300	Clo1313_R0021	tRNA-Glu	gene658	1002.69	885.383	988.188	1697.6	2018.47	3191.31	4192.81	1997.99	541.566	2243.66	15985.7	13644.2
CLO1313_RS03305	Clo1313_R0022	tRNA-Asp	gene659	101.87	64.1146	67.8385	133.217	183.567	211.849	186.071	116.343	118.303	212.224	716.091	651.503
CLO1313_RS03310	Clo1313_R0023	tRNA-Thr	gene660	0.946887	4.57452	1.99221	0.911958	0	2.96732	0.976781	0	0.820953	6.21949	16.2186	29.8165
CLO1313_RS03315	Clo1313_R0024	tRNA-Tyr	gene661	47.4112	50.718	39.1879	79.0936	69.9175	83.1315	113.536	121.071	53.5841	150.94	458.243	569.042
CLO1313_RS03320	Clo1313_0644	transposase	gene662	0.301733	0.145771	0.317417	0.581206	0	0.630374	0.622519	0.310425	0.261604	0.566255	1.03364	1.14671
CLO1313_RS03325	Clo1313_0645	glycosyl transferase	gene663	426.614	412.632	395.291	394.029	455.176	378.944	253.466	272.226	397.2	292.682	247.619	142.094
CLO1313_RS03330	Clo1313_0646	glycosyl transferase	gene664	173.881	154.852	177.945	148.297	163.964	141.087	160.754	158.235	247.617	193.356	82.4853	61.098
CLO1313_RS03335	Clo1313_0647	hypothetical protein	gene665	791.982	742.871	759.789	645.475	721.68	612.781	806.596	683.966	759.841	978.549	600.154	341.027
CLO1313_RS03340	Clo1313_0648	glycosyl transferase	gene666	251.495	255.974	253.06	262.923	263.072	248.604	267.528	242.597	234.528	402.041	423.792	278.649
CLO1313_RS03345	Clo1313_0649	hypothetical protein	gene667	0.410048	0.396198	0.647042	0.197461	0.45761	0.642496	0.634491	0.42186	0.177756	0.384763	0.93646	0.22262
CLO1313_RS03350	Clo1313_0650	glycosyl transferase family 2	gene668	2.05904	0.497373	1.08303	0.892388	1.7234	0.860338	1.59303	1.69468	0.892596	1.06264	0.47024	0.894304
CLO1313_RS03355	Clo1313_0651	diaminopimelate epimerase	gene669	16.3049	18.2286	26.0429	17.8411	13.2422	8.82804	10.5673	12.9981	11.4719	26.5938	3.89914	3.42962
CLO1313_RS03360	Clo1313_0652	LL-diaminopimelate aminotransferase	gene670	61.7496	44.6069	71.2832	41.203	55.299	38.1652	38.653	33.0852	59.4069	59.6945	5.73155	4.18267
CLO1313_RS03365	Clo1313_0653	transcriptional regulator	gene671	59.9695	39.1493	58.6382	35.1727	44.8744	25.9408	36.6418	24.6788	55.06	51.5823	4.82862	4.09065
CLO1313_RS03370	Clo1313_0654	2-hydroxyglutaryl-CoA dehydratase	gene672	60.5163	37.2673	51.6198	34.83	77.9509	75.0198	117.483	88.2136	102.533	135.804	63.6081	55.8933
CLO1313_RS03375	Clo1313_0655	2-hydroxyglutaryl-CoA dehydratase	gene673	194.209	85.757	161.016	89.746	148.472	101.386	207.954	108.397	113.426	135.571	80.0673	73.8321
CLO1313_RS03380	Clo1313_0656	7-cyano-7-deazaguanine synthase	gene674	316.252	246.846	279.957	216.836	261.1	230.573	289.84	217.35	316.066	374.067	218.518	176.136
CLO1313_RS03385	Clo1313_0657	6-pyruvoyltetrahydropterin synthase	gene675	256.182	184.153	214.494	183.38	202.868	178.534	242.425	202.25	249.732	327.43	183.608	147.733
CLO1313_RS03390	Clo1313_0658	radical SAM protein	gene676	79.6941	57.1201	79.5309	57.2646	74.8551	67.0967	93.9377	71.4632	106.846	193.51	72.3083	54.9324
CLO1313_RS03395	Clo1313_0659	uracil-DNA glycosylase	gene677	54.6669	51.4786	59.235	44.5035	66.3619	59.742	79.7054	62.4763	71.0398	103.658	61.7029	43.7309
CLO1313_RS03400	Clo1313_0660	uracil-DNA glycosylase	gene678	34.3038	25.9397	36.2176	20.7088	34.8151	28.0435	33.8483	32.2231	47.9527	49.2158	31.3653	19.0289
CLO1313_RS03405	Clo1313_R0025	16S ribosomal RNA	gene679	0	0.0905964	0.0493185	0	0	0	0.0483618	0.144697	0	0.0439908	0.107068	0
CLO1313_RS03410	Clo1313_R0026	tRNA-Ala	gene680	15.1502	13.7236	10.9571	25.5348	30.6448	16.8148	60.5605	109.106	48.4362	57.7524	123.262	253.954
CLO1313_RS03415	Clo1313_R0027	23S ribosomal RNA	gene681	1.70518	2.24453	1.81981	3.14175	4.35751	3.87219	3.87492	8.49181	2.07832	2.59715	13.8274	30.0269
CLO1313_RS03420	Clo1313_R0028	5S ribosomal RNA	gene682	0	0	0	0	0	0	0	0	0	0	0	0
CLO1313_RS03425	Clo1313_R0029	tRNA-Asn	gene683	0	1.82981	1.99221	1.82392	2.11344	0	1.95356	3.89665	2.46286	0	5.40621	5.14078
CLO1313_RS03430	Clo1313_0661	tRNA threonylcarbamoyladenosine dehydratase	gene684	185.694	133.067	172.684	148.584	194.11	160.564	234.157	174.3	105.619	234.531	251.464	179.16
CLO1313_RS03435	Clo1313_0662	transposase	gene685	0	0	0.158708	0	0	0.157593	0.311259	0	0	0.141564	0.172273	0
CLO1313_RS03440	Clo1313_0663	hypothetical protein	gene686	35.6818	40.9953	36.5902	40.5745	35.1359	30.6953	34.1792	30.6942	31.3262	52.7546	44.1687	50.3025
CLO1313_RS03445	Clo1313_0665	glycosidase	gene687	15.0739	19.5364	17.3059	19.6829	16.5797	18.547	18.2411	16.3283	17.0904	38.2171	22.3435	30.9254
CLO1313_RS03450	Clo1313_0666	nucleotidyltransferase	gene688	42.6679	40.3609	38.287	38.9696	30.6165	32.1857	39.7486	31.4867	32.6903	56.9184	42.3466	53.2907
CLO1313_RS03455	Clo1313_0667	glycosyl transferase family 1	gene689	38.0011	43.1623	37.0795	40.1944	33.1213	36.1158	46.4602	36.8923	46.1577	65.8033	46.6074	51.8939
CLO1313_RS03460	Clo1313_0668	glycosyl transferase	gene690	36.4785	58.4239	51.3652	71.2227	60.1142	57.5281	83.6795	80.0966	71.376	41.2215	101.786	136.937
CLO1313_RS03465	Clo1313_0669	mannose-6-phosphate isomerase	gene691	0.263602	0.509397	0.901237	0.888574	0.367723	1.51446	1.0877	0.881385	0.799903	0.80388	0.60201	0.572453
CLO1313_RS03470	Clo1313_0670	ZIP family metal transporter	gene692	373.81	218.439	311.027	269.626	366.391	367.011	669.886	378.996	288.854	646.945	339.676	306.978
CLO1313_RS03475	Clo1313_0671	hemerythrin	gene693	473.482	288.472	362.02	245.247	344.718	325.36	448.458	395.051	702.795	1051.5	334.808	237.825
CLO1313_RS03480	Clo1313_0672	flavin reductase	gene694	199.066	167.906	185.663	161.721	205.682	240.483	343.297	318.926	419.243	673.121	230.039	172.308
CLO1313_RS03485	Clo1313_0673	pyruvate:ferredoxin (flavodoxin) oxidoreductase	gene695	627.304	507.98	766.157	536.933	780.514	887.294	1065.49	956.026	1062.93	1147.04	679.466	412.327
CLO1313_RS03490		hypothetical protein	gene696	2.35946	0.37996	0	1.51495	1.31657	2.05388	2.83961	0.809141	6.4779	1.84497	0.44904	0.426993
CLO1313_RS03495	Clo1313_0675	hypothetical protein	gene697	81.932	51.3793	81.6574	56.2494	73.0971	62.8685	70.7385	74.3615	87.1751	127.046	48.2221	42.7663
CLO1313_RS03500	Clo1313_0676	hypothetical protein	gene698	34.6513	19.3414	33.9377	19.5394	32.3841	26.5556	24.2091	22.4333	31.2683	35.3234	12.8412	9.05085
CLO1313_RS03505	Clo1313_0677	AMP-dependent synthetase	gene699	590.996	589.457	694.461	593.398	831.641	748.416	743.94	816.705	857.877	878.456	991.41	843.986
CLO1313_RS03510	Clo1313_0678	heat-shock protein Hsp20	gene700	223.406	184.957	204.401	194.219	226.476	193.276	277.64	397.987	459.07	397.203	389.689	451.127
CLO1313_RS03515	Clo1313_0679	ADP-ribose pyrophosphatase	gene701	22.5675	30.3443	29.9661	35.8703	27.1224	34.1242	29.1406	22.974	18.1978	36.3544	42.6189	50.6366
CLO1313_RS03520	Clo1313_0680	peptidase M56	gene702	34.6087	37.7449	31.4479	40.5175	27.7531	45.0275	27.9518	24.2524	35.5309	31.3565	30.527	25.9903
CLO1313_RS03525	Clo1313_0681	iron-sulfur protein	gene703	12.209	9.66598	11.5423	11.1889	13.145	13.0905	15.4796	16.2681	14.6888	25.5367	10.2564	12.0305
CLO1313_RS03530	Clo1313_0682	citrate transporter	gene704	13.384	11.3077	12.9234	13.7621	15.8024	16.5473	19.676	21.3528	20.5733	38.5256	17.2766	19.6578
CLO1313_RS03535	Clo1313_0683	hypothetical protein	gene705	60.9975	54.5855	56.6492	54.3155	61.189	73.638	54.5403	59.3298	70.6266	81.123	105.206	68.1464
CLO1313_RS03540	Clo1313_0684	VWA domain-containing protein	gene706	145.241	134.274	145.3	129.76	138.533	132.414	99.374	103.032	122.286	90.0744	95.5313	57.7995
CLO1313_RS03545	Clo1313_0685	dockerin	gene707	23.9878	27.8468	21.3147	20.8039	24.1062	26.3346	23.1235	27.0149	60.4742	34.7464	22.937	19.0924
CLO1313_RS03550	Clo1313_0686	alpha/beta hydrolase	gene708	19.4568	23.3493	24.7673	26.6967	21.2179	22.6444	15.0304	13.7104	11.4771	10.7541	23.1306	19.6797
CLO1313_RS03555		hypothetical protein	gene709	39.3829	52.236	48.2094	59.9987	29.5671	36.2771	17.7279	13.6286	13.0372	6.719	70.3184	40.4305
CLO1313_RS03560	Clo1313_0688	hypothetical protein	gene710	3.67381	2.08807	3.41009	4.57896	3.37642	3.83761	3.78979	1.55632	1.31155	4.66395	4.9354	2.81585
CLO1313_RS03565	Clo1313_0689	peptidase S8	gene711	172.388	143.617	152.074	148.339	149.489	141.578	110.128	109.711	135.87	130.966	70.6483	60.5175
CLO1313_RS03570		hypothetical protein	gene712	2.42914	1.46693	0.319426	2.63198	2.03318	2.22027	3.13229	1.87434	2.63259	2.8492	2.08036	0.659408
CLO1313_RS03575	Clo1313_0691	membrane protein	gene713	5.13108	6.07327	3.10372	4.9418	5.8694	5.49386	7.01333	6.73058	12.7899	8.0646	4.68731	3.62145
CLO1313_RS03580	Clo1313_0692	TetR family transcriptional regulator	gene714	9.34736	9.90215	9.71474	13.9919	18.3495	17.7637	16.4968	23.636	29.9757	31.808	15.1746	16.6307
CLO1313_RS03585	Clo1313_0693	lipase	gene715	5.27616	4.15079	6.36932	4.10966	5.53423	5.33071	3.50953	5.33916	6.12426	6.08707	2.86425	2.0975
CLO1313_RS03590	Clo1313_0694	hypothetical protein	gene716	126.267	105.508	105.738	105.026	136.643	115.295	104.901	127.33	137.289	113.786	127.043	110.738
CLO1313_RS03595		hypothetical protein	gene717	14.3517	13.2726	12.0781	14.6121	12.8131	12.6358	12.6898	10.1246	8.88781	16.1601	15.6857	13.1346
CLO1313_RS03600		AraC family transcriptional regulator	gene718	11.6007	10.7339	10.1352	14.2973	8.6674	9.44786	8.4174	5.86627	6.4779	10.7008	12.7976	10.9951
CLO1313_RS03605	Clo1313_0696	transcriptional regulator	gene719	60.4651	88.3046	72.3671	80.0011	46.4607	63.1611	46.2182	55.8842	56.0329	64.5496	67.6863	79.6466
CLO1313_RS03610	Clo1313_0697	peptidase M56	gene720	29.2197	31.9208	30.2192	31.3427	26.1092	32.4474	21.9278	23.1216	24.8486	31.3083	29.8338	20.2585
CLO1313_RS03615	Clo1313_0698	ABC transporter	gene721	16.1567	14.8544	19.468	17.8631	19.0887	13.8633	29.337	31.5481	24.8712	53.7191	16.4725	17.0511
CLO1313_RS03620	Clo1313_0699	ABC transporter	gene722	14.2108	13.9505	17.8197	14.1975	20.8072	17.1403	36.0427	32.3203	30.3584	50.8489	16.1406	17.1175
CLO1313_RS03625	Clo1313_0700	aminoacyl-histidine dipeptidase	gene723	25.2844	23.0812	28.3299	23.9675	35.842	29.9021	53.2458	48.1262	57.6363	82.5941	21.5259	23.0141
CLO1313_RS03630	Clo1313_0701	adenosylcobinamide-phosphate synthase	gene724	114.624	125.765	130.905	130.282	168.455	157.819	180.457	189.718	176.779	258.722	229.17	174.113
CLO1313_RS03635	Clo1313_0702	adenosylcobinamide kinase/adenosylcobinamide phosphate guanyltransferase	gene725	118.408	57.8206	105.502	71.0292	140.971	119.822	182.43	138.096	112.727	157.321	96.5986	77.5856
CLO1313_RS03640	Clo1313_0703	adenosylcobinamide-GDP ribazoletransferase	gene726	15.5102	5.8642	15.2016	6.86593	10.6436	8.65435	21.8632	13.3801	16.3707	29.8307	5.06027	5.54405
CLO1313_RS03645	Clo1313_0704	alpha-ribazole phosphatase	gene727	18.2648	10.4711	15.3713	11.8447	17.1221	17.4257	36.5525	22.4239	29.771	35.1912	9.87205	5.15643
CLO1313_RS03650	Clo1313_0705	hypothetical protein	gene728	209.372	126.973	203.248	94.7974	113.337	84.0239	183.571	240.35	291.052	462.528	101.974	46.5724
CLO1313_RS03655	Clo1313_0706	MBL fold metallo-hydrolase	gene729	257.893	155.81	254.921	146.444	180.508	126.719	262.904	361.318	305.171	405.248	169.603	80.7976
CLO1313_RS03660	Clo1313_0707	chemotaxis protein	gene730	363.326	407.136	352.317	385.88	399.82	337.944	405.773	392.02	505.224	349.289	363.577	184.512
CLO1313_RS03665	Clo1313_0708	2-isopropylmalate synthase	gene731	166.507	177.208	248.397	187.937	115.927	106.439	33.5135	29.8828	52.3102	49.9594	27.3915	34.2569
CLO1313_RS03670	Clo1313_0709	aconitate hydratase	gene732	331.39	340.13	501.749	337.705	267.452	250.028	141.005	120.285	183.619	173.908	118.214	145.464
CLO1313_RS03675	Clo1313_0710	GntR family transcriptional regulator	gene733	604.086	560.918	781.034	579.017	433.343	376.755	209.671	190.269	327.375	268.094	184.036	233.024
CLO1313_RS03680	Clo1313_0711	SAM-dependent methyltransferase	gene734	40.4171	38.0883	61.9546	33.8708	33.6238	34.7623	26.911	19.1166	39.4561	48.1202	8.69094	9.00517
CLO1313_RS03685	Clo1313_0712	RNA pseudouridine synthase	gene735	42.0031	29.7997	48.5123	28.5722	32.015	29.8643	18.7861	16.6204	37.3506	35.187	10.2858	7.86714
CLO1313_RS03690	Clo1313_0713	SAM-dependent methyltransferase	gene736	66.6123	47.722	76.0274	44.8434	56.0801	46.7737	35.1508	28.7286	42.6082	40.0538	12.291	8.28148
CLO1313_RS03695	Clo1313_0714	carbohydrate-binding protein	gene737	973.553	838.35	862.286	826.493	886.355	849.658	741.75	709.515	751.499	747.863	1672.55	1017.25
CLO1313_RS03700	Clo1313_0715	DNA-binding response regulator	gene738	156.471	186.356	165.021	179.991	154.285	154.85	95.439	119.545	189.009	148.02	159.825	116.326
CLO1313_RS03705	Clo1313_0716	peptidyl-prolyl cis-trans isomerase	gene739	249.239	233.974	220.615	210.932	248.549	258.451	206.008	192.615	194.279	289.623	285.272	186.35
CLO1313_RS03710	Clo1313_0717	glucose-1-phosphate adenylyltransferase	gene740	109.378	129.729	129.128	128.987	98.9306	88.3756	62.1816	56.1197	63.6101	63.4143	120.728	77.8958
CLO1313_RS03715	Clo1313_0718	glucose-1-phosphate adenylyltransferase subunit GlgD	gene741	299.847	217.77	283.586	196.375	213.088	184.848	161.703	126.231	247.902	132.945	112.129	106.554
CLO1313_RS03720	Clo1313_0719	lipid kinase	gene742	279.748	119.21	188.7	106.053	128.095	94.4996	118.067	57.7804	108.033	120.302	98.6279	59.4716
CLO1313_RS03725	Clo1313_0720	enoyl-ACP reductase	gene743	339.716	247.075	355.08	322.619	397.85	377.445	475.439	445.681	293.631	494.567	385.646	263.452
CLO1313_RS03730	Clo1313_0721	macrolide ABC transporter ATP-binding protein	gene744	1.56018	1.0364	1.0258	0.939144	1.63233	2.34276	1.60944	2.50801	1.85994	2.47046	0.668084	0.741163
CLO1313_RS03735	Clo1313_0722	hypothetical protein	gene745	0.940698	0.908924	1.02052	1.07587	1.24665	1.28972	1.51625	1.39121	1.68215	2.12398	1.07417	0.638397
CLO1313_RS03740	Clo1313_0723	hypothetical protein	gene746	8.13146	5.20513	6.46905	5.67784	7.203	7.37918	11.8483	7.63369	3.96562	11.302	10.0397	10.3193
CLO1313_RS03745	Clo1313_R0030	tRNA-Val	gene747	0	0	0	0	0	0	2.89229	0	0	2.63088	0	5.07401
CLO1313_RS03750	Clo1313_0724	membrane protein	gene748	0.648319	0.696023	0.909356	0.624404	0.482346	0.677226	1.04034	0.741105	0.811914	1.55465	0.329027	0.625744
CLO1313_RS03755	Clo1313_0725	hypothetical protein	gene749	0.553565	1.06973	0.388225	0.71086	0.205925	0.385498	0.761389	1.89837	0.639923	1.55829	0.210704	0.601075
CLO1313_RS03760	Clo1313_0726	membrane protein	gene750	0.526048	0.304968	0.774747	0.810629	1.40896	0.989106	2.06209	2.92249	1.27704	3.554	0.840966	0.456958
CLO1313_RS03765	Clo1313_0727	spore protein	gene751	247.76	225.485	284.43	249.182	600.8	472.152	702.762	817.221	339.89	372.357	370.176	161.489
CLO1313_RS03770	Clo1313_0728	galactosyldiacylglycerol synthase	gene752	83.7868	58.3284	82.3414	55.1295	165.442	133.243	204.353	295.561	248.929	420.144	107.878	66.2275
CLO1313_RS03775	Clo1313_0729	hypothetical protein	gene753	859.759	986.271	670.86	821.157	647.435	560.15	898.248	1045.54	866.784	965.494	1112.35	2083.58
CLO1313_RS03780	Clo1313_0730	peptidase S11	gene754	5.0755	2.21851	3.49598	2.38595	3.37156	3.97636	3.73982	2.73518	2.30501	3.34511	2.20788	1.509
CLO1313_RS03785	Clo1313_0731	rRNA methyltransferase	gene755	24.7769	22.5676	23.4084	25.2308	34.2553	32.5581	28.1639	35.6381	17.6505	60.4179	43.4299	31.016
CLO1313_RS03790	Clo1313_0732	Trk system potassium transport protein TrkA	gene756	71.6031	74.0091	83.231	77.3899	89.1	85.8725	104.397	139.546	85.8677	202.723	69.2428	69.9234
CLO1313_RS03795	Clo1313_0733	potassium transporter KefA	gene757	20.1716	17.3353	22.4192	19.3797	35.6752	34.1174	36.3508	50.1224	54.2711	74.6413	16.1859	12.1084
CLO1313_RS03800	Clo1313_0734	tRNA-guanine transglycosylase	gene758	16.9914	17.2544	22.571	18.8032	32.4217	29.3032	35.3993	43.8049	40.0352	64.3372	13.924	10.2016
CLO1313_RS03805	Clo1313_0735	B12-binding domain-containing radical SAM protein	gene759	17.0461	14.6844	18.926	16.5756	23.0572	21.3245	33.3466	29.4962	35.6121	32.7994	9.84967	10.7041
CLO1313_RS03810	Clo1313_0736	anti-sigma regulatory factor	gene760	25.6891	32.876	24.6977	34.2448	40.0604	44.4279	31.765	53.9083	72.1274	54.7551	46.2352	37.4997
CLO1313_RS03815	Clo1313_0737	copper amine oxidase	gene761	1092.51	859.533	1116.48	1016.02	1220.2	1072.82	1353.25	1542.42	966.831	1302.14	881.11	569.664
CLO1313_RS03820	Clo1313_0738	hypothetical protein	gene762	58.6368	59.3306	61.7925	67.4329	62.0062	74.7437	65.0353	61.9079	57.1486	85.8022	110.034	98.6209
CLO1313_RS03825	Clo1313_0739	recombinase RecD	gene763	49.1285	50.584	56.3805	50.7769	44.2964	44.9699	58.5777	41.9413	40.9933	58.6716	59.3588	47.2923
CLO1313_RS03830	Clo1313_0740	chromosome partitioning ATPase	gene764	310.427	286.502	316.456	301.019	324.137	286.898	307.642	309.061	404.554	401.118	355.483	250.611
CLO1313_RS03835	Clo1313_0741	hypothetical protein	gene765	15.1923	9.27103	13.098	11.2214	13.895	16.1083	16.4968	12.8095	17.6283	29.69	21.5219	12.8993
CLO1313_RS03840	Clo1313_0742	phospholipase C	gene766	0.303643	0.391183	0.745327	0.389923	0.338863	0.317182	1.0441	0.20826	0.438765	0.664812	0.346727	0.109901
CLO1313_RS03845	Clo1313_0743	sporulation protein	gene767	1.21597	1.28171	1.51175	0.958186	1.60375	1.03925	3.19292	2.72945	1.43761	3.21552	2.90324	0.840213
CLO1313_RS03850	Clo1313_0744	hypothetical protein	gene768	12.3318	6.36567	10.3071	6.99596	10.5573	8.47009	15.335	11.6442	10.6917	18.2288	12.9241	8.62106
CLO1313_RS03855	Clo1313_0745	hypothetical protein	gene769	102.292	86.0225	114.501	92.6153	143.05	126.115	145.473	150.954	140.498	234.457	102.507	76.5334
CLO1313_RS03860	Clo1313_0746	photosystem reaction center subunit H	gene770	0.907646	0.501137	0.545614	0.624404	0.868223	0.406336	1.20382	0.800393	2.3608	0.486673	0.74031	0.56317
CLO1313_RS03865	Clo1313_0747	hypothetical protein	gene771	3.4821	0.373832	0.40701	1.11788	0.863555	3.63736	8.38142	3.58241	3.35443	3.26738	3.09258	2.52064
CLO1313_RS03870	Clo1313_0748	AI-2E family transporter	gene772	0.548292	0.198665	0.216297	0.264034	0.458918	0.28637	0.848404	0.564087	0.237686	0.643104	0.313045	0.148838
CLO1313_RS03875	Clo1313_0749	alanine--tRNA ligase	gene773	111.607	101.445	133.878	103.19	128.382	114.251	145.69	136.28	130.238	168.393	133.755	149.125
CLO1313_RS03880	Clo1313_0750	CRISPR-associated protein	gene774	16.0238	18.2639	16.7558	19.7761	29.8755	38.1874	21.7757	34.1554	22.794	45.1073	36.4854	24.588
CLO1313_RS03885	Clo1313_0751	hypothetical protein	gene775	12.753	13.398	15.5454	15.3045	24.737	33.727	13.5733	17.1814	14.567	23.2684	18.4921	9.0119
CLO1313_RS03890	Clo1313_0752	hypothetical protein	gene776	5.14024	8.55363	6.30866	6.05077	7.32994	5.07113	3.8296	3.23175	11.3891	10.7184	5.21742	1.86047
CLO1313_RS03895	Clo1313_0753	hypothetical protein	gene777	13.124	11.0604	12.7324	10.5333	13.914	12.8714	7.37089	7.42614	12.7693	13.8883	7.99264	2.85008
CLO1313_RS03900	Clo1313_0754	hypothetical protein	gene778	20.5714	15.6624	13.3055	10.7114	12.4116	10.3267	5.69888	5.08533	16.638	7.43467	7.4704	2.13109
CLO1313_RS03905	Clo1313_0755	hypothetical protein	gene779	14.2876	9.46494	9.75203	8.42199	11.3587	10.9314	6.4081	6.14512	10.2745	9.1021	4.14691	2.5424
CLO1313_RS03910	Clo1313_0756	hypothetical protein	gene780	8.21204	11.6932	9.88925	7.70098	10.3704	9.25542	6.24201	6.00295	8.33773	5.88064	3.94832	2.69852
CLO1313_RS03915	Clo1313_0757	hypothetical protein	gene781	7.36704	8.46372	7.08838	5.88389	5.11341	6.85089	4.07785	3.28126	7.55564	6.32265	3.74453	1.46329
CLO1313_RS03920	Clo1313_0758	hypothetical protein	gene782	7.33683	7.994	7.00658	5.91355	5.22629	6.1964	3.59636	4.49679	6.94753	5.81026	3.14913	1.92101
CLO1313_RS03925	Clo1313_0759	hypothetical protein	gene783	19.6823	11.5888	11.485	10.5148	13.7283	14.2955	14.9105	13.1304	17.8645	25.6829	6.49669	4.3411
CLO1313_RS03930	Clo1313_0760	CRISPR-associated RAMP family protein	gene784	30.4953	24.2478	23.3047	19.5692	24.4138	22.9602	22.9955	16.4525	26.1994	29.6542	12.5297	7.93049
CLO1313_RS03935	Clo1313_0761	hypothetical protein	gene785	26.3866	23.1776	17.2437	11.1664	19.6315	17.5402	6.5987	5.34707	18.7177	23.2589	11.8696	10.4186
CLO1313_RS03940	Clo1313_0762	CRISPR-associated protein	gene786	28.5499	26.5902	24.4606	24.0951	23.6498	24.0838	15.2317	12.9198	21.478	27.0196	15.5162	8.84199
CLO1313_RS03945		CRISPR-associated protein Cas1	gene787	96.2402	112.746	99.7224	121.29	83.4553	98.3426	49.0431	52.9256	43.7875	53.3563	110.143	59.5463
CLO1313_RS03950	Clo1313_0764	CRISPR-associated endonuclease Cas2	gene788	41.7932	69.0548	50.9896	73.1196	41.3972	43.3983	20.6635	16.2829	16.2949	10.9063	53.371	23.3614
CLO1313_RS03955	Clo1313_0765	CRISPR-associated protein Cas4	gene789	104.632	97.2354	97.0932	104.403	72.7895	61.3309	41.0062	31.6124	49.7159	26.9032	61.1743	37.2094
CLO1313_RS03960	Clo1313_0766	transposase	gene790	0	0	0	0	0	0	0	0	0	0	0	0
CLO1313_RS03965	Clo1313_0767	signal peptidase I	gene791	19.3636	12.5662	12.1613	14.7525	7.09572	10.2645	12.8198	5.35203	7.76773	35.2545	31.6817	19.1427
CLO1313_RS03970	Clo1313_0769	hypothetical protein	gene792	1.11055	1.18034	1.05144	1.17654	1.3633	1.8561	1.71841	1.59955	1.92569	2.39675	0.380437	0.844103
CLO1313_RS03975	Clo1313_0770	hypothetical protein	gene793	5.7715	3.04968	4.55362	3.90839	6.94415	5.65204	8.09333	5.65942	6.09851	8.88499	5.35472	2.25215
CLO1313_RS03980	Clo1313_0771	hypothetical protein	gene794	9.39281	4.18872	6.84071	4.8711	6.45065	8.15119	7.45335	6.24403	8.26888	15.3222	6.93037	4.23649
CLO1313_RS03985	Clo1313_0772	hypothetical protein	gene795	16.1312	8.96415	12.0458	9.74026	8.48811	11.0008	10.174	9.02883	10.9422	20.548	9.92582	7.71415
CLO1313_RS03990	Clo1313_0773	transposase	gene796	0	0.0603582	0.0657152	0.0601639	0	0.0652535	0	0	0	0	0	0.0678297
CLO1313_RS03995	Clo1313_0777	DUF5104 domain-containing protein	gene797	65.9314	19.9246	39.9917	22.2923	46.4956	26.8158	42.3996	21.6481	30.5273	38.5674	8.81012	10.0531
CLO1313_RS04000	Clo1313_0778	copper amine oxidase	gene798	8.48238	3.70136	5.661	3.16238	4.9876	4.19211	5.17484	3.47192	6.72162	5.3918	2.4996	1.88169
CLO1313_RS04005	Clo1313_0779	copper amine oxidase	gene799	84.1363	84.8403	88.9803	63.7055	78.7124	89.1032	85.0383	99.5439	138.521	134.212	95.8701	95.3422
CLO1313_RS04010	Clo1313_0780	copper amine oxidase	gene800	83.1038	90.1929	96.1184	70.2606	78.6061	98.2586	87.1177	79.5822	129.225	133.534	95.1007	85.8465
CLO1313_RS04015	Clo1313_0781	hypothetical protein	gene801	352.206	293.812	352.071	258.672	361.165	341.519	333.692	348.711	524.62	464.641	340.585	308.773
CLO1313_RS04020	Clo1313_0782	hypothetical protein	gene802	0.749619	1.01402	1.57716	1.44393	1.1712	1.25287	1.0826	0.925455	3.37959	3.65766	1.54077	1.62791
CLO1313_RS04025	Clo1313_0783	hypothetical protein	gene803	5.15707	4.67145	4.59049	4.39374	3.6247	4.72658	4.93624	4.71894	5.08383	6.26985	6.724	4.61705
CLO1313_RS04030	Clo1313_0784	hypothetical protein	gene804	17.5653	14.2056	15.385	12.8929	14.335	13.4178	14.2085	14.5684	17.7114	17.9343	11.6635	11.0068
CLO1313_RS04035	Clo1313_0785	MULTISPECIES: transposase	gene805	1.82708	0.797263	1.24003	1.02175	1.84168	1.53915	1.64157	1.45526	2.75937	2.70989	1.34602	1.34393
CLO1313_RS04040	Clo1313_0786	hypothetical protein	gene806	2.36759	1.06847	1.78969	1.21523	2.32578	2.33987	3.52457	2.26076	2.05271	3.27253	1.66745	1.04679
CLO1313_RS04045	Clo1313_0787	hypothetical protein	gene807	9.87733	3.81748	5.93756	2.98979	5.35404	4.12709	5.82238	2.03237	6.60626	12.7108	3.86703	2.14501
CLO1313_RS04050	Clo1313_0788	hypothetical protein	gene808	16.2994	13.6688	19.0877	17.7715	16.8172	22.8086	26.6486	26.8936	21.3308	43.863	30.2008	26.0466
CLO1313_RS04055	Clo1313_0789	hypothetical protein	gene809	17.3406	15.3586	14.5935	13.3607	18.3844	11.7739	20.2731	15.7587	17.54	51.5258	32.6717	22.5946
CLO1313_RS04060	Clo1313_0790	transposase	gene810	0	0	0	0	0	0	0	0	0	0	0	0
CLO1313_RS04065	Clo1313_0791	(2Fe-2S)-binding protein	gene811	0.77823	2.3443	1.63736	1.85176	1.63482	1.29112	0.755576	0.941939	0.754107	0.601376	2.71824	1.44151
CLO1313_RS04070	Clo1313_0792	hypothetical protein	gene812	4.91089	3.10251	4.22233	3.00156	3.16184	2.76223	3.45847	2.9634	3.88929	5.18408	2.26465	1.48691
CLO1313_RS04075	Clo1313_0793	amino acid ABC transporter substrate-binding protein	gene813	1144.22	834.822	1148.27	813.309	1410.79	1087.49	1834.35	1945.97	2095.31	2442.35	1513.33	1478.39
CLO1313_RS04080	Clo1313_0794	polar amino acid ABC transporter permease	gene814	269.076	187.308	289.456	184.301	320.758	252.274	438.918	367.167	580.541	864.291	355.097	344.381
CLO1313_RS04085	Clo1313_0795	polar amino acid ABC transporter ATP-binding protein	gene815	242.899	188.517	290.969	191.701	334.117	274.483	534.098	484.156	468.896	611.428	377.103	386.722
CLO1313_RS04090	Clo1313_0796	hypothetical protein	gene816	35.1821	29.3583	36.3379	34.6031	34.3848	32.0734	44.4313	50.5641	29.9484	60.4232	52.2264	43.9898
CLO1313_RS04095	Clo1313_0797	zinc-ribbon domain-containing protein	gene817	53.0053	36.0748	43.7536	35.7723	41.8824	36.3736	38.9137	37.6153	70.4431	88.7639	48.8186	34.0286
CLO1313_RS04100		hydrolase	gene818	52.7732	61.8068	56.3573	62.8913	80.0132	65.706	66.5369	54.0191	34.2003	61.2735	101.957	59.3284
CLO1313_RS04105	Clo1313_0799	membrane protein	gene819	226.711	163.419	239.958	160.549	212.125	155.337	201.054	113.871	194.675	163.799	376.434	246.452
CLO1313_RS04110	Clo1313_0800	GCN5 family N-acetyltransferase	gene820	47.6719	19.3635	30.026	17.6928	32.5309	32.1939	39.9368	24.9912	34.8819	37.8943	18.2032	13.5179
CLO1313_RS04115	Clo1313_0801	hypothetical protein	gene821	12.2686	6.6348	9.72785	7.23069	7.66323	8.1293	12.8448	4.42711	6.74727	11.3402	7.52742	4.27482
CLO1313_RS04120	Clo1313_0802	MarR family transcriptional regulator	gene822	16.619	15.4517	15.0088	17.5159	20.2964	24.566	18.9227	15.646	10.7386	41.7808	31.5091	26.5573
CLO1313_RS04125	Clo1313_0803	MATE family efflux transporter	gene823	11.4082	13.877	11.5726	15.1077	13.5272	16.2261	15.7612	11.2129	13.6442	17.443	12.3291	9.89881
CLO1313_RS04130	Clo1313_0804	hypothetical protein	gene824	227.683	67.7199	119.97	64.0171	131.458	102.469	177.501	98.7152	267.927	231.751	53.8648	51.9477
CLO1313_RS04135	Clo1313_0805	peptidase S1	gene825	82.4261	54.1906	69.5295	56.1734	87.9999	76.9492	87.6609	95.448	95.3587	142.555	49.9263	26.8163
CLO1313_RS04140	Clo1313_0807	AraC family transcriptional regulator	gene826	174.643	131.434	154.793	117.487	124.057	104.813	63.3717	61.697	82.429	71.0944	111.57	78.7751
CLO1313_RS04145		GCN5 family acetyltransferase	gene827	66.5577	58.4336	60.7764	69.4715	56.9338	52.2322	40.2544	37.7134	31.1962	24.2523	58.0622	46.407
CLO1313_RS04150	Clo1313_0809	hypothetical protein	gene828	0.31153	0.376259	0.655445	0.750095	0.521498	0.65084	0.401707	0.480756	0.270097	0.58464	1.15613	0.338267
CLO1313_RS04155		transcriptional regulator	gene829	5.47631	6.3347	6.00438	6.24002	7.31662	7.00961	12.8897	8.49077	7.35602	5.42813	9.6883	11.2226
CLO1313_RS04160		transcriptional regulator	gene830	0.945332	0.456701	1.36739	1.4795	1.97809	1.60466	1.82846	0.972563	1.22941	0.77616	0.674666	1.15478
CLO1313_RS04165		hypothetical protein	gene831	0.319837	1.23614	0.672923	0.616078	0.356936	0.334098	0.989805	0.658101	0	0.900346	1.8261	0.347288
CLO1313_RS04170		hypothetical protein	gene832	1.04295	0.604632	0.658295	0.602685	0.931138	0.43578	0.215175	0.429196	0.180848	0.391455	0.952746	0.452984
CLO1313_RS04175	Clo1313_0811	DNA-directed RNA polymerase sigma-70 factor	gene833	4.99746	4.00089	7.3601	3.57545	7.01124	6.71179	5.00794	11.6049	3.34245	14.7378	7.01091	2.32559
CLO1313_RS04180	Clo1313_0812	hypothetical protein	gene834	10.4399	6.08315	9.13812	5.44953	7.73757	6.65976	8.54981	8.36291	12.3679	18.0219	5.36909	4.15361
CLO1313_RS04190	Clo1313_0813	phosphoglycerate mutase	gene836	19.9074	12.5446	14.1782	15.4813	14.765	13.0453	18.1124	13.3571	12.9716	34.111	15.39	14.3659
CLO1313_RS04195	Clo1313_0814	hypothetical protein	gene837	23.866	16.2361	18.1894	22.8684	18.7527	22.0047	17.3342	17.0371	14.3577	38.3904	23.6373	27.7654
CLO1313_RS04200	Clo1313_0815	short-chain dehydrogenase	gene838	2009.1	2040.82	2329.57	1365.81	1283.49	1251.98	2582.2	2000.74	2110.16	2670.97	2295.14	940.869
CLO1313_RS04205	Clo1313_0816	transposase	gene839	2.263	0.583083	1.11096	0.435904	1.51529	1.26075	3.57948	0.776063	0.654009	6.37037	0.861367	0.32763
CLO1313_RS04210	Clo1313_0817	hypothetical protein	gene840	135.759	118.198	134.572	125.082	153.764	155.494	164.183	140.238	191.228	249.701	164.055	143.456
CLO1313_RS04215	Clo1313_0818	hypothetical protein	gene841	0.14194	0.137145	0	0.136704	0.158404	0.0741342	0.0732104	0.219043	0.123062	0.665936	0.324159	0.154122
CLO1313_RS04220	Clo1313_0819	serine/threonine protein phosphatase	gene842	0.399797	0	0.168231	0.231029	0.356936	0.167049	0.329935	0.246788	0.346625	0.450173	0.365219	0.086822
CLO1313_RS04225	Clo1313_0820	glycoside hydrolase	gene843	2.81572	2.6683	2.50637	2.4511	4.1092	3.39377	3.57492	3.84388	3.23934	5.58905	3.95723	2.52823
CLO1313_RS04230	Clo1313_0821	branched-chain amino acid ABC transporter	gene844	9.26261	8.26131	9.99391	10.5221	14.3128	12.4046	11.7601	19.5476	11.5313	22.7315	13.2889	10.0576
CLO1313_RS04235	Clo1313_0822	branched-chain amino acid ABC transporter permease	gene845	13.8052	14.2849	14.2138	20.0854	27.9721	28.0233	47.2682	37.5722	24.5325	91.3208	45.8388	37.6347
CLO1313_RS04240	Clo1313_0823	V-type H(+)-translocating pyrophosphatase	gene846	657.462	703.937	774.147	714.723	987.397	844.872	839.797	836.36	995.459	543.736	690.706	414.906
CLO1313_RS04245	Clo1313_0824	lantibiotic ABC transporter permease	gene847	100.535	68.7207	83.66	72.3254	144.082	148.668	140.748	170.944	251.027	344.941	152.136	109.08
CLO1313_RS04250	Clo1313_0825	AI-2E family transporter	gene848	77.2368	71.1483	68.9386	73.7683	71.5547	65.9015	71.1174	70.5297	80.9596	125.457	89.2242	69.6904
CLO1313_RS04255	Clo1313_0827	transposase	gene849	0	0	0.317417	0.145301	0	0.315187	0.311259	0.310425	0.261604	0.566255	0	0.163815
CLO1313_RS04260	Clo1313_0828	hypothetical protein	gene850	303.381	220.816	254.694	215.896	308.791	259.023	310.177	316.52	427.316	479.399	263.192	179.096
CLO1313_RS04265	Clo1313_0829	signal peptide peptidase SppA	gene851	181.266	163.023	186.289	164.335	222.839	195.861	236.1	210.638	218.914	303.075	211.509	139.473
CLO1313_RS04270	Clo1313_0830	membrane protein	gene852	30.3765	25.8564	30.941	42.0264	27.7119	35.1307	43.0242	37.3282	16.0945	49.0892	60.0134	55.8889
CLO1313_RS04275	Clo1313_0831	hypothetical protein	gene853	21.606	30.0815	16.4651	24.086	15.3786	16.3495	12.4603	9.1014	20.2075	14.8461	15.7355	13.4851
CLO1313_RS04280	Clo1313_0832	hypothetical protein	gene854	10.2512	9.37668	8.23181	8.58955	8.23699	7.17454	6.20391	6.46852	10.3987	10.2283	4.99445	5.08317
CLO1313_RS04285	Clo1313_0833	ABC transporter ATP-binding protein	gene855	6.01784	5.08776	5.71516	5.47387	4.85035	6.02424	5.1732	5.07334	4.71023	6.90161	2.95866	2.8134
CLO1313_RS04290	Clo1313_0834	hypothetical protein	gene856	5.56655	5.21218	3.98442	4.42161	4.67518	4.79567	5.74229	3.83761	4.52768	5.86948	2.75225	1.80706
CLO1313_RS04295	Clo1313_0835	hypothetical protein	gene857	7.583	4.8604	6.8714	6.03786	7.49901	6.82313	6.38959	5.94763	6.11882	7.15063	3.85795	3.05711
CLO1313_RS04300	Clo1313_0836	tryptophan synthase subunit beta	gene858	25.2024	30.2775	31.0482	31.3498	27.6512	33.0503	37.5875	38.174	78.1354	55.2174	32.6617	30.1349
CLO1313_RS04305	Clo1313_0837	tryptophan synthase subunit alpha	gene859	29.4014	33.0979	35.2499	33.8004	30.9368	35.0998	41.8838	45.7086	49.2018	55.7023	43.3787	37.1949
CLO1313_RS04310	Clo1313_0838	cation diffusion facilitator transporter	gene860	20.7339	23.1045	23.2445	21.4267	20.6055	18.9709	28.2578	22.9661	43.8912	35.2186	16.072	12.9822
CLO1313_RS04315	Clo1313_0839	histidine kinase	gene861	8.31664	8.17754	9.62381	9.14066	7.86181	8.32974	11.6072	10.0661	15.5663	15.1027	6.75941	6.37442
CLO1313_RS04320	Clo1313_0841	DNA-binding response regulator	gene862	5.76531	8.35586	11.3718	10.2129	11.834	10.8618	11.2574	11.545	16.6023	19.2241	9.52235	7.71337
CLO1313_RS04325	Clo1313_0842	molecular chaperone	gene863	2.19975	1.61939	1.43253	1.71506	1.169	2.73552	1.83697	3.23303	4.26848	3.53848	2.15304	3.41222
CLO1313_RS04330	Clo1313_0843	DUF4956 domain-containing protein	gene864	1.15225	2.02424	2.31409	1.71506	3.15631	2.84494	3.89006	3.55633	3.54193	4.4231	3.22956	2.95726
CLO1313_RS04335	Clo1313_0844	spore coat protein	gene865	25.6233	13.2678	19.4636	11.9453	19.2791	15.1625	28.5764	12.7601	14.8005	18.3522	10.9332	7.80658
CLO1313_RS04340	Clo1313_0845	ferrous iron transporter B	gene866	3.1783	1.87489	1.86532	2.25552	1.49346	1.50274	1.79463	0.72281	1.71137	2.10332	2.6742	1.23512
CLO1313_RS04345	Clo1313_0846	FeoA family protein	gene867	0.299847	0	0.315433	0.86636	0	0.626434	1.23726	0.61697	1.03987	1.40679	0	0.325582
CLO1313_RS04350	Clo1313_0847	DtxR family transcriptional regulator	gene868	8.8455	3.47664	3.78519	5.19816	8.70032	8.92668	15.311	8.32909	8.70895	28.4172	11.299	6.18607
CLO1313_RS04355	Clo1313_0848	hypothetical protein	gene869	70.8829	49.0696	48.8779	89.4979	86.8223	113.322	183.917	162.08	64.6408	242.728	253.926	235.358
CLO1313_RS04360	Clo1313_0849	glycosyl hydrolase	gene870	38.8072	44.1265	38.6405	39.1528	35.7794	37.3451	28.5521	34.8232	41.145	36.9012	37.9266	22.9786
CLO1313_RS04365	Clo1313_0850	hypothetical protein	gene871	134.214	134.373	123.387	108.428	92.7924	95.0027	76.968	73.128	105.646	108.815	154.77	112.176
CLO1313_RS04370	Clo1313_0851	xyloglucanase Xgh74A	gene872	74.439	80.2829	133.447	87.3965	65.9887	100.021	12.2405	38.9357	19.3172	27.1813	12.3148	11.4012
CLO1313_RS04375	Clo1313_0852	glycosyl hydrolase	gene873	41.1219	32.0071	35.6797	36.0507	51.5792	44.5158	47.3149	71.5956	86.999	93.9921	45.9534	30.6262
CLO1313_RS04380	Clo1313_0853	cardiolipin synthase	gene874	15.7259	14.0154	15.1111	13.5182	21.2695	18.2904	23.244	25.9828	35.3272	34.7981	12.8113	9.07298
CLO1313_RS04385	Clo1313_0855	DNA-binding response regulator	gene875	26.5182	27.5784	28.1095	28.8543	33.3216	40.2821	39.7801	36.6537	43.0868	47.7715	43.2253	34.2892
CLO1313_RS04390	Clo1313_0856	PAS domain-containing sensor histidine kinase	gene876	8.70066	10.0174	9.88	9.63275	13.4305	11.1272	12.5403	18.1536	16.1445	16.5191	9.37809	4.67956
CLO1313_RS04395	Clo1313_0857	2-isopropylmalate synthase	gene877	1837.92	1395.45	1453.6	1211.28	242.971	181.176	240.83	113.995	334.669	196.423	30.2269	17.9579
CLO1313_RS04400	Clo1313_0858	alpha/beta hydrolase	gene878	43.502	29.4377	32.4561	31.5715	30.2994	30.939	46.4667	36.3437	30.0928	42.6289	31.7072	32.9142
CLO1313_RS04405	Clo1313_0859	HDIG domain-containing protein	gene879	25.7747	21.3987	26.0891	24.9804	27.5558	25.3967	30.3868	27.1857	19.8116	37.4975	27.3915	24.6355
CLO1313_RS04410		hypothetical protein	gene880	507.492	427.699	382.068	316.943	232.566	142.514	94.7275	115.682	511.163	185.696	463.087	149.361
CLO1313_RS04415	Clo1313_0860	hypothetical protein	gene881	291.28	304.856	306.935	380.491	405.651	468.675	468.137	530.342	304.322	596.479	776.184	489.038
CLO1313_RS04420	Clo1313_0861	hypothetical protein	gene882	134.114	125.896	140.511	158.92	153.117	168.188	158.969	226.97	285.335	237.193	164.556	125.695
CLO1313_RS04425	Clo1313_0862	hypothetical protein	gene883	71.3637	59.6822	79.3629	59.3745	87.6724	79.4318	96.8772	170.654	162.22	238.254	71.9026	40.6327
CLO1313_RS04430	Clo1313_0863	protein translocase subunit SecA	gene884	87.2619	83.7802	104.429	81.7605	116.161	105.868	133.477	222.624	171.585	229.855	90.3527	63.1866
CLO1313_RS04435	Clo1313_0864	bifunctional folylpolyglutamate synthase/dihydrofolate synthase	gene885	19.0672	16.3702	23.3523	18.3639	30.6391	28.3867	35.5891	45.791	48.1396	83.1613	26.1783	17.9715
CLO1313_RS04440	Clo1313_0865	hypothetical protein	gene886	35.7953	29.062	31.3145	32.1406	48.4083	38.8194	41.6052	52.4904	75.3235	95.9825	44.2805	30.7026
CLO1313_RS04445	Clo1313_0866	patatin	gene887	45.7384	27.5609	43.9318	30.9436	53.1936	50.3744	59.1703	52.3625	70.0433	77.9056	29.6623	18.9614
CLO1313_RS04450	Clo1313_0867	threonine synthase	gene888	717.811	763.515	709.144	774.965	647.196	609.044	483.52	502.954	397.856	452.379	968.069	689.141
CLO1313_RS04455	Clo1313_0868	two-component system response regulator	gene889	1243.72	536.422	827.494	751.307	821.31	973.228	1420.57	796.434	504.131	737.023	893.181	569.9
CLO1313_RS04460	Clo1313_0869	oxidoreductase	gene890	10.2427	7.59816	8.55058	8.592	6.93223	7.52411	7.9757	4.2831	3.83865	7.25485	12.3752	7.24712
CLO1313_RS04465	Clo1313_0870	phosphodiesterase	gene891	111.612	120.734	99.8933	122.168	59.8238	30.9387	14.0564	7.98288	13.2497	4.70595	231.126	62.779
CLO1313_RS04470	Clo1313_0871	hypothetical protein	gene892	60.6178	67.1836	80.478	85.3872	78.3209	97.5205	103.328	94.5465	68.716	178.7	183.597	179.334
CLO1313_RS04475	Clo1313_0872	homoserine dehydrogenase	gene893	53.3382	64.6855	70.2445	63.422	73.6181	79.4487	85.1804	76.528	69.4416	109.838	116.545	123.659
CLO1313_RS04480	Clo1313_0873	aspartate kinase	gene894	182.627	194.28	201.092	215.011	230.402	243.446	282.589	278.267	217.634	204.028	309.28	338.374
CLO1313_RS04485	Clo1313_0874	copper amine oxidase	gene895	3.10953	4.2063	3.45808	4.87729	2.37957	5.38269	4.67408	4.66155	4.77572	9.08682	11.3624	7.62104
CLO1313_RS04490	Clo1313_0875	hypothetical protein	gene896	16.4213	18.5493	16.4722	16.0444	13.9713	17.7936	15.6108	14.7841	16.0373	20.3258	19.7081	16.2418
CLO1313_RS04495	Clo1313_0876	hypothetical protein	gene897	138.91	107.405	99.2892	88.0327	88.3592	85.1623	57.4152	51.6158	145.039	141.084	67.673	44.092
CLO1313_RS04500	Clo1313_0877	hypothetical protein	gene898	50.7911	40.5879	38.7405	33.4071	46.6279	39.4095	47.0506	53.9921	82.0182	116.348	58.7695	40.5985
CLO1313_RS04505	Clo1313_0879	hypothetical protein	gene899	64.4833	25.1713	39.6157	25.0903	44.3292	36.1042	42.0401	42.1928	74.4684	86.4042	38.5837	26.0466
CLO1313_RS04510	Clo1313_0880	hypothetical protein	gene900	48.8445	41.7551	55.0913	45.8523	74.3283	78.0102	156.488	140.996	116.402	233.757	109.775	127.602
CLO1313_RS04515	Clo1313_0881	hypothetical protein	gene901	24.9224	14.1473	20.8104	12.0015	32.3328	37.586	43.8664	42.9475	58.341	75.2724	13.1621	10.148
CLO1313_RS04520	Clo1313_0882	hypothetical protein	gene902	19.8649	8.32944	15.3774	9.74655	17.5679	17.2269	13.1459	13.1106	50.3689	57.3267	5.56389	7.73258
CLO1313_RS04525	Clo1313_0883	histidine triad nucleotide-binding protein	gene903	437.412	450.048	486.26	488.175	585.918	600.723	576.454	708.818	737.859	832.037	682.643	611.755
CLO1313_RS04530	Clo1313_0884	hypothetical protein	gene904	1057.52	912.955	1017.65	874.142	1186.81	1076.59	1312.61	1391.04	1599.8	1307.4	740.378	865.436
CLO1313_RS04535	Clo1313_0885	transposase	gene905	0.4526	0.728854	0.476125	0.581206	1.0102	0.787967	0.933778	0.931275	1.17722	1.27407	1.20591	0.98289
CLO1313_RS04540	Clo1313_0886	phosphoesterase	gene906	42.2333	35.9744	34.6854	47.0087	62.5327	75.7526	51.7832	79.3723	52.3551	73.3486	66.2048	44.8524
CLO1313_RS04545	Clo1313_0887	dTDP-4-dehydrorhamnose 3,5-epimerase	gene907	159.05	196.757	151.408	164.734	132.105	139.177	121.574	136.538	227.19	234.628	194.42	107.018
CLO1313_RS04550	Clo1313_0888	hypothetical protein	gene908	85.0361	91.116	82.3797	72.2425	78.3276	72.7857	65.3324	63.9821	96.0646	137.553	104.928	43.8244
CLO1313_RS04555	Clo1313_0889	hypothetical protein	gene909	45.6562	43.0525	45.6535	48.1458	64.5755	66.6283	83.0504	102.357	79.8031	158.133	52.9708	41.2239
CLO1313_RS04560	Clo1313_0890	LPS biosynthesis protein	gene910	321.179	276.935	322.406	280.713	420.321	373.705	459.089	483.917	542.255	791.336	429.84	283.88
CLO1313_RS04565	Clo1313_0891	antitermination factor NusG	gene911	394.38	287.85	361.018	297.854	405.871	345.145	453.129	454.965	499.587	799.904	328.108	220.836
CLO1313_RS04570	Clo1313_0892	NAD-dependent epimerase	gene912	331.28	239.502	292.809	242.647	309.934	248.197	345.792	311.534	401.308	395.971	240.226	156.953
CLO1313_RS04575	Clo1313_0893	beta-1,4-galactosyltransferase enhancer	gene913	397.261	269.651	304.2	244.976	334.464	265.547	329.08	313.3	450.443	554.481	250.866	149.291
CLO1313_RS04580	Clo1313_0894	glycosyl transferase	gene914	177.8	118.838	132.597	114.675	142.45	117.997	166.617	157.795	221.336	253.597	114.048	84.7698
CLO1313_RS04585	Clo1313_0895	glycosyl transferase	gene915	143.604	101.607	116.657	105.324	130.696	107.907	126.892	122.646	173.032	197.727	94.4406	65.5111
CLO1313_RS04590	Clo1313_0896	glycosyl transferase family 1	gene916	153.032	104.117	120.624	89.3273	122.638	102.722	105.847	92.3194	129.794	180.835	87.3372	52.775
CLO1313_RS04595	Clo1313_0897	glycosyl transferase	gene917	228.361	154.031	166.198	139.689	162.749	136.322	176.821	163.109	267.268	297.606	120.359	94.1817
CLO1313_RS04600	Clo1313_0898	glycosyl transferase	gene918	157.965	104.336	116.599	94.1946	114.397	89.6747	114.416	105.698	148.458	176.306	83.7597	56.2808
CLO1313_RS04605	Clo1313_0899	polymerase	gene919	124.465	71.7193	80.2271	70.5075	84.6671	65.8938	73.8269	69.4964	115.073	120.028	56.2042	40.1142
CLO1313_RS04610	Clo1313_0900	polysaccharide biosynthesis protein	gene920	101.222	69.3899	74.823	62.1455	68.6571	57.4724	58.0774	53.0569	101.852	101.867	53.3205	38.2944
CLO1313_RS04615	Clo1313_0901	UDP-glucose 6-dehydrogenase	gene921	433.195	418.563	447.357	357.807	470.451	396.543	405.124	407.508	517.815	519.689	525.158	431.216
CLO1313_RS04620	Clo1313_0902	acetobutylicum phosphotransbutyrylase	gene922	172.712	118.64	164.025	118.98	153.761	124.974	127.901	113.677	218.114	222.273	159.726	137.396
CLO1313_RS04625	Clo1313_0903	single-stranded DNA-binding protein	gene923	471.049	428.871	536.656	443.234	580.814	471.264	539.077	506.555	457.853	449.339	573.597	486.589
CLO1313_RS04630	Clo1313_0904	UDP-phosphate galactose phosphotransferase	gene924	55.5615	57.7953	63.8954	70.7404	77.9082	82.2931	72.1204	74.7219	72.0802	88.9284	65.4351	41.1291
CLO1313_RS04635	Clo1313_0905	30S ribosomal protein S21	gene925	7047.53	6496	6205.15	6749.19	5127.63	5651.92	5590.3	5234.83	3419.6	8152.71	9433.34	7161.49
CLO1313_RS04640	Clo1313_0906	aspartyl-tRNA amidotransferase subunit B	gene926	1976.4	2235.38	1850.31	2408.01	1705.15	1893.02	1938.65	1662.32	911.295	2105.78	2881.66	2244.94
CLO1313_RS04645	Clo1313_0907	single-stranded-DNA-specific exonuclease RecJ	gene927	34.0696	32.7789	36.0538	35.1566	34.368	40.1281	41.2419	39.3728	40.0628	65.8133	50.1184	48.4442
CLO1313_RS04650	Clo1313_0908	adenine phosphoribosyltransferase	gene928	112.826	134.08	143.779	130.021	111.439	109.407	113.511	107.037	162.511	180.985	139.505	138.108
CLO1313_RS04655	Clo1313_0909	(p)ppGpp synthetase	gene929	64.7836	66.7194	69.2995	63.3498	62.9931	58.2713	70.7199	62.1565	73.8669	91.9284	74.3914	76.4153
CLO1313_RS04660	Clo1313_0910	D-aminoacyl-tRNA deacylase	gene930	22.8684	25.1863	26.244	28.9557	28.5549	32.5746	37.4476	32.0824	52.1324	68.1262	25.9306	27.783
CLO1313_RS04665	Clo1313_0911	MBL fold metallo-hydrolase	gene931	37.4067	40.6181	37.4772	33.2819	34.7218	34.6089	42.6302	32.7422	54.3617	54.2659	40.2736	40.7462
CLO1313_RS04670	Clo1313_0912	coproporphyrinogen dehydrogenase HemZ	gene932	20.3849	20.9331	22.8907	22.2811	22.7494	22.8289	27.2881	18.7773	22.4827	36.2985	19.6504	18.0679
CLO1313_RS04675	Clo1313_0913	hypothetical protein	gene933	52.8242	53.6906	51.0062	54.1321	38.8738	43.2506	30.6024	25.8602	31.5834	45.0173	35.9149	28.4711
CLO1313_RS04680	Clo1313_0914	pilus biosynthesis protein	gene934	14.4624	19.9787	18.2691	21.3129	17.3715	23.3586	17.016	12.6083	19.035	20.0016	15.4533	8.45095
CLO1313_RS04685	Clo1313_0915	pilus assembly protein TadB	gene935	14.5354	14.8199	16.3228	19.324	11.2455	16.3013	10.8547	11.8348	18.4781	20.4168	7.63702	6.58427
CLO1313_RS04690	Clo1313_0916	type II secretion system protein	gene936	11.0013	12.3081	11.3121	13.2244	11.8158	12.5287	12.9699	9.36092	10.7573	10.0901	7.36736	5.56858
CLO1313_RS04695	Clo1313_0917	hypothetical protein	gene937	384.5	394.69	334.999	427.572	228.905	275.631	301.245	290.065	468.998	331.432	258.829	293.685
CLO1313_RS04700	Clo1313_0918	hypothetical protein	gene938	110.098	128.467	111.399	119.661	89.6916	94.0186	81.532	74.1418	68.3473	83.1088	108.629	113.87
CLO1313_RS04705	Clo1313_0919	peptidase A24	gene939	61.9114	72.8438	58.6405	76.3497	65.5233	72.0697	66.2227	65.2225	125.775	74.0642	45.3916	47.38
CLO1313_RS04710	Clo1313_0920	FHA domain-containing protein	gene940	22.1922	27.1814	21.602	27.9364	19.7308	23.5183	10.354	8.14732	9.66025	14.3433	12.0396	7.39903
CLO1313_RS04715	Clo1313_0921	hypothetical protein	gene941	21.6972	14.5705	18.2734	15.5654	22.7227	19.3414	30.0617	22.2567	30.8376	46.0323	20.1258	14.5778
CLO1313_RS04720	Clo1313_0922	histidine--tRNA ligase	gene942	31.7924	40.2558	42.0175	39.2418	38.6823	43.8804	43.452	45.2248	69.9054	87.9345	34.3376	34.1472
CLO1313_RS04725	Clo1313_0923	aspartate--tRNA ligase	gene943	84.239	93.138	102.632	93.1482	100.703	99.4306	124.847	117.597	124.122	134.561	77.4866	82.3789
CLO1313_RS04730	Clo1313_0924	signal peptidase I	gene944	130.219	97.0809	133.527	121.191	138.899	142.755	172.368	155.406	90.2017	279.236	221.48	185.898
CLO1313_RS04735	Clo1313_0925	2-hydroxyglutaryl-CoA dehydratase	gene945	776.776	487.456	698.07	520.702	601.546	488.584	765.995	500.047	626.724	766.11	923.669	534.446
CLO1313_RS04740	Clo1313_0926	hypothetical protein	gene946	36.3244	57.2817	24.5136	56.7672	25.6229	31.8586	22.6241	25.3839	38.0297	38.2647	38.7393	56.5583
CLO1313_RS04745	Clo1313_0927	stage II sporulation protein P	gene947	1.52035	0.979334	1.48091	0.97618	1.13114	0.588201	0.871307	1.1007	1.85517	1.4266	0.83589	0.489138
CLO1313_RS04750	Clo1313_0928	hypothetical protein	gene948	8.16606	3.20541	6.17443	2.45776	7.40452	8.2636	7.89738	5.51335	7.96499	7.18361	2.91398	2.21673
CLO1313_RS04755	Clo1313_0929	elongation factor 4	gene949	85.109	98.0442	91.4129	91.1112	109.563	111.928	98.5299	107.949	107.947	175.97	111.879	107.679
CLO1313_RS04760	Clo1313_0930	coproporphyrinogen III oxidase	gene950	20.0843	15.8167	21.7905	17.1604	23.8894	28.9376	29.876	34.8483	46.2348	58.7233	16.9669	15.3818
CLO1313_RS04765	Clo1313_0931	HrcA family transcriptional regulator	gene951	181.34	261.999	203.741	263.78	202.83	256.126	186.573	244.755	207.679	292.357	458.807	645.985
CLO1313_RS04770	Clo1313_0932	nucleotide exchange factor GrpE	gene952	132.725	185.216	164.192	185.536	147.295	195.823	116.967	165.902	125.609	210.61	285.981	353.293
CLO1313_RS04775	Clo1313_0933	molecular chaperone DnaK	gene953	353.121	397.177	407.152	399.92	376.541	418.158	371.218	413.907	346.283	367.974	506.585	607.369
CLO1313_RS04780	Clo1313_0934	molecular chaperone DnaJ	gene954	33.2234	45.876	51.5126	51.0414	47.1764	56.7837	51.7921	58.8592	61.2102	96.0834	64.9043	71.3421
CLO1313_RS04785	Clo1313_0935	ribosomal protein L11 methyltransferase	gene955	36.3637	40.3762	48.862	45.0286	35.1252	37.8254	33.8866	35.4463	57.0937	69.7481	58.6212	39.8165
CLO1313_RS04790	Clo1313_0936	16S rRNA methyltransferase	gene956	41.495	40	42.5326	35.6791	42.8539	44.5576	58.171	47.9644	59.7928	73.1531	51.5799	39.49
CLO1313_RS04795	Clo1313_0937	two-component system response regulator	gene957	49.9101	51.028	42.1256	46.2059	54.404	47.2857	69.6456	59.9058	45.9557	82.2292	66.7115	45.5815
CLO1313_RS04800	Clo1313_0938	hypothetical protein	gene958	21.5185	25.9043	18.1838	17.3272	27.1639	21.004	17.4672	26.8563	25.0793	37.7351	32.2252	23.3653
CLO1313_RS04805	Clo1313_0939	hypothetical protein	gene959	222.233	239.79	218.985	230.951	237.574	269.006	216.918	247.792	241.039	406.605	483.204	446.147
CLO1313_RS04810	Clo1313_0940	hypothetical protein	gene960	1215.98	1223.73	1400.52	1349.56	1238.26	1244.6	1607.91	1297.74	573.701	854.85	2506.61	2309
CLO1313_RS04815	Clo1313_0941	guanylate kinase	gene961	336.77	393.223	368.747	369.307	340.27	343.065	306.403	279.33	268.532	367.31	537.087	468.711
CLO1313_RS04820	Clo1313_0942	DNA-directed RNA polymerase subunit omega	gene962	984.89	1446.08	1007.56	1087.51	1183.71	1091.27	946.412	848.378	1095.33	1065.08	1634.36	1625.08
CLO1313_RS04825	Clo1313_0943	peptidase ClpP	gene963	108.516	113.622	126.869	118.873	113.186	105.316	140.905	120.982	129.58	137.308	194.761	220.254
CLO1313_RS04830	Clo1313_0944	glycine--tRNA ligase	gene964	497.734	495.94	526.167	474.633	616.004	520.901	585.973	550.129	692.74	733.111	764.89	814.252
CLO1313_RS04835	Clo1313_0945	signal transduction histidine kinase	gene965	185.203	176.964	165.56	156.777	145.789	149.836	167.475	126.562	215.75	252.614	237.824	155.869
CLO1313_RS04840	Clo1313_0947	accessory gene regulator B	gene966	38.0207	29.7832	31.2909	33.8458	26.101	23.5539	20.7859	16.0412	19.0297	23.7466	31.6371	14.8466
CLO1313_RS04845	Clo1313_0948	radical SAM protein	gene967	27.7401	24.2134	26.8558	26.0069	18.6195	18.4081	12.649	9.65092	14.1167	9.80824	30.9875	10.6224
CLO1313_RS04850	Clo1313_0949	pyruvate, phosphate dikinase	gene968	420.438	396.457	460.789	387.262	517.779	451.514	401.968	383.526	558.403	414.704	432.996	288.899
CLO1313_RS04855	Clo1313_0950	cellulosome anchoring protein cohesin region	gene969	123.545	160.006	138.591	149.328	88.2315	96.4233	73.374	65.0552	95.5302	81.4514	112.903	110.203
CLO1313_RS04860	Clo1313_R0031	tRNA-Gln	gene970	2.91743	4.69816	3.06908	2.80982	3.25584	8.12671	13.0414	8.00393	17.706	55.6633	19.9884	26.3986
CLO1313_RS04865	Clo1313_0951	hypothetical protein	gene971	664.856	729.229	659.49	877.049	833.872	888.04	1000.15	1297.85	743.743	791.162	1051.71	957.698
CLO1313_RS04870	Clo1313_0952	cupin	gene972	357.956	302.507	282.802	287.592	325.166	342.379	398.269	363.587	457.724	533.998	529.411	570.78
CLO1313_RS04875	Clo1313_0953	phosphate starvation protein PhoH	gene973	17.598	20.1918	20.1657	18.0082	15.4893	13.6229	13.3451	9.91462	15.8025	19.9039	34.6879	15.8668
CLO1313_RS04880	Clo1313_0954	glycosyl transferase family 1	gene974	119.294	120.931	128.209	132.122	118.011	109.235	128.263	120.015	94.2751	130.979	204.13	148.255
CLO1313_RS04885	Clo1313_0955	ribonuclease J	gene975	163.341	158.783	161.03	161.554	183.347	167.109	183.853	179.099	159.011	172.944	261.795	240.603
CLO1313_RS04890	Clo1313_0956	hypothetical protein	gene976	17.4142	17.8289	14.3158	21.8811	20.0777	22.5878	26.946	24.2635	15.9981	30.1378	32.264	33.0591
CLO1313_RS04895	Clo1313_0957	hypothetical protein	gene977	0.716054	0.899428	0.602618	1.03446	0.879022	1.12197	0.443196	0.515676	0.62082	0.80628	0.572359	0.311004
CLO1313_RS04900	Clo1313_0958	hypothetical protein	gene978	43.8634	34.656	41.0964	34.1043	39.7729	26.0119	35.1145	37.6058	49.3197	42.2305	60.2612	27.0388
CLO1313_RS04905	Clo1313_0959	50S ribosomal protein L25	gene979	49.786	51.6029	50.9454	45.77	52.0251	40.6591	45.9886	51.6858	49.4431	39.7086	83.4664	41.5271
CLO1313_RS04910	Clo1313_0960	nicotinate-nucleotide--dimethylbenzimidazole phosphoribosyltransferase	gene980	11.108	12.774	10.6817	12.2078	14.9822	14.7354	21.0896	19.4205	16.6616	36.3847	20.2323	16.7231
CLO1313_RS04915	Clo1313_0961	hypothetical protein	gene981	220.918	271.754	215.431	234.459	239.178	214.793	195.584	247.542	476.798	248.48	483.597	294.474
CLO1313_RS04920	Clo1313_0962	5-formyltetrahydrofolate cyclo-ligase	gene982	194.276	180.471	180.06	185.305	153.65	131.682	117.926	118.895	166.596	143.258	275.199	131.59
CLO1313_RS04925	Clo1313_0964	recombinase	gene983	9.82693	3.89539	7.15688	5.48452	8.54847	7.31717	15.2318	7.93247	7.2966	13.335	7.25068	4.92478
CLO1313_RS04930	Clo1313_0965	phosphohydrolase	gene984	54.8292	52.3565	43.8602	52.1879	38.0041	32.7386	35.7184	16.0118	24.6351	26.595	88.6961	28.9148
CLO1313_RS04935	Clo1313_0966	cofactor-independent phosphoglycerate mutase	gene985	376.841	368.311	392.107	370.163	500.463	448.421	561.278	634.484	626.04	655.376	661.405	737.836
CLO1313_RS04940	Clo1313_0967	amidohydrolase	gene986	110.643	100.409	104.257	118.472	120.605	120.605	118.845	129.286	154.506	248.452	164.159	127.529
CLO1313_RS04945	Clo1313_0968	hypothetical protein	gene987	345.929	353.356	362.582	387.683	343.316	387.949	398.961	396.16	389.132	543.959	466.616	395.04
CLO1313_RS04950	Clo1313_0969	hypothetical protein	gene988	547.531	470.909	498.684	422.087	365.435	408.077	423.024	385.459	578.368	1021.11	496.09	468.425
CLO1313_RS04955	Clo1313_0970	DNA-binding response regulator	gene989	180.066	193.518	190.086	202.176	176.169	185.906	205.525	203.681	211.335	236.685	233.366	225.434
CLO1313_RS04960	Clo1313_0971	two-component sensor histidine kinase	gene990	62.7483	57.2784	70.4071	58.5579	60.4318	65.3972	62.9653	61.868	61.157	74.0334	73.3874	58.0246
CLO1313_RS04965	Clo1313_0972	peptidase S1	gene991	171.724	180.376	174.317	180.022	157.997	192.499	163.997	228.98	168.623	176.494	166.766	119.457
CLO1313_RS04970	Clo1313_0973	phosphohydrolase	gene992	49.5713	65.1558	52.0938	59.1951	36.8234	34.8975	23.9486	34.3173	56.7245	32.4105	52.3729	18.9481
CLO1313_RS04975	Clo1313_0974	starch synthase	gene993	351.33	167.552	249.869	164.791	241.972	190.62	370.519	183.097	213.079	331.139	128.667	70.949
CLO1313_RS04980	Clo1313_0975	endonuclease III	gene994	148.859	132.134	140.913	158.266	119.966	137.698	177.263	139.77	134.017	164.608	114.174	87.0248
CLO1313_RS04985	Clo1313_0976	diguanylate cyclase	gene995	25.9154	26.9439	26.2711	29.415	24.619	24.8336	27.7499	26.1771	39.5895	31.1102	18.8805	13.5814
CLO1313_RS04990	Clo1313_0977	hypothetical protein	gene996	4.34262	2.19787	3.04556	3.98326	2.42317	2.05211	2.6665	1.91473	3.67542	4.26888	2.71553	0.673619
CLO1313_RS04995	Clo1313_0978	transglycosylase	gene997	23.4426	14.7494	11.4703	9.97627	12.7767	8.25754	14.0597	7.5719	17.4888	21.9971	16.4971	7.3996
CLO1313_RS05000	Clo1313_0979	50S ribosomal protein L28	gene998	28443.8	24596.5	25675.2	28095.4	29736.2	27811.7	28574.7	26726.3	28194.8	25459.1	54084.2	58473.8
CLO1313_RS05005	Clo1313_0980	ATP-dependent DNA helicase RecG	gene999	14.1511	16.908	18.8806	16.6208	19.6828	18.5316	21.6475	23.2229	26.0642	32.4189	25.2632	24.2102
CLO1313_RS05010	Clo1313_0981	methyltransferase	gene1000	129.309	150.171	155.219	176.16	258.918	298.47	322.073	400.773	235.163	378.309	435.838	376.862
CLO1313_RS05015	Clo1313_0982	phosphopantetheine adenylyltransferase	gene1001	208.694	222.939	208.186	198.252	204.123	194.978	153.574	205.451	284.796	259.553	213.825	165.396
[truncated: 2,087 more rows]

## Sheet: Allgenes
						pH6.48vs6.98			pH6.23vs6.98			pH6.12vs6.98
[truncated: 3,089 more rows]

[truncated: 4 more sheets: DEgenes, DEMotilityFlagellarChemotaxis, KmeansClusters, EnrichmentAnalysis]
