# Supplementary material for: Clostridium thermocellum LL1210 pH homeostasis mechanisms informed by transcriptomics and metabolomics
Source: Biotechnol Biofuels. 2018 Apr 5;11:98. doi: 10.1186/s13068-018-1095-y (PMC5887222; doi:10.1186/s13068-018-1095-y)
Supplement: Supplementary file 6 — Additional file 6: Table S3. Fold changes of intercellular metabolite there were significantly higher or lower in concentration at growth-limiting pHs. [file 13068_2018_1095_MOESM6_ESM.xlsx]

## Sheet: AllMeasMetabolites
ug/g FW (sorbitol equivalent)
pH	6.50 vs 6.98		6.12 vs 6.98		6.24 vs 6.98		5.80 vs 6.98		6.98		6.49		6.12		6.24		5.8
Metabolite [Retention time (min); Key m/z]	Fold change	p-value	Fold change	p-value	Fold change	p-value	Fold change	p-value	Avg	sem	Avg	sem	Avg	sem	Avg	sem	Avg	sem
glutamic acid	57.4892	0.429423	318.95	0.422013	266.837	0.00259964	471.094	0.333655	0.0954468	0.0548324	5.48716	5.48716	30.4427	30.297	25.4687	1.29507	44.9644	35.5028
10.34 256 156 358 373	30.4278	0.432125	28.027	0.411339	83.3443	0.0249408	57.6906	0.0136342	0.0414202	0.0179399	1.26032	1.24916	1.16088	1.08689	3.45214	0.548673	2.38956	0.276441
12.54 307 264 402 98	7.29347	0.462377	6.0629	0.448178	29.8833	0.226474	53.4622	0.130387	0.374116	0.146891	2.72861	2.60698	2.26823	2.01879	11.1798	6.25851	20.0011	7.87824
3-phosphoglyceric acid	1.97828	0.051615	10.7538	0.0270541	45.2317	0.384223	46.4875	0.374254	0.487277	0.0993509	0.963971	0.0532267	5.24009	0.791826	22.0404	19.5006	22.6523	19.537
12.59 307 249 264 402	5.84544	0.466124	5.03518	0.452555	24.9139	0.242913	41.8728	0.128934	0.369311	0.0686359	2.15878	2.00291	1.85954	1.60934	9.20098	5.38851	15.4641	6.0181
3-phosphoglyceric acid	1.62406	0.0425709	9.45559	0.0451738	40.6203	0.383689	40.6154	0.373674	0.583185	0.00777355	0.947126	0.0772003	5.51436	1.08517	23.6891	20.8767	23.6863	20.3332
13.30 299 357 415 328 211 175 P-metabolite	1.35134	0.0807552	7.52051	0.119581	7.35772	0.0168707	29.6086	0.0883277	0.221811	0.00206601	0.299743	0.0235098	1.66813	0.550827	1.63203	0.185513	6.56751	2.02246
guanine	4.20633	0.517207	8.09413	0.476097	22.8576	0.123385	29.2048	0.0600786	0.0268712	0.0268712	0.113029	0.107191	0.217499	0.217499	0.614209	0.226384	0.784767	0.192787
stearic acid	1.83875	0.172523	2.25611	0.0230724	7.95862	0.174241	27.081	0.0856094	9.75563	0.682377	17.9381	3.86637	22.0098	1.76713	77.6414	32.7804	264.193	79.6514
lysine	1.74321	0.495868	9.2964	0.393199	6.67439	0.00654654	20.0699	0.084308	0.409244	0.0495164	0.713398	0.365093	3.80449	3.14445	2.73145	0.182212	8.21346	2.42143
9.76 174 276 186 248 N-metabolite	2.53119	0.41381	10.4266	0.414334	9.21326	0.037818	17.7188	0.250949	2.34589	2.03206	5.93789	2.86249	24.4596	21.5454	21.6133	3.2785	41.5663	24.4447
adenine	2.68494	0.509198	4.8332	0.462612	11.021	0.122315	16.6049	0.01052	0.91353	0.408587	2.45277	1.88844	4.41527	3.86427	10.068	3.51082	15.1691	1.41603
monostearin	1.55133	0.437073	1.65078	0.0403087	8.00046	0.0750021	15.4899	0.0065977	0.496996	0.0503097	0.771005	0.279992	0.82043	0.0442154	3.97619	1.00934	7.69844	0.585702
15.23 218 203 244	1.98466	0.413645	2.58056	0.0172736	7.08754	0.0168749	14.4429	0.0619293	0.556937	0.0576453	1.10533	0.5326	1.43721	0.102064	3.94731	0.442348	8.04379	1.95431
valine	4.74506	0.126537	3.99566	0.118459	16.6568	0.0816999	12.3852	0.00266291	18.6874	4.43533	88.6728	27.2266	74.6685	20.7303	311.272	89.0806	231.448	10.0674
palmitic acid	2.02583	0.139464	2.5382	0.0274052	4.16718	0.304837	11.7881	0.000623306	13.2648	3.44426	26.8721	4.53617	33.6686	0.181957	55.2766	30.5255	156.367	0.955609
alanine	1.87189	0.194492	6.15884	0.201537	8.85596	0.144773	11.3398	0.010337	7.10645	1.65	13.3025	2.76878	43.7675	19.4765	62.9345	23.8651	80.5858	7.3462
glyceric acid	1.21044	0.829011	0.951537	0.941551	4.0669	0.246142	9.81174	0.31677	0.562236	0.264141	0.680552	0.403273	0.534988	0.196266	2.28656	1.02933	5.51652	3.73473
carbamic acid	4.60794	0.515894	3.88635	0.385399	8.12902	0.1026	9.62564	0.106067	2.59774	0.452454	11.9702	11.9702	10.0957	6.78989	21.117	6.42245	25.0049	7.93111
glucose 6-phosphate	1.62133	0.243558	8.40404	0.00355466	7.82524	0.253113	9.30394	0.127861	4.33742	0.267573	7.03238	1.62584	36.4518	1.90108	33.9413	18.6348	40.3551	14.2849
aconitic acid	2.5081	0.529421	2.19469	0.397288	5.38209	0.297541	9.2958	0.150781	1.21467	0.283879	3.04652	2.41212	2.66583	1.32854	6.53748	3.80285	11.2914	4.42137
8.92 259 274 184	2.23625	0.0318893	2.33467	0.00942734	5.08138	0.302629	8.2661	0.141176	0.135932	0.0153656	0.303977	0.0266348	0.317356	0.00886797	0.690722	0.402881	1.12363	0.416302
lactic acid	1.55441	0.531366	1.14888	0.807358	2.72677	0.216043	8.06862	0.2652	6.49557	2.7304	10.0968	3.94792	7.46266	2.1629	17.7119	5.65613	52.4103	29.8448
10.81 218 202 320 100	2.90088	0.0607337	1.81049	0.353639	7.50151	0.0762555	7.64234	0.0241157	7.85964	1.25197	22.7999	3.65133	14.2298	5.16795	58.9592	14.9292	60.0661	8.1619
12.21 131 316 226 116	1.45268	0.740769	1.50632	0.693601	5.16737	0.271424	7.29104	0.0845966	2.99411	1.19443	4.3495	3.36502	4.51011	3.10877	15.4717	8.2084	21.8302	5.73384
isostearic acid	1.08094	0.516394	1.15292	0.242409	3.31786	0.236586	7.18318	0.0151397	6.5276	0.151929	7.05594	0.658881	7.52582	0.588863	21.6577	9.05058	46.8889	5.02112
11.6 174 200 307 376 362	0.585435	0.272165	2.69859	0.186223	1.59546	0.449893	7.0748	0.171142	2.36962	0.481047	1.38726	0.443764	6.39464	1.97488	3.78064	1.43621	16.7646	6.85355
mannose 6-phosphate	1.47225	0.0196852	3.32846	0.00794015	14.1358	0.364003	6.5844	0.13097	2.63838	0.141203	3.88435	0.107465	8.78172	0.532293	37.2956	29.7346	17.3721	5.92973
13.39 131 116 312 144	1.28075	0.819475	1.26832	0.799242	4.77262	0.265002	6.54392	0.0639447	7.2824	3.04377	9.32691	7.26481	9.2364	6.01608	34.7561	17.6618	47.6554	10.2902
glycolic acid	1.21684	0.698731	1.40157	0.349892	4.0579	0.308347	6.52746	0.195657	2.36687	0.228281	2.88009	1.12571	3.31734	0.751625	9.6045	5.33916	15.4496	6.82981
11.88 299 357 443 328 203	1.56066	0.217354	3.19043	0.115274	7.73789	0.0536131	6.38327	0.151838	1.72168	0.168581	2.68695	0.516017	5.49288	1.39475	13.3221	2.79482	10.9899	4.08972
11.93 288 198 172 390M+	2.40048	0.140434	14.1237	0.194483	33.0253	4.10076e-05	6.17371	0.291198	0.422098	0.0752089	1.01324	0.236853	5.96157	2.88053	13.9399	0.0428657	2.60591	1.53495
isopalmitic acid	1.42981	0.144367	1.55373	0.0733205	2.53433	0.378991	6.1436	0.033309	17.0385	2.68781	24.3618	1.60871	26.4732	0.311876	43.1813	23.1763	104.678	16.186
5-oxo-proline	0.738991	0.450503	4.01486	0.236166	3.65549	0.0887467	5.76995	0.151777	98.8656	1.73281	73.0608	27.6895	396.931	178.08	361.402	83.8839	570.45	208.209
8.69 158 202 100 173	3.71552	0.396638	3.70882	0.445944	5.34032	0.0710305	5.71329	0.0535991	0.620748	0.166454	2.3064	1.56657	2.30224	1.77871	3.31499	0.740637	3.54651	0.686163
11.69 285 287 halide	1.32164	0.237698	1.36315	0.103715	3.369	0.350738	5.53369	0.164466	2.00595	0.182606	2.65115	0.341609	2.7344	0.177798	6.75805	3.93205	11.1003	4.2248
6.63 186 159	1.26245	0.262869	1.33472	0.0527637	3.20513	0.331187	5.38941	0.171252	9.78967	0.182349	12.359	1.6555	13.0665	0.762578	31.3772	16.9668	52.7606	20.517
octanoic acid	1.0346	0.900471	1.47874	0.346109	6.14909	0.297797	4.87522	0.18668	0.723959	0.170845	0.74901	0.0466177	1.07054	0.226318	4.45169	2.66713	3.52946	1.4088
fructose 6-phosphate	1.11727	0.494762	5.02486	0.0535766	3.71843	0.16659	4.72339	0.135858	1.96937	0.261788	2.20031	0.0962642	9.89581	1.89442	7.32296	2.49662	9.30209	3.00821
azelaic acid	1.14674	0.572658	1.55262	0.0238804	3.32864	0.368021	4.63803	0.174915	1.32051	0.102136	1.51428	0.271279	2.05024	0.0524903	4.3955	2.66441	6.12456	2.32397
6.96 245 260 102	1.80262	0.638309	2.20945	0.531941	4.5355	0.0573249	4.37352	0.0126761	1.20346	0.453944	2.16938	1.70101	2.65898	1.88938	5.45829	0.963485	5.26335	0.0831381
benzoic acid	0.795093	0.703275	1.02525	0.948544	3.72799	0.343419	4.22573	0.165432	2.49742	0.765087	1.98568	0.877992	2.56049	0.404793	9.31036	5.481	10.5534	3.68163
monoisostearin	0.781603	0.678104	1.25293	0.713316	2.06468	0.294894	4.11191	0.0977999	1.9591	0.0779749	1.53124	0.886433	2.45462	1.1683	4.04492	1.4812	8.05564	2.05945
monopalmitin	0.879021	0.774192	1.59871	0.107225	1.2027	0.709506	3.86923	0.0247591	1.57061	0.160877	1.3806	0.556867	2.51094	0.29444	1.88898	0.723876	6.07704	0.704439
nonanoic acid	0.843426	0.565778	1.23601	0.515201	2.40903	0.379847	3.29673	0.172848	6.88897	1.46869	5.81034	0.588645	8.51482	1.4645	16.5958	8.55737	22.7111	7.45798
monoisopalmitin	0.643884	0.32339	1.13622	0.728	1.47306	0.516075	3.0783	0.073469	2.58757	0.0675261	1.6661	0.705881	2.94005	0.879184	3.81166	1.56379	7.96532	1.54259
phosphate	1.28061	0.450794	1.72748	0.124705	2.21119	0.158407	3.02294	0.0131202	313.454	50.6988	401.412	79.913	541.486	73.2509	693.106	164.658	947.551	53.0159
isoheptadecanoic acid	1.10737	0.689336	1.20087	0.471531	1.65427	0.536702	2.93548	0.019682	0.99916	0.227956	1.10643	0.0436045	1.19987	0.00371139	1.65288	0.854303	2.93301	0.154513
citramalic acid	0.864085	0.644761	1.92141	0.0414282	2.02611	0.0919635	2.89535	0.00820379	0.90839	0.0820141	0.784926	0.214587	1.74539	0.155581	1.84049	0.292781	2.6301	0.133771
glycerol	0.664241	0.00692816	1.43348	0.0374627	1.76577	0.283562	2.85729	0.241386	13.9982	0.390976	9.29819	0.0422892	20.0662	1.14372	24.7176	7.37064	39.997	15.7843
glucose	1.04037	0.791052	1.38403	0.0208193	1.2919	0.696777	2.79225	0.215202	24.8463	1.39729	25.8494	3.01102	34.3881	0.0627676	32.0989	16.0559	69.3772	24.8267
10.89 218 191 100 362	2.49541	0.0121028	0.869738	0.500714	3.227	0.130362	2.75475	0.0278222	5.05967	0.79618	12.6259	0.267854	4.40059	0.142006	16.3275	4.45255	13.9381	1.28619
thymine	1.04934	0.920859	1.8183	0.196439	2.41842	0.290948	2.73494	0.0357017	3.96116	1.29902	4.15662	1.159	7.20259	1.09316	9.57975	3.73146	10.8335	0.305806
16.03 315 369 299	0.763174	0.512553	10.231	0.251963	2.80486	0.210628	2.63033	0.312184	0.749013	0.00914331	0.571627	0.224495	7.66312	4.33752	2.10087	0.74338	1.97015	0.91122
glycine	1.53045	0.390711	1.51861	0.256134	2.66847	0.0457036	2.56384	0.226202	10.8613	0.164163	16.6227	5.29935	16.4941	3.57476	28.9831	4.00967	27.8467	9.83043
heptadecanoic acid	1.31755	0.492474	1.21765	0.588523	1.40173	0.681043	2.51377	0.194827	1.9231	0.649996	2.53379	0.339055	2.34166	0.0853261	2.69566	1.48745	4.83423	1.36975
2-hydroxymethyl-3-hydroxypropanoic acid ethyl ester	0.698154	0.1201	1.06278	0.743001	1.59344	0.483798	2.49532	0.187707	3.24722	0.365047	2.26706	0.0825866	3.45109	0.400726	5.17427	2.23117	8.10287	2.43815
7.50 216 231 188 172	1.73372	0.523566	1.39636	0.594193	2.01353	0.0307632	2.45641	0.134725	1.68182	0.258953	2.9158	1.58925	2.34843	1.02955	3.38639	0.163183	4.13124	0.969446
N-acetylglutamic acid	0.938165	0.836301	3.31667	0.276654	2.06013	0.0806554	2.32341	0.143159	1.83129	0.217623	1.71806	0.430682	6.0738	2.85535	3.77271	0.545723	4.25484	1.00795
adenosine	0.321555	0.0813448	1.24273	0.125183	2.49778	0.115275	2.0688	0.381703	1.96357	0.00410639	0.631393	0.405073	2.44018	0.186589	4.90456	1.09562	4.06222	1.88634
meso-2,3-butanediol	0.239982	0.0901867	1.39118	0.167858	2.21733	0.393679	1.72263	0.426771	0.646046	0.0323334	0.155039	0.155039	0.898764	0.114617	1.4325	0.728642	1.11289	0.470766
15.45 345 289 glycoside	0.672616	0.52433	1.70919	0.113927	1.80465	0.243453	1.71774	0.467105	0.367393	0.0808368	0.247115	0.134912	0.627943	0.0524884	0.663015	0.161594	0.631087	0.28483
urea	1.07157	0.884738	1.14036	0.636359	1.51817	0.154355	1.65088	0.0931149	954.138	161.599	1022.43	383.501	1088.06	180.936	1448.55	150.25	1575.17	124.572
16.73 169 299 315 394 P-metabolite	1.50723	0.714539	3.33162	0.0700565	0.943411	0.935702	1.60164	0.493892	8.64754	5.29142	13.0338	8.96839	28.8103	1.9444	8.15818	0.918347	13.8502	3.36211
9.79 174 276 N-metabolite	2.43346	0.484587	0.772993	0.531845	3.38103	0.0614315	1.58703	0.456864	5.38378	1.63086	13.1012	8.9253	4.16163	0.031841	18.2027	2.90651	8.54421	3.0456
threonine	1.40048	0.154755	2.33006	0.0377241	4.4564	0.0510619	1.52438	0.099884	6.3259	1.12875	8.85928	0.0924685	14.7397	1.24724	28.1907	5.01426	9.64309	0.121376
2,5-pyrrolidindione	0.994189	0.996249	1.38132	0.791952	0.828501	0.876199	1.3731	0.736221	126.981	108.929	126.243	86.5292	175.401	118.512	105.204	58.0381	174.358	56.0485
uracil	0.553467	0.261667	0.821389	0.580828	1.28388	0.660545	1.3164	0.360104	14.1799	3.80638	7.84813	1.49595	11.6473	0.746894	18.2054	6.90801	18.6665	0.163957
15.67 345 glycoside	1.20217	0.719311	1.07429	0.76999	3.01434	0.425169	1.31152	0.184652	1.17775	0.0874286	1.41586	0.569047	1.26524	0.246734	3.55013	2.38636	1.54464	0.16215
18.76 385 295	0.752027	0.695327	2.3203	0.222462	0.499614	0.318193	1.29939	0.684972	1.34886	0.480249	1.01438	0.56218	3.12976	0.898111	0.673912	0.177701	1.7527	0.713755
citric acid	1.03019	0.90362	1.03223	0.846852	1.30229	0.312226	1.29165	0.376563	758.494	110.709	781.39	125.3	782.937	13.4895	987.776	130.482	979.707	161.949
15.90 243 299 315 211	0.951113	0.918731	1.8556	0.199491	1.93522	0.0794795	1.26225	0.0839299	3.17698	0.17351	3.02167	1.33565	5.89521	1.42851	6.14816	0.874652	4.01013	0.190798
15.2 347 glycoside	3.24601	0.213347	0.351538	0.00553003	4.71461	0.391132	1.17556	0.174373	0.785803	0.0371022	2.55073	0.978766	0.27624	0.00844525	3.70475	2.68886	0.923758	0.0553838
glycerol 1/3-phosphate	0.671367	0.495568	3.08872	0.137119	1.97841	0.195225	1.15644	0.620918	103.236	24.1776	69.3092	33.1919	318.867	85.9723	204.243	46.8032	119.386	13.876
15.90 292 uronic acid conj.	0.267675	0.0281677	1.06106	0.808401	0.0691225	0.0216005	1.15388	0.906624	1.61367	0.19474	0.43194	0.0560263	1.71221	0.299086	0.111541	0.111541	1.86198	1.86198
9.72 174 276 N-metabolite	2.63146	0.262937	0.493444	0.554043	2.25271	0.246083	1.09935	0.907225	41.9979	27.721	110.516	34.7137	20.7236	11.9632	94.609	16.8067	46.1703	15.3023
11.33 299 211 328 415 175	0.679076	0.231048	3.09304	0.0041619	3.09962	0.0258265	0.884826	0.78151	3.09337	0.412975	2.10064	0.412387	9.56793	0.0708032	9.58829	0.981133	2.7371	1.04664
glycerol 2-phosphate	0.720643	0.681792	2.02609	0.186201	0.764039	0.544537	0.720963	0.485346	13.7552	4.27333	9.91255	6.87515	27.8691	5.70366	10.5095	1.3646	9.91696	1.47728
2-ethylbutylamine	0.591306	0.0719868	0.399659	0.0384291	0.569782	0.0583581	0.715423	0.278306	94.9066	10.3202	56.1189	3.83718	37.9303	5.08173	54.076	0.123234	67.8983	15.1336
20.2 385 glycoside	0.580859	0.521752	1.70536	0.268028	0.495233	0.296459	0.671757	0.606495	5.09027	1.8324	2.95673	2.07781	8.68072	1.49232	2.52087	0.101553	3.41943	2.06421
xylobiose	0.876759	0.747554	1.18678	0.525668	0.340376	0.126447	0.658226	0.579869	19.1705	3.95221	16.8079	5.03815	22.7513	2.54224	6.52519	3.03338	12.6185	9.19344
19.01 385 313	0.443451	0.317874	1.38819	0.426221	0.200857	0.158253	0.635053	0.568822	1.17673	0.42561	0.521822	0.255535	1.63352	0.177266	0.236355	0.027181	0.747285	0.471838
5'-adenosine monophospahte	0.289723	0.00943519	2.72472	0.363988	0.644352	0.588925	0.530581	0.349116	12.308	0.749637	3.5659	0.411646	33.5357	18.1967	7.93067	6.82293	6.53038	4.70576
7.23 117 74	0.725545	0.641707	0.835197	0.707757	0.320754	0.0151369	0.489397	0.0706225	291.347	17.827	211.385	146.249	243.332	109.665	93.4508	16.9923	142.584	37.7856
cysteine	1.43576	0.65349	0.298452	0.48734	0.91232	0.936469	0.31415	0.493753	1.18666	0.973845	1.70376	0.17724	0.354161	0.1536	1.08261	0.622325	0.372789	0.112738
20.6 385 glycoside	0.374477	0.242242	1.13203	0.690242	0.300655	0.135451	0.258924	0.162582	2.35074	0.673383	0.880298	0.590131	2.66111	0.0197027	0.70676	0.0561893	0.608663	0.439261
RR/SS-2,3-butanediol	1.63352	0.745386	1.20804	0.848742	0.519806	0.542913	0.222402	0.358424	1.02505	0.642569	1.67443	1.62132	1.2383	0.74712	0.532826	0.213975	0.227973	0.202935
17.77 408 glycoside	0.883276	0.801415	0.437433	0.141216	0.0626874	0.0583324	0.040736	0.0538274	0.855993	0.195532	0.756078	0.2887	0.37444	0.0550857	0.05366	0.05366	0.0348698	0.0348698
15.65 276 371 glycoside	0	0.42265	1.46196	0.818637	1.85192	0.724829	0	0.42265	0.00473904	0.00473904	0	0	0.00692831	0.00692831	0.00877631	0.00877631	0	0
18.05 480 379 glycoside	0.270858	0.223127	0	0.088086	0	0.088086	0	0.088086	0.323359	0.102897	0.0875843	0.0875843	0	0	0	0	0	0

## Sheet: SignificantMetabolites
	Table 1. Fold changes of intercellular metabolite there were significantly higher or lower in concentration at growth limiting pHs
		pH 6.49 vs 6.98		pH 6.23 vs 6.98α		pH 6.12 vs 6.98		pH 5.80 vs 6.98			Intercellular amino acid conc (μmol/g pellet)
	Metabolite [Retention time (min); Key m/z]	Fold change	p-value	Fold change	p-value	Fold change	p-value	Fold change	p-value		pH	6.98	6.49	6.24	6.12	6.11	5.8
	glutamic acid	57.5	0.429423	267*	0.00259964	319	0.422013	471	0.333655		Val	0.319	1.513	5.312	1.274	0.528	3.95
	10.34 256 156 358 373 N-metabolite	30.4	0.432125	83.3*	0.0249408	28	0.411339	57.7*	0.0136342		Glu	0.004	0.219	1.018	1.217	0.002	1.798
	3-phosphoglyceric acid	1.98	0.051615	45.2	0.384223	10.8*	0.0270541	46.5	0.374254		Thr	0.051	0.081	0.267	0.169	0.006	0.09
	11.93 288 198 172 390M+ N-metabolite	2.4	0.140434	33*	4.10076e-05	14.1	0.194483	6.17	0.291198		Ala	0.235	0.439	2.078	1.445	1.372	2.66
	valine	4.75	0.126537	16.7	0.0816999	4	0.118459	12.4*	0.00266291
	mannose 6-phosphate	1.47*	0.0196852	14.1	0.364003	3.33*	0.00794015	6.58	0.13097
	adenine	2.68	0.509198	11	0.122315	4.83	0.462612	16.6*	0.01052
	9.76 174 276 186 248 N-metabolite	2.53	0.41381	9.21*	0.037818	10.4	0.414334	17.7	0.250949
	alanine	1.87	0.194492	8.86	0.144773	6.16	0.201537	11.3*	0.010337
	monostearin	1.55	0.437073	8	0.0750021	1.65*	0.0403087	15.5*	0.0065977
	stearic acid	1.84	0.172523	7.96	0.174241	2.26*	0.0230724	27.1	0.0856094
	glucose 6-phosphate	1.62	0.243558	7.83	0.253113	8.4*	0.00355466	9.3	0.127861
	10.81 218 202 320 100 N-metabolite	2.9	0.0607337	7.5	0.0762555	1.81	0.353639	7.64*	0.0241157
	13.30 299 315 357 328 211 P-metabolite	1.35	0.0807552	7.36*	0.0168707	7.52	0.119581	29.6	0.0883277
	15.23 218 203 244 N-metabolite	1.98	0.413645	7.09*	0.0168749	2.58*	0.0172736	14.4	0.0619293
	lysine	1.74	0.495868	6.67*	0.00654654	9.3	0.393199	20.1	0.084308
	8.92 259 274 184	2.24	0.0318893	5.08	0.302629	2.33*	0.00942734	8.27	0.141176
	15.2 347 glycoside	3.25	0.213347	4.71	0.391132	0.352**	0.00553003	1.18	0.174373
	6.96 245 260 102 organic acid	1.8	0.638309	4.54	0.0573249	2.21	0.531941	4.37*	0.0126761
	threonine	1.4	0.154755	4.46	0.0510619	2.33*	0.0377241	1.52	0.099884
	palmitic acid	2.03	0.139464	4.17	0.304837	2.54*	0.0274052	11.8*	0.000623306
	azelaic acid	1.15	0.572658	3.33	0.368021	1.55*	0.0238804	4.64	0.174915
	isostearic acid	1.08	0.516394	3.32	0.236586	1.15	0.242409	7.18*	0.0151397
	10.89 218 191 100 362	2.5*	0.0121028	3.23	0.130362	0.87	0.500714	2.75*	0.0278222
	11.33 299 211 328 415 175 P-metabolite	0.679	0.231048	3.1*	0.0258265	3.09*	0.0041619	0.885	0.78151
	glycine	1.53	0.390711	2.67*	0.0457036	1.52	0.256134	2.56	0.226202
	isopalmitic acid	1.43	0.144367	2.53	0.378991	1.55	0.0733205	6.14*	0.033309
	thymine	1.05	0.920859	2.42	0.290948	1.82	0.196439	2.73*	0.0357017
	phosphate	1.28	0.450794	2.21	0.158407	1.73	0.124705	3.02*	0.0131202
	citramalic acid	0.864	0.644761	2.03	0.0919635	1.92*	0.0414282	2.9*	0.00820379
	7.50 216 231 188 172 N-metabolite	1.73	0.523566	2.01*	0.0307632	1.4	0.594193	2.46	0.134725
	glycerol	0.664	0.00692816	1.77	0.283562	1.43*	0.0374627	2.86	0.241386
	isoheptadecanoic acid	1.11	0.689336	1.65	0.536702	1.2	0.471531	2.94*	0.019682
	glucose	1.04	0.791052	1.29	0.696777	1.38*	0.0208193	2.79	0.215202
	monopalmitin	0.879	0.774192	1.2	0.709506	1.6	0.107225	3.87*	0.0247591
	5'-adenosine monophospahte	0.29**	0.00943519	0.644	0.588925	2.72	0.363988	0.531	0.349116
	2-ethylbutylamine	0.591	0.0719868	0.57	0.0583581	0.4**	0.0384291	0.715	0.278306
	7.23 117 74	0.726	0.641707	0.321**	0.0151369	0.835	0.707757	0.489	0.0706225
	15.90 292 uronic acid conjugate	0.268**	0.0281677	0.0691**	0.0216005	1.06	0.808401	1.15	0.906624
	αTable is ordered by descending fold change of intercellular metabolites at pH 6.24 compared to pH 6.98
	*significantly higher at α=0.05; **significantly lower at α=0.05
