# Supplementary material for: Clostridium thermocellum LL1210 pH homeostasis mechanisms informed by transcriptomics and metabolomics
Source: Biotechnol Biofuels. 2018 Apr 5;11:98. doi: 10.1186/s13068-018-1095-y (PMC5887222; doi:10.1186/s13068-018-1095-y)
Supplement: Supplementary file 7 — Additional file 7. Extracellular amino acid concentrations in media from C. thermocellum LL1210 chemostats that were sampled when pH values were pH 6.48, pH 6.24, pH 6.12, and below. Demonstrations of data homoscedasticity for T tests. [file 13068_2018_1095_MOESM7_ESM.xlsx]

## Sheet: DataAndT-test
		All concentrations in nM
		≤ 20 nM threshold of detection	Asp	Thr	Ser	Asn	Glu	Gln	Gly	Ala	Val	(Cys)2	Met	Ile	Leu	Tyr	Phe	His	Lys	Arg	Pro	NH4
		STD 1	91.0605	95.7125	95.7799	102.224	95.0627	95.0101	91.4537	94.6773	103.787	46.0468	97.7644	96.8977	96.3593	94.2602	94.7481	94.9117	99.3344	92.9364	93.2273	100.579
		STD 2	100	100	100	100	100	100	100	100	100	50	100	100	100	100	100	100	100	100	100	100
		STD 3	96.5521	97.276	97.2105	98.0971	98.2047	95.2133	95.6854	95.4107	103.256	47.7511	100.322	96.9863	97.4283	98.1292	97.9465	130.737	98.2981	96.2239	98.463	95.274
sample description	Time (hrs)	pH
Reactor 2 - pre-inoculum		6.17	0	36.7891	0	48.0417	0	0	6.71317	11.0357	8.98809	489.723	20.3717	23.9506	14.9915	5.02468	0	0	5.13568	0	0	7102.9
Reactor 1 - pre-inoculum		6.05	3.52633	36.3298	0	43.5769	0	0	16.0492	20.8531	20.9451	691.428	22.8131	30.1222	18.4027	6.10043	5.06125	0	0	0	0	7027.85
Reactor 2 - 9 AM, 041316	182.5	6.98	10.5605	55.0485	14.9728	162.113	31.5497	0	34.5925	91.9375	297.199	249.251	46.7435	63.2599	39.8331	9.43592	9.69663	0	7.9061	0	12.445	6411.15
Reactor 2 - 3:30 PM, 041316	189	6.98	5.53512	27.6042	7.73688	122.021	16.7987	0	15.187	40.447	172.175	268.924	39.8116	39.938	26.2989	10.0178	6.65874	0	3.6568	0	19.7984	5012.61
Reactor 1 - 9 AM, 041316	182.5	6.98	9.21087	65.3623	16.1432	125.157	28.3259	0	27.1535	71.8423	339.785	343.467	52.5282	68.7082	42.0395	11.492	13.9603	0	0	0	13.5289	6497.85
Reactor 1 - 3:30 PM, 041316	189	6.98	6.71244	37.7256	7.0194	177.241	18.479	0	21.3158	48.3071	216.411	503.147	47.7282	54.1797	43.2279	7.92039	10.2812	0	0	0	8.66093	5319.89
Reactor 2 - 6 PM, 041516	239	6.5	4.18169	33.5417	8.83309	56.5766	11.5958	0	28.4573	65.212	548.773	244.749	29.0745	52.9658	26.4461	14.2557	5.74544	0	0	0	0	4606.4
Reactor 2 - 3 PM, 041816	308	6.5	0	14.9863	4.06601	21.7812	13.4782	0	27.8864	58.9112	291.527	130.989	33.8846	50.3731	32.7407	7.24168	0	0	0	0	0	4119.65
Reactor 1 - 6 PM, 041516	239	6.5	7.53734	49.4148	8.19042	79.6913	12.3973	0	27.085	57.3577	681.436	414.954	41.6007	61.2778	46.4058	9.7571	12.6252	0	0	0	8.00305	5078.15
Reactor 1 - 3 PM, 041816	308	6.5	8.30353	16.7761	5.70443	29.1349	10.7388	0	15.3699	37.2791	223.621	149.42	35.8467	44.8055	19.5059	13.9148	5.75058	0	0	0	7.61975	4199.94
Reactor 2 - 3:50 PM, 041816	308.83	6.12	3.50151	12.6247	4.73336	8.51208	11.7825	0	15.7137	38.6145	252.884	90.3389	39.5487	44.4502	18.8174	0	4.7183	0	5.71247	0	16.8898	3558.91
Reactor 2 - 3:30 PM, 041916	332.5	6.12	0	0	0	0	0	0	12.5374	25.0286	98.0416	129.829	35.7269	33.2755	20.5051	9.10532	7.1597	0	6.78918	0	6.99351	5173.83
Reactor 1 - 3:50 PM, 041816	308.83	6.12	0	14.8879	0	0	0	0	12.7777	33.9424	218.864	142.047	30.1983	41.3842	19.6122	10.9709	5.98849	0	0	0	7.80682	3978.1
Reactor 1 - 3:30 PM, 041916	332.5	6.12	0	0	0	0	0	0	11.6699	16.3544	72.3521	150.554	14.2538	31.6909	21.7758	8.56309	12.3148	0	0	0	0	4966.01
Reactor 2 - 12N, 042516	473	6.24	10.1034	89.5042	15.6761	49.0292	37.6156	0	15.0542	141.037	1942.73	296.591	29.5839	60.8569	31.6314	15.2952	13.4826	0	0	0	20.1739	6107.9
Reactor 2 - 9:30 AM, 042616	494.5	6.24	8.06943	42.5288	7.20874	21.1212	21.5588	0	14.2995	80.0773	1097.15	224.651	22.8812	54.8354	31.3173	10.237	11.7146	0	6.40221	0	8.52223	4449.19
Reactor 1 - 12N, 042516	473	6.24	14.206	91.0646	12.4533	74.298	44.0697	0	18.9973	109.883	1945.94	533.298	35.1136	89.0619	36.7147	17.0688	32.1276	0	0	0	21.2575	6707.36
Reactor 1 - 9:30 AM, 042616	494.5	6.24	5.58126	46.673	6.58771	47.2346	23.0381	0	23.7063	86.2811	1091.06	373.62	46.6407	66.1462	40.5443	7.7757	16.8598	0	0	0	14.3071	4574.92
		T-tests
		6.98 vs 6.50	0.201828	0.00357018	0.0459227	0.0177847	0.0532643	#DIV/0!	0.977134	0.44304	0.0917625	0.33728	0.0170242	0.457979	0.43092	0.531603	0.0328833	#DIV/0!	0.221915	#DIV/0!	0.0989178	0.00696499
		6.98 vs 6.24	0.371066	0.0341085	0.372527	0.0102183	0.0620234	#DIV/0!	0.270498	0.000588851	0.00921347	0.831539	0.0467939	0.104347	0.396974	0.178085	0.0847112	#DIV/0!	0.613754	#DIV/0!	0.630593	0.189776
		6.98 vs 6.12	0.00263223	0.00368512	0.0156861	0.00156715	0.00390698	#DIV/0!	0.0463435	0.0214604	0.0237445	0.0216444	0.0917249	0.0236344	0.0211025	0.350349	0.346608	#DIV/0!	0.844115	#DIV/0!	0.21967	0.163791
		6.50 vs 6.24	0.163766	0.00947672	0.0552531	0.859536	0.0394474	#DIV/0!	0.286326	0.0213527	0.00499256	0.0449718	0.765928	0.0685297	0.602404	0.674177	0.0151342	#DIV/0!	0.391002	#DIV/0!	0.0272543	0.0719738
		6.50 vs 6.12	0.156865	0.0159746	0.0107906	0.0407241	0.0628948	#DIV/0!	0.0227394	0.00261104	0.028343	0.205221	0.518436	0.00961714	0.163691	0.350637	0.676923	#DIV/0!	0.184042	#DIV/0!	0.498082	0.896008
		6.24 vs 6.12	0.0210148	0.00725742	0.00731615	0.0251962	0.0119529	#DIV/0!	0.181215	0.00460849	0.00672077	0.033299	0.749387	0.0233137	0.0039904	0.22759	0.121966	#DIV/0!	0.355404	#DIV/0!	0.0924145	0.34297
sample description	Time (hrs)	pH	Asp	Thr	Ser	Asn	Glu	Gln	Gly	Ala	Val	(Cys)2	Met	Ile	Leu	Tyr	Phe	His	Lys	Arg	Pro	NH4
Reactor 2 - 8 PM, 042816	553	6.09	9.55952	114.52	20.5655	63.2163	49.2271	6.29622	20.5778	210.66	2689.54	481.748	34.9035	96.6786	33.1832	20.6734	39.6878	0	3.9549	0	28.6757	6447.35
Reactor 1 - 8 PM, 042816	553	6.09	12.9233	126.336	22.2613	46.5693	61.1312	0	20.3109	251.358	2918.6	355.153	33.8952	100.231	35.3115	18.5111	28.7878	0	0	0	35.5181	6556.01
Reactor 2 - 9 PM, 043016	602	6	17.0219	99.5237	14.7675	77.1818	46.9761	0	30.3951	174.16	2161.6	690.785	18.3271	96.1812	35.5852	26.2184	98.657	0	6.62766	0	40.3807	6837.27
Reactor 1 - 9 PM, 043016	602	6	13.4806	119.008	21.6324	72.8831	56.3618	0	28.4224	210.54	2910.4	446.246	30.3258	98.6219	40.7586	21.4232	61.6968	0	6.01402	0	40.9152	6742.61
Reactor 2 - 8:30 PM, 050116	625.5	6.01	10.4594	62.1136	7.47437	48.1545	30.7135	0	20.63	115.231	1334.87	574.5	16.2908	78.0126	31.5636	20.8661	74.4389	0	0	0	31.4029	6159.02
Reactor 1 - 8:30 PM, 050116	625.5	5.99	14.1034	94.7457	12.5675	63.9825	49.4374	0	25.2746	175.122	2260.08	470.091	29.0778	88.7889	31.4182	20.0524	63.4479	0	5.55041	0	37.795	7014.31
Reactor 2 - 9 AM, 050316	662	5.91	10.6936	56.6544	7.82794	67.0967	33.3957	0	32.6826	151.155	1189.36	694.303	22.4786	80.3459	40.4573	28.6479	109.732	0	0	0	33.5111	7005.01
Reactor 1 - 9 AM, 050316	662	5.91	9.40364	49.9203	7.52516	61.4757	33.5643	0	21.5327	112.507	1068.34	384.506	33.3538	59.991	40.9341	21.8388	68.1995	0	0	0	29.4205	6838.24
Reactor 2 - 7 PM, 050316	672	5.89	9.34476	58.2429	9.72812	58.2316	31.4381	0	21.3263	120.687	1078.96	583.379	32.0181	62.486	29.6213	26.6244	132.759	4.99225	0	0	31.471	6741.25
Reactor 1 - 7 PM, 050316	672	5.9	12.0583	59.2801	10.9301	78.9738	40.6584	0	37.8308	139.09	1181.04	446.287	32.0931	65.1894	44.8278	27.1114	105.02	0	5.92383	0	30.5738	7285.9
Reactor 2 - 8:30 AM, 050616	733.5	5.9	17.3296	120.354	21.1005	74.8801	61.289	0	48.3166	222.658	1768.18	654.045	16.3677	73.8621	34.2795	54.2366	344.276	9.41141	6.05921	0	66.6482	6894.16
Reactor 1 - 8:30 AM, 050616	733.5	5.91	11.7514	97.4717	20.8787	88.5107	49.8907	0	28.6216	109.822	812.334	498.174	38.7755	48.1595	27.5385	25.6939	164.523	0	6.46305	0	34.5336	7348.17
Reactor 2 - 2 PM, 051016	835	5.86	13.3049	118.341	19.0971	128.208	51.8395	0	41.8157	161.215	1464.58	683.455	18.5779	80.1671	36.8077	53.7373	336.49	0	0	0	51.8846	6830.4
Reactor 1 - 2 PM, 051016	835	6.29	12.973	199.965	14.1937	43.8855	58.1801	0	31.9861	169.63	1473.68	500.976	32.2693	97.0468	37.8028	23.6004	81.4743	0	10.3006	3.93563	33.8317	7098.32
Reactor 2 - 6 PM, 051116	863	5.8	6.81709	45.4181	10.9707	44.9861	25.8902	0	23.878	84.1265	676.111	283.611	29.0018	49.5749	23.1812	32.601	154.255	0	0	0	24.0778	5003.74
Reactor 1 - 6 PM, 051116	863	5.75	8.7702	54.5544	6.92586	19.9817	27.1058	0	16.7107	182.485	1049.32	273.907	24.7664	46.2995	24.775	12.637	9.53371	0	6.05529	0	15.72	4794.52

## Sheet: Regression
SUMMARY OUTPUT
Regression Statistics
Multiple R	0.967889
R Square	0.936809
Adjusted R Square	0.763035
Standard Error	0.167195
Observations	16
ANOVA
	df	SS	MS	F	Significance F
Regression	11	1.65768	0.150699	5.39094	0.0589211
Residual	4	0.111816	0.027954
Total	15	1.7695
	Coefficients	Standard Error	t Stat	P-value	Lower 95%	Upper 95%	Lower 95.0%	Upper 95.0%
Intercept	7.12727	0.765536	9.31017	0.000740689	5.0018	9.25274	5.0018	9.25274
X Variable 1	0.0115327	0.0101825	1.1326	0.320671	-0.0167384	0.0398038	-0.0167384	0.0398038
X Variable 2	0.000727973	0.00620059	0.117404	0.912199	-0.0164876	0.0179436	-0.0164876	0.0179436
X Variable 3	0.0256033	0.0255659	1.00146	0.373273	-0.0453791	0.0965857	-0.0453791	0.0965857
X Variable 4	0.0176432	0.0210884	0.836627	0.449872	-0.0409077	0.0761941	-0.0409077	0.0761941
X Variable 5	-0.0022884	0.0110339	-0.207398	0.84583	-0.0329233	0.0283465	-0.0329233	0.0283465
X Variable 6	-0.000613047	0.000870289	-0.704418	0.520022	-0.00302936	0.00180326	-0.00302936	0.00180326
X Variable 7	0.00116899	0.00273844	0.426881	0.691439	-0.00643413	0.00877211	-0.00643413	0.00877211
X Variable 8	-0.00309536	0.0081212	-0.381145	0.722475	-0.0256434	0.0194527	-0.0256434	0.0194527
X Variable 9	-0.020254	0.0217452	-0.931422	0.404361	-0.0806284	0.0401205	-0.0806284	0.0401205
X Variable 10	-0.00296287	0.013912	-0.212972	0.841762	-0.0415889	0.0356631	-0.0415889	0.0356631
X Variable 11	-9.18597e-05	9.6863e-05	-0.948347	0.396653	-0.000360795	0.000177075	-0.000360795	0.000177075
RESIDUAL OUTPUT
Observation	Predicted Y	Residuals
1	7.06412	-0.0841222
2	6.87824	0.101758
3	6.49044	0.0195621
4	6.39206	0.107938
5	6.3148	-0.204796
6	6.06229	0.0477139
7	6.27789	-0.0278923
8	6.16119	0.0688105
9	6.92964	0.0503632
10	7.02368	-0.0436775
11	6.51265	-0.0226494
12	6.3783	0.121703
13	6.1234	-0.00340247
14	6.22069	-0.110694
15	6.23662	0.003377
16	6.25399	-0.0239925

## Sheet: Breusch-Pagan Test
Regression analysis with residual^2 (from the first regression) as the dependent variable (Y) and all the amino acid concentrations as independent variables (X) again.
SUMMARY OUTPUT
Regression Statistics
Multiple R	0.885004
R Square	0.783232
Adjusted R Square	0.18712
Standard Error	0.00953946
Observations	16
ANOVA
	df	SS	MS	F	Significance F
Regression	11	0.00131524	0.000119567	1.3139	0.42815	Fail to reject the null hypothesis of homoscedastic error terms
Residual	4	0.000364005	9.10013e-05
Total	15	0.00167924
	Coefficients	Standard Error	t Stat	P-value	Lower 95%	Upper 95%	Lower 95.0%	Upper 95.0%
Intercept	0.0813375	0.0436785	1.86219	0.136056	-0.0399334	0.202608	-0.0399334	0.202608
X Variable 1	0.000387041	0.000580972	0.666195	0.541742	-0.001226	0.00200008	-0.001226	0.00200008
X Variable 2	-0.000130149	0.000353781	-0.36788	0.731603	-0.0011124	0.000852105	-0.0011124	0.000852105
X Variable 3	0.00234267	0.00145869	1.60601	0.183545	-0.0017073	0.00639265	-0.0017073	0.00639265
X Variable 4	0.00111934	0.00120322	0.930288	0.404882	-0.00222134	0.00446003	-0.00222134	0.00446003
X Variable 5	-0.000861706	0.000629549	-1.36877	0.242905	-0.00260961	0.000886203	-0.00260961	0.000886203
X Variable 6	1.05945e-05	4.96553e-05	0.213361	0.841479	-0.000127271	0.00014846	-0.000127271	0.00014846
X Variable 7	-2.88529e-05	0.000156244	-0.184665	0.862476	-0.000462657	0.000404951	-0.000462657	0.000404951
X Variable 8	0.000238328	0.000463364	0.514343	0.634125	-0.00104818	0.00152483	-0.00104818	0.00152483
X Variable 9	-0.00113026	0.0012407	-0.910989	0.413834	-0.00457499	0.00231447	-0.00457499	0.00231447
X Variable 10	3.75958e-06	0.000793766	0.00473639	0.996448	-0.00220009	0.00220761	-0.00220009	0.00220761
X Variable 11	-7.42129e-06	5.52662e-06	-1.34283	0.250465	-2.27656e-05	7.92308e-06	-2.27656e-05	7.92308e-06
RESIDUAL OUTPUT
Observation	Predicted Y	Residuals
1	0.00312099	0.00395556
2	0.018952	-0.00859735
3	0.00151153	-0.00112886
4	0.0163284	-0.00467774
5	0.02995	0.0119914
6	0.00368191	-0.00140529
7	-0.00188074	0.00265872
8	0.00827298	-0.00353809
9	0.00567797	-0.00314151
10	-0.00301012	0.00491784
11	-0.00158436	0.00209736
12	0.0191404	-0.00432864
13	0.00134749	-0.00133592
14	0.00753578	0.00471728
15	2.71195e-05	-1.57154e-05
16	0.00274472	-0.00216908

## Sheet: Abridged White's Test
Regression analysis with residual^2 (from the first regression) as the dependent variable (Y) and predicted Y and predicted Y^2 (from the first regression) as independent variables (X).
SUMMARY OUTPUT
Regression Statistics
Multiple R	0.229828
R Square	0.0528209
Adjusted R Square	-0.0928989
Standard Error	0.0110612
Observations	16
ANOVA
	df	SS	MS	F	Significance F
Regression	2	8.8699e-05	4.43495e-05	0.362483	0.702763	Fail to reject the null hypothesis of homoscedastic error terms
Residual	13	0.00159054	0.000122349
Total	15	0.00167924
	Coefficients	Standard Error	t Stat	P-value	Lower 95%	Upper 95%	Lower 95.0%	Upper 95.0%
Intercept	-1.27395	1.54761	-0.823169	0.425255	-4.61736	2.06947	-4.61736	2.06947
X Variable 1	0.391624	0.471224	0.831078	0.420932	-0.626395	1.40964	-0.626395	1.40964
X Variable 2	-0.0298539	0.0357825	-0.834315	0.419171	-0.107157	0.0474495	-0.107157	0.0474495
RESIDUAL OUTPUT
Observation	Predicted Y	Residuals
1	0.00277269	0.00430386
2	0.00734704	0.0030076
3	0.0102488	-0.00986611
4	0.00955702	0.00209361
5	0.00860855	0.0333329
6	0.00302289	-0.000746276
7	0.00802975	-0.00725178
8	0.00566424	-0.000929352
9	0.00628861	-0.00375216
10	0.0039436	-0.00203588
11	0.010325	-0.00981202
12	0.00941414	0.00539759
13	0.00472403	-0.00471245
14	0.00697197	0.0052811
15	0.00728618	-0.00727478
16	0.00761153	-0.00703589

## Sheet: CheckHeterscedasticityVisually
Preform regression analysis using pH as the dependent variable (Y) and the amino acid concentrations as the independent variables (X).
	Asp	sample description	Time (hrs)	pH	Thr	Asn	Glu	Gly	Ala	Val	(Cys)2	Met	Ile	Leu	NH4	Residuals	Residual^2	Predicted Y	Predicted^2
2016 05 28 03_57_48 J-4 Physiological_T_436 R1(1)	10.5605	Jason 4 - 9 AM, 041316	182.5	6.98	55.0485	162.113	31.5497	34.5925	91.9375	297.199	249.251	46.7435	63.2599	39.8331	6411.15	-0.0841222	0.00707655	7.06412	49.9018
2016 05 28 06_22_50 J-5 Physiological_T_436 R1(1)	5.53512	Jason 5 - 3:30 PM, 041316	189	6.98	27.6042	122.021	16.7987	15.187	40.447	172.175	268.924	39.8116	39.938	26.2989	5012.61	0.101758	0.0103546	6.87824	47.3102
2016 05 28 08_47_52 J-6 Physiological_T_436 R1(1)	4.18169	Jason 6 - 6 PM, 041516	239	6.51	33.5417	56.5766	11.5958	28.4573	65.212	548.773	244.749	29.0745	52.9658	26.4461	4606.4	0.0195621	0.000382677	6.49044	42.1258
2016 05 28 11_12_55 J-7 Physiological_T_436 R1(1)	0	Jason 7 - 3 PM, 041816	308	6.5	14.9863	21.7812	13.4782	27.8864	58.9112	291.527	130.989	33.8846	50.3731	32.7407	4119.65	0.107938	0.0116506	6.39206	40.8585
2016 05 28 13_37_57 J-8 Physiological_T_436 R1(1)	3.50151	Jason 8 - 3:50 PM, 041816	308.83	6.11	12.6247	8.51208	11.7825	15.7137	38.6145	252.884	90.3389	39.5487	44.4502	18.8174	3558.91	-0.204796	0.0419415	6.3148	39.8767
2016 05 28 16_02_59 J-9 Physiological_T_436 R1(1)	0	Jason 9 - 3:30 PM, 041916	332.5	6.11	0	0	0	12.5374	25.0286	98.0416	129.829	35.7269	33.2755	20.5051	5173.83	0.0477139	0.00227662	6.06229	36.7513
2016 05 28 18_28_01 J-10 Physiological_T_436 R1(1)	10.1034	Jason 10 - 12N, 042516	473	6.25	89.5042	49.0292	37.6156	15.0542	141.037	1942.73	296.591	29.5839	60.8569	31.6314	6107.9	-0.0278923	0.000777978	6.27789	39.4119
2016 05 28 20_53_03 J-11 Physiological_T_436 R1(1)	8.06943	Jason 11 - 9:30 AM, 042616	494.5	6.23	42.5288	21.1212	21.5588	14.2995	80.0773	1097.15	224.651	22.8812	54.8354	31.3173	4449.19	0.0688105	0.00473488	6.16119	37.9603
2016 05 30 04_18_32 M-4 Physiological_T_436 R1(1)	9.21087	Miguel 4 - 9 AM, 041316	182.5	6.98	65.3623	125.157	28.3259	27.1535	71.8423	339.785	343.467	52.5282	68.7082	42.0395	6497.85	0.0503632	0.00253645	6.92964	48.0199
2016 05 30 06_43_35 M-5 Physiological_T_436 R1(1)	6.71244	Miguel 5 - 3:30 PM, 041316	189	6.98	37.7256	177.241	18.479	21.3158	48.3071	216.411	503.147	47.7282	54.1797	43.2279	5319.89	-0.0436775	0.00190772	7.02368	49.332
2016 05 30 12_33_39 M-6 Physiological_T_436 R1(1)	7.53734	Miguel 6 - 6 PM, 041516	239	6.49	49.4148	79.6913	12.3973	27.085	57.3577	681.436	414.954	41.6007	61.2778	46.4058	5078.15	-0.0226494	0.000512995	6.51265	42.4146
2016 05 30 14_58_42 M-7 Physiological_T_436 R1(1)	8.30353	Miguel 7 - 3 PM, 041816	308	6.5	16.7761	29.1349	10.7388	15.3699	37.2791	223.621	149.42	35.8467	44.8055	19.5059	4199.94	0.121703	0.0148117	6.3783	40.6827
2016 05 30 17_23_44 M-8 Physiological_T_436 R1(1)	0	Miguel 8 - 3:50 PM, 041816	308.83	6.12	14.8879	0	0	12.7777	33.9424	218.864	142.047	30.1983	41.3842	19.6122	3978.1	-0.00340247	1.15768e-05	6.1234	37.4961
2016 05 30 19_48_46 M-9 Physiological_T_436 R1(1)	0	Miguel 9 - 3:30 PM, 041916	332.5	6.11	0	0	0	11.6699	16.3544	72.3521	150.554	14.2538	31.6909	21.7758	4966.01	-0.110694	0.0122531	6.22069	38.697
2016 05 30 22_13_48 M-10 Physiological_T_436 R1(1)	14.206	Miguel 10 - 12N, 042516	473	6.24	91.0646	74.298	44.0697	18.9973	109.883	1945.94	533.298	35.1136	89.0619	36.7147	6707.36	0.003377	1.14041e-05	6.23662	38.8955
2016 05 31 00_38_51 M-11 Physiological_T_436 R1(1)	5.58126	Miguel 11 - 9:30 AM, 042616	494.5	6.23	46.673	47.2346	23.0381	23.7063	86.2811	1091.06	373.62	46.6407	66.1462	40.5443	4574.92	-0.0239925	0.000575642	6.25399	39.1124
